# Supplementary material for: Genome-wide copy number variations in Oryza sativa L
Source: BMC Genomics. 2013 Sep 23;14:649. doi: 10.1186/1471-2164-14-649 (PMC3856455; doi:10.1186/1471-2164-14-649)
Supplement: Additional file 1: Table S1 — Selection of rice samples. [file 1471-2164-14-649-S1.xls]

## Sheet: Table S1
Table S1. Selection of rice samples.
Rice variety	Group	Subspecies	Origin
Patnai 23	indica	indica	India
Tetep	indica	indica	Vietnam
Nanjing 11	indica	indica	China
Zhongshanbai	indica	indica	China
IR 64	indica	indica	Philippines
RTN 904	indica	indica	Pakistan
Kalamkati	aus	indica	India
DV 85	aus	indica	Bangladesh
Chuan 7	aus	indica	China
Matia Amon	rayada	japonica	Bangladesh
Dal Katra	rayada	japonica	Bangladesh
Xiangmigu	aromatic	japonica	China
Dom Sofid	aromatic	japonica	Iran
Maendalaqili	tropical japonica	japonica	China
Kinastano	tropical japonica	japonica	Philippines
Honduras	tropical japonica	japonica	USA
Mansaku	temperate japonica	japonica	Japan
Geumobyeo	temperate japonica	japonica	Korea
Guihuahuang	temperate japonica	japonica	China
Xianghe	temperate japonica	japonica	China
