# Supplementary material for: Genome-wide copy number variations in Oryza sativa L
Source: BMC Genomics. 2013 Sep 23;14:649. doi: 10.1186/1471-2164-14-649 (PMC3856455; doi:10.1186/1471-2164-14-649)
Supplement: Additional file 2: Table S2 — Sample level CNV calls from aCGH. [file 1471-2164-14-649-S2.xls]

## Sheet: Merged CNVs sample level
Table S2. Sample level CNV calls from aCGH.
Chr	Start	End	Length	Gain or loss relative to Nipponbare	Sample_Name	Subspecies
chr1	21340448	21342528	2080	loss	Chuan 7	indica
chr1	20225143	20234924	9781	loss	Chuan 7	indica
chr1	21295195	21298176	2981	loss	Chuan 7	indica
chr1	13720401	13722051	1650	loss	Chuan 7	indica
chr1	2453433	2455293	1860	loss	Chuan 7	indica
chr1	31289812	31291917	2105	loss	Chuan 7	indica
chr1	31446073	31448188	2115	loss	Chuan 7	indica
chr1	13590704	13595619	4915	loss	Chuan 7	indica
chr1	21539402	21542824	3422	loss	Chuan 7	indica
chr1	43474718	43476378	1660	loss	Chuan 7	indica
chr1	915604	917334	1730	loss	Chuan 7	indica
chr1	23175885	23177619	1734	loss	Chuan 7	indica
chr1	34853780	34855921	2141	loss	Chuan 7	indica
chr1	2488053	2490278	2225	loss	Chuan 7	indica
chr1	34490423	34494654	4231	loss	Chuan 7	indica
chr1	42152125	42154223	2098	loss	Chuan 7	indica
chr1	23203611	23205281	1670	loss	Chuan 7	indica
chr1	13738001	13740592	2591	loss	Chuan 7	indica
chr1	13804726	13808983	4257	loss	Chuan 7	indica
chr1	42144076	42147482	3406	loss	Chuan 7	indica
chr1	12770484	12773069	2585	loss	Chuan 7	indica
chr1	20212191	20214705	2514	loss	Chuan 7	indica
chr1	40307494	40309299	1805	loss	Chuan 7	indica
chr1	34846101	34848251	2150	loss	Chuan 7	indica
chr1	4591878	4593598	1720	loss	Chuan 7	indica
chr1	20291908	20293603	1695	loss	Chuan 7	indica
chr1	14719581	14723806	4225	loss	Chuan 7	indica
chr1	2435492	2437974	2482	loss	Chuan 7	indica
chr1	23190425	23192539	2114	loss	Chuan 7	indica
chr1	31459527	31465093	5566	loss	Chuan 7	indica
chr1	2456107	2457817	1710	loss	Chuan 7	indica
chr1	2458798	2460455	1657	loss	Chuan 7	indica
chr1	13190970	13192675	1705	loss	Chuan 7	indica
chr1	30776530	30779504	2974	loss	Chuan 7	indica
chr1	43282675	43287557	4882	loss	Chuan 7	indica
chr1	2479028	2482453	3425	loss	Chuan 7	indica
chr1	35417201	35421006	3805	loss	Chuan 7	indica
chr1	4614497	4616177	1680	loss	Chuan 7	indica
chr1	13134515	13140697	6182	loss	Chuan 7	indica
chr1	20689026	20692393	3367	loss	Chuan 7	indica
chr1	941298	942953	1655	loss	Chuan 7	indica
chr1	34849506	34852066	2560	loss	Chuan 7	indica
chr1	14402876	14405414	2538	loss	Chuan 7	indica
chr1	11177626	11179356	1730	loss	Chuan 7	indica
chr1	2446577	2449554	2977	loss	Chuan 7	indica
chr1	34486404	34489418	3014	loss	Chuan 7	indica
chr1	43480729	43482469	1740	loss	Chuan 7	indica
chr1	23179730	23182719	2989	loss	Chuan 7	indica
chr1	4450249	4451991	1742	loss	Chuan 7	indica
chr1	42691846	42693536	1690	loss	Chuan 7	indica
chr1	27465028	27469903	4875	gain	Chuan 7	indica
chr1	20524855	20526572	1717	gain	Chuan 7	indica
chr1	45045521	45047202	1681	gain	Chuan 7	indica
chr10	2205151	2210205	5054	loss	Chuan 7	indica
chr10	1578176	1579910	1734	loss	Chuan 7	indica
chr10	6285088	6286783	1695	loss	Chuan 7	indica
chr10	2000912	2005623	4711	loss	Chuan 7	indica
chr10	11717551	11722646	5095	loss	Chuan 7	indica
chr10	19843951	19852462	8511	loss	Chuan 7	indica
chr10	3857485	3859623	2138	loss	Chuan 7	indica
chr10	19854548	19857092	2544	loss	Chuan 7	indica
chr10	6954374	6956069	1695	loss	Chuan 7	indica
chr10	1940135	1943550	3415	loss	Chuan 7	indica
chr10	5214190	5219711	5521	loss	Chuan 7	indica
chr10	10494251	10496418	2167	loss	Chuan 7	indica
chr10	5223538	5225699	2161	loss	Chuan 7	indica
chr10	1884047	1887857	3810	loss	Chuan 7	indica
chr10	19063673	19069193	5520	loss	Chuan 7	indica
chr10	16729149	16732094	2945	loss	Chuan 7	indica
chr10	19839317	19841022	1705	loss	Chuan 7	indica
chr10	4735478	4737203	1725	loss	Chuan 7	indica
chr10	20775607	20779852	4245	loss	Chuan 7	indica
chr10	1928357	1930524	2167	loss	Chuan 7	indica
chr10	4738498	4740618	2120	loss	Chuan 7	indica
chr10	11906569	11908275	1706	loss	Chuan 7	indica
chr10	20253961	20255876	1915	loss	Chuan 7	indica
chr10	20339556	20341696	2140	loss	Chuan 7	indica
chr10	20250176	20253141	2965	loss	Chuan 7	indica
chr10	23596354	23599350	2996	loss	Chuan 7	indica
chr10	15347755	15351351	3596	loss	Chuan 7	indica
chr10	16720157	16726539	6382	loss	Chuan 7	indica
chr10	15727563	15730559	2996	loss	Chuan 7	indica
chr10	1934074	1935774	1700	loss	Chuan 7	indica
chr10	1044738	1046853	2115	loss	Chuan 7	indica
chr10	18629509	18633373	3864	loss	Chuan 7	indica
chr10	1589626	1592168	2542	loss	Chuan 7	indica
chr10	15722868	15726653	3785	loss	Chuan 7	indica
chr10	1892527	1899760	7233	loss	Chuan 7	indica
chr10	2508808	2510502	1694	loss	Chuan 7	indica
chr10	19858794	19863886	5092	loss	Chuan 7	indica
chr10	11961590	11966418	4828	loss	Chuan 7	indica
chr10	4842519	4845094	2575	loss	Chuan 7	indica
chr10	1584483	1586200	1717	loss	Chuan 7	indica
chr10	16747448	16749527	2079	loss	Chuan 7	indica
chr10	6384198	6387155	2957	loss	Chuan 7	indica
chr10	18635523	18637672	2149	loss	Chuan 7	indica
chr10	12583475	12586015	2540	loss	Chuan 7	indica
chr10	8609279	8614094	4815	loss	Chuan 7	indica
chr10	16735635	16738602	2967	loss	Chuan 7	indica
chr10	1976334	1978861	2527	loss	Chuan 7	indica
chr10	1555512	1557637	2125	loss	Chuan 7	indica
chr10	858354	861073	2719	loss	Chuan 7	indica
chr10	1032632	1035173	2541	loss	Chuan 7	indica
chr10	2567578	2569323	1745	loss	Chuan 7	indica
chr10	1558933	1561065	2132	loss	Chuan 7	indica
chr10	2189326	2195288	5962	loss	Chuan 7	indica
chr10	14594645	14596321	1676	loss	Chuan 7	indica
chr10	19070003	19075119	5116	loss	Chuan 7	indica
chr10	15630668	15632354	1686	loss	Chuan 7	indica
chr10	1048268	1053108	4840	loss	Chuan 7	indica
chr10	1038718	1040410	1692	loss	Chuan 7	indica
chr10	3653745	3656693	2948	loss	Chuan 7	indica
chr10	3020525	3022222	1697	loss	Chuan 7	indica
chr10	18626531	18628674	2143	loss	Chuan 7	indica
chr10	15737226	15739341	2115	loss	Chuan 7	indica
chr10	10498493	10502009	3516	loss	Chuan 7	indica
chr10	15745001	15746669	1668	loss	Chuan 7	indica
chr10	3089692	3092642	2950	loss	Chuan 7	indica
chr10	5399394	5402382	2988	gain	Chuan 7	indica
chr10	1652745	1655294	2549	gain	Chuan 7	indica
chr10	11260544	11263137	2593	gain	Chuan 7	indica
chr10	3325402	3333190	7788	gain	Chuan 7	indica
chr10	4773027	4786072	13045	gain	Chuan 7	indica
chr10	4806924	4811884	4960	gain	Chuan 7	indica
chr11	2072759	2076189	3430	loss	Chuan 7	indica
chr11	25909154	25912593	3439	loss	Chuan 7	indica
chr11	25880076	25882176	2100	loss	Chuan 7	indica
chr11	27062040	27063748	1708	loss	Chuan 7	indica
chr11	21190511	21194800	4289	loss	Chuan 7	indica
chr11	26316467	26319442	2975	loss	Chuan 7	indica
chr11	17617903	17619648	1745	loss	Chuan 7	indica
chr11	18606905	18611134	4229	loss	Chuan 7	indica
chr11	19669396	19671486	2090	loss	Chuan 7	indica
chr11	9709201	9713026	3825	loss	Chuan 7	indica
chr11	2079750	2083533	3783	loss	Chuan 7	indica
chr11	10355074	10357602	2528	loss	Chuan 7	indica
chr11	19676153	19678723	2570	loss	Chuan 7	indica
chr11	29405106	29409776	4670	loss	Chuan 7	indica
chr11	27536949	27542994	6045	loss	Chuan 7	indica
chr11	27077228	27084468	7240	loss	Chuan 7	indica
chr11	4497426	4499926	2500	loss	Chuan 7	indica
chr11	6422617	6426829	4212	loss	Chuan 7	indica
chr11	6431095	6432795	1700	loss	Chuan 7	indica
chr11	24211475	24214045	2570	loss	Chuan 7	indica
chr11	18211636	18213736	2100	loss	Chuan 7	indica
chr11	18650833	18652983	2150	loss	Chuan 7	indica
chr11	30004651	30007752	3101	loss	Chuan 7	indica
chr11	28454547	28460926	6379	loss	Chuan 7	indica
chr11	22291622	22293762	2140	loss	Chuan 7	indica
chr11	11634004	11638294	4290	loss	Chuan 7	indica
chr11	6828751	6831274	2523	loss	Chuan 7	indica
chr11	9503609	9505740	2131	loss	Chuan 7	indica
chr11	27551675	27554615	2940	loss	Chuan 7	indica
chr11	3118082	3119797	1715	loss	Chuan 7	indica
chr11	21598622	21601587	2965	loss	Chuan 7	indica
chr11	25848426	25853951	5525	loss	Chuan 7	indica
chr11	4501381	4503101	1720	loss	Chuan 7	indica
chr11	18716885	18718590	1705	loss	Chuan 7	indica
chr11	28418211	28420850	2639	loss	Chuan 7	indica
chr11	3667910	3669619	1709	loss	Chuan 7	indica
chr11	6835450	6837998	2548	loss	Chuan 7	indica
chr11	18189978	18192952	2974	loss	Chuan 7	indica
chr11	18705312	18710447	5135	loss	Chuan 7	indica
chr11	7406531	7410817	4286	loss	Chuan 7	indica
chr11	18214626	18216786	2160	loss	Chuan 7	indica
chr11	17782927	17786797	3870	loss	Chuan 7	indica
chr11	22871487	22877507	6020	loss	Chuan 7	indica
chr11	25641039	25644069	3030	loss	Chuan 7	indica
chr11	22512180	22514752	2572	loss	Chuan 7	indica
chr11	29582248	29583903	1655	loss	Chuan 7	indica
chr11	28621103	28626630	5527	loss	Chuan 7	indica
chr11	22239043	22249234	10191	loss	Chuan 7	indica
chr11	22287773	22290772	2999	loss	Chuan 7	indica
chr11	18633523	18635233	1710	loss	Chuan 7	indica
chr11	11270776	11278472	7696	loss	Chuan 7	indica
chr11	17511830	17515653	3823	loss	Chuan 7	indica
chr11	6403005	6407252	4247	loss	Chuan 7	indica
chr11	25351071	25355747	4676	loss	Chuan 7	indica
chr11	28178631	28183282	4651	loss	Chuan 7	indica
chr11	25357050	25359129	2079	loss	Chuan 7	indica
chr11	18702329	18704491	2162	loss	Chuan 7	indica
chr11	19672376	19675338	2962	loss	Chuan 7	indica
chr11	18617164	18626107	8943	loss	Chuan 7	indica
chr11	29628732	29631282	2550	loss	Chuan 7	indica
chr11	25888422	25893542	5120	loss	Chuan 7	indica
chr11	3446776	3449026	2250	loss	Chuan 7	indica
chr11	26372278	26374423	2145	loss	Chuan 7	indica
chr11	27513984	27521975	7991	loss	Chuan 7	indica
chr11	17089705	17093961	4256	loss	Chuan 7	indica
chr11	9671587	9683526	11939	loss	Chuan 7	indica
chr11	22232548	22234208	1660	loss	Chuan 7	indica
chr11	26415119	26416824	1705	loss	Chuan 7	indica
chr11	17634500	17637475	2975	loss	Chuan 7	indica
chr11	27558855	27561010	2155	loss	Chuan 7	indica
chr11	28462626	28464350	1724	loss	Chuan 7	indica
chr11	29388726	29390422	1696	loss	Chuan 7	indica
chr11	29198860	29205795	6935	loss	Chuan 7	indica
chr11	6668268	6671628	3360	loss	Chuan 7	indica
chr11	22315097	22317225	2128	loss	Chuan 7	indica
chr11	29423949	29429464	5515	loss	Chuan 7	indica
chr11	30061000	30074501	13501	loss	Chuan 7	indica
chr11	25377477	25381313	3836	loss	Chuan 7	indica
chr11	3521350	3523435	2085	loss	Chuan 7	indica
chr11	22223703	22225857	2154	loss	Chuan 7	indica
chr11	27510589	27512724	2135	loss	Chuan 7	indica
chr11	3664940	3666649	1709	loss	Chuan 7	indica
chr11	23696902	23698634	1732	loss	Chuan 7	indica
chr11	24460404	24466826	6422	loss	Chuan 7	indica
chr11	17502629	17506914	4285	loss	Chuan 7	indica
chr11	11607260	11609397	2137	loss	Chuan 7	indica
chr11	21936276	21941805	5529	loss	Chuan 7	indica
chr11	11622231	11626902	4671	loss	Chuan 7	indica
chr11	29059617	29062156	2539	loss	Chuan 7	indica
chr11	22294900	22296976	2076	loss	Chuan 7	indica
chr11	17499177	17501773	2596	loss	Chuan 7	indica
chr11	26218799	26221305	2506	loss	Chuan 7	indica
chr11	29986204	29991503	5299	loss	Chuan 7	indica
chr11	24208016	24210160	2144	loss	Chuan 7	indica
chr11	15629509	15635490	5981	loss	Chuan 7	indica
chr11	26395499	26398009	2510	loss	Chuan 7	indica
chr11	25393467	25395597	2130	loss	Chuan 7	indica
chr11	3104647	3107618	2971	loss	Chuan 7	indica
chr11	29606901	29608551	1650	loss	Chuan 7	indica
chr11	19660330	19662883	2553	loss	Chuan 7	indica
chr11	29121889	29123994	2105	loss	Chuan 7	indica
chr11	21606323	21610129	3806	loss	Chuan 7	indica
chr11	11648583	11651954	3371	loss	Chuan 7	indica
chr11	17625985	17629424	3439	loss	Chuan 7	indica
chr11	27568206	27571851	3645	loss	Chuan 7	indica
chr11	18719450	18721528	2078	loss	Chuan 7	indica
chr11	3526052	3528625	2573	loss	Chuan 7	indica
chr11	29396150	29397835	1685	loss	Chuan 7	indica
chr11	30075942	30079354	3412	loss	Chuan 7	indica
chr11	18208208	18210754	2546	loss	Chuan 7	indica
chr11	29560312	29562827	2515	loss	Chuan 7	indica
chr11	26375238	26379936	4698	loss	Chuan 7	indica
chr11	26321347	26323882	2535	loss	Chuan 7	indica
chr11	29392124	29395085	2961	loss	Chuan 7	indica
chr11	30080184	30082459	2275	loss	Chuan 7	indica
chr11	17622168	17624298	2130	loss	Chuan 7	indica
chr11	29063976	29066825	2849	loss	Chuan 7	indica
chr11	25900880	25902597	1717	loss	Chuan 7	indica
chr11	17779951	17782089	2138	loss	Chuan 7	indica
chr11	27473372	27481703	8331	loss	Chuan 7	indica
chr11	3114128	3115846	1718	loss	Chuan 7	indica
chr11	6848193	6849862	1669	loss	Chuan 7	indica
chr11	4920929	4923083	2154	loss	Chuan 7	indica
chr11	26208353	26213120	4767	loss	Chuan 7	indica
chr11	2345863	2349283	3420	loss	Chuan 7	indica
chr11	9706208	9708376	2168	loss	Chuan 7	indica
chr11	11641752	11646019	4267	loss	Chuan 7	indica
chr11	25408384	25449006	40622	loss	Chuan 7	indica
chr11	27576156	27577996	1840	loss	Chuan 7	indica
chr11	21610999	21616073	5074	loss	Chuan 7	indica
chr11	17516508	17518180	1672	loss	Chuan 7	indica
chr11	4946310	4948026	1716	loss	Chuan 7	indica
chr11	27561867	27563952	2085	loss	Chuan 7	indica
chr11	4928899	4931426	2527	loss	Chuan 7	indica
chr11	9701527	9705358	3831	loss	Chuan 7	indica
chr11	29532288	29535713	3425	loss	Chuan 7	indica
chr11	28451970	28453664	1694	loss	Chuan 7	indica
chr11	23711645	23719232	7587	loss	Chuan 7	indica
chr11	11618802	11621400	2598	loss	Chuan 7	indica
chr11	18196123	18197779	1656	loss	Chuan 7	indica
chr11	26326405	26343542	17137	loss	Chuan 7	indica
chr11	7411657	7413753	2096	loss	Chuan 7	indica
chr12	15721250	15722905	1655	loss	Chuan 7	indica
chr12	21225382	21227062	1680	loss	Chuan 7	indica
chr12	21243446	21248113	4667	loss	Chuan 7	indica
chr12	3738753	3740916	2163	loss	Chuan 7	indica
chr12	1941142	1953869	12727	loss	Chuan 7	indica
chr12	8357222	8359327	2105	loss	Chuan 7	indica
chr12	13476727	13480147	3420	loss	Chuan 7	indica
chr12	27295226	27296880	1654	loss	Chuan 7	indica
chr12	8729156	8730901	1745	loss	Chuan 7	indica
chr12	24977051	24982994	5943	loss	Chuan 7	indica
chr12	1968744	1972561	3817	loss	Chuan 7	indica
chr12	4004662	4009730	5068	loss	Chuan 7	indica
chr12	24529005	24531130	2125	loss	Chuan 7	indica
chr12	10014726	10021945	7219	loss	Chuan 7	indica
chr12	4059662	4068161	8499	loss	Chuan 7	indica
chr12	21198011	21200614	2603	loss	Chuan 7	indica
chr12	21669541	21672059	2518	loss	Chuan 7	indica
chr12	22499290	22503539	4249	loss	Chuan 7	indica
chr12	16407048	16410002	2954	loss	Chuan 7	indica
chr12	21201547	21206223	4676	loss	Chuan 7	indica
chr12	16043890	16048597	4707	loss	Chuan 7	indica
chr12	20610500	20616694	6194	loss	Chuan 7	indica
chr12	8378443	8380126	1683	loss	Chuan 7	indica
chr12	14498514	14500203	1689	loss	Chuan 7	indica
chr12	4080261	4084091	3830	loss	Chuan 7	indica
chr12	5836392	5842745	6353	loss	Chuan 7	indica
chr12	5829981	5835512	5531	loss	Chuan 7	indica
chr12	13650424	13652504	2080	loss	Chuan 7	indica
chr12	27447993	27451378	3385	loss	Chuan 7	indica
chr12	21257900	21260476	2576	loss	Chuan 7	indica
chr12	26079665	26081393	1728	loss	Chuan 7	indica
chr12	15634923	15637480	2557	loss	Chuan 7	indica
chr12	8179731	8183144	3413	loss	Chuan 7	indica
chr12	20015351	20017468	2117	loss	Chuan 7	indica
chr12	1435695	1439477	3782	loss	Chuan 7	indica
chr12	22490703	22494545	3842	loss	Chuan 7	indica
chr12	5963600	5965710	2110	loss	Chuan 7	indica
chr12	20278775	20280865	2090	loss	Chuan 7	indica
chr12	6316567	6320822	4255	loss	Chuan 7	indica
chr12	8152781	8154522	1741	loss	Chuan 7	indica
chr12	17640768	17647557	6789	loss	Chuan 7	indica
chr12	22481600	22483695	2095	loss	Chuan 7	indica
chr12	3996573	3998709	2136	loss	Chuan 7	indica
chr12	8388737	8392951	4214	loss	Chuan 7	indica
chr12	21188185	21191579	3394	loss	Chuan 7	indica
chr12	22609359	22611920	2561	loss	Chuan 7	indica
chr12	21673839	21676394	2555	loss	Chuan 7	indica
chr12	8733348	8735002	1654	loss	Chuan 7	indica
chr12	20024151	20028808	4657	loss	Chuan 7	indica
chr12	22613195	22615771	2576	loss	Chuan 7	indica
chr12	8363376	8365065	1689	loss	Chuan 7	indica
chr12	21712631	21716028	3397	loss	Chuan 7	indica
chr12	21996275	21999216	2941	loss	Chuan 7	indica
chr12	22537696	22541101	3405	loss	Chuan 7	indica
chr12	21266251	21269659	3408	loss	Chuan 7	indica
chr12	8393846	8396403	2557	loss	Chuan 7	indica
chr12	5824041	5829161	5120	loss	Chuan 7	indica
chr12	4245963	4250608	4645	loss	Chuan 7	indica
chr12	21192478	21195879	3401	loss	Chuan 7	indica
chr12	8187605	8189315	1710	loss	Chuan 7	indica
chr12	5914144	5916277	2133	loss	Chuan 7	indica
chr12	25029676	25033108	3432	loss	Chuan 7	indica
chr12	16240026	16246805	6779	loss	Chuan 7	indica
chr12	4252069	4254154	2085	loss	Chuan 7	indica
chr12	16675162	16677722	2560	loss	Chuan 7	indica
chr12	5958078	5960178	2100	loss	Chuan 7	indica
chr12	15592555	15602112	9557	loss	Chuan 7	indica
chr12	19414299	19418199	3900	loss	Chuan 7	indica
chr12	18853125	18856495	3370	loss	Chuan 7	indica
chr12	21183547	21186945	3398	loss	Chuan 7	indica
chr12	16427534	16434322	6788	loss	Chuan 7	indica
chr12	2254918	2256618	1700	loss	Chuan 7	indica
chr12	13814574	13818799	4225	loss	Chuan 7	indica
chr12	2346649	2348779	2130	loss	Chuan 7	indica
chr12	22532173	22536802	4629	loss	Chuan 7	indica
chr12	8233925	8246226	12301	loss	Chuan 7	indica
chr12	22541941	22546576	4635	loss	Chuan 7	indica
chr12	24482126	24486334	4208	loss	Chuan 7	indica
chr12	3735310	3737896	2586	loss	Chuan 7	indica
chr12	8740628	8743198	2570	loss	Chuan 7	indica
chr12	9301348	9310020	8672	loss	Chuan 7	indica
chr12	21168385	21177027	8642	loss	Chuan 7	indica
chr12	5906166	5908720	2554	loss	Chuan 7	indica
chr12	22603795	22605951	2156	loss	Chuan 7	indica
chr12	1420978	1423120	2142	loss	Chuan 7	indica
chr12	8168212	8170446	2234	loss	Chuan 7	indica
chr12	8723208	8725358	2150	loss	Chuan 7	indica
chr12	8160653	8164457	3804	loss	Chuan 7	indica
chr12	22505067	22507645	2578	loss	Chuan 7	indica
chr12	5886037	5888618	2581	loss	Chuan 7	indica
chr12	21254915	21257040	2125	loss	Chuan 7	indica
chr12	15602926	15605053	2127	loss	Chuan 7	indica
chr12	16550123	16553983	3860	loss	Chuan 7	indica
chr12	20298850	20302315	3465	loss	Chuan 7	indica
chr12	3730163	3733981	3818	loss	Chuan 7	indica
chr12	22683951	22686097	2146	loss	Chuan 7	indica
chr12	21716893	21719001	2108	loss	Chuan 7	indica
chr12	8157999	8159688	1689	loss	Chuan 7	indica
chr2	18185222	18189902	4680	loss	Chuan 7	indica
chr2	24810553	24812228	1675	loss	Chuan 7	indica
chr2	16504597	16511463	6866	loss	Chuan 7	indica
chr2	619603	623048	3445	loss	Chuan 7	indica
chr2	11795090	11798525	3435	loss	Chuan 7	indica
chr2	18952123	18955523	3400	loss	Chuan 7	indica
chr2	10267355	10269489	2134	loss	Chuan 7	indica
chr2	18398900	18403995	5095	loss	Chuan 7	indica
chr2	2695226	2698576	3350	loss	Chuan 7	indica
chr2	9290197	9291898	1701	loss	Chuan 7	indica
chr2	25206263	25214365	8102	loss	Chuan 7	indica
chr2	2712634	2714305	1671	loss	Chuan 7	indica
chr2	21121901	21123601	1700	loss	Chuan 7	indica
chr2	18941997	18946229	4232	loss	Chuan 7	indica
chr2	6537622	6541402	3780	loss	Chuan 7	indica
chr2	18454170	18455872	1702	loss	Chuan 7	indica
chr2	679035	681197	2162	loss	Chuan 7	indica
chr2	21126953	21131723	4770	loss	Chuan 7	indica
chr2	9313648	9315346	1698	loss	Chuan 7	indica
chr2	9171511	9173626	2115	loss	Chuan 7	indica
chr2	34541387	34545051	3664	loss	Chuan 7	indica
chr2	25946943	25958024	11081	loss	Chuan 7	indica
chr2	8071401	8078247	6846	loss	Chuan 7	indica
chr2	24818104	24821958	3854	loss	Chuan 7	indica
chr2	11801552	11805803	4251	loss	Chuan 7	indica
chr2	11409398	11411062	1664	loss	Chuan 7	indica
chr2	25481644	25483333	1689	loss	Chuan 7	indica
chr2	18961301	18964704	3403	loss	Chuan 7	indica
chr2	6489927	6495050	5123	loss	Chuan 7	indica
chr2	6565315	6567890	2575	loss	Chuan 7	indica
chr2	25258317	25260867	2550	loss	Chuan 7	indica
chr2	16342357	16344502	2145	loss	Chuan 7	indica
chr2	6934005	6937551	3546	loss	Chuan 7	indica
chr2	21891997	21894337	2340	loss	Chuan 7	indica
chr2	10264692	10266398	1706	loss	Chuan 7	indica
chr2	6302801	6304673	1872	loss	Chuan 7	indica
chr2	18636553	18638694	2141	loss	Chuan 7	indica
chr2	13161851	13166126	4275	gain	Chuan 7	indica
chr2	27300119	27302639	2520	gain	Chuan 7	indica
chr2	5396147	5398704	2557	gain	Chuan 7	indica
chr3	36258577	36262422	3845	loss	Chuan 7	indica
chr3	3905754	3907429	1675	loss	Chuan 7	indica
chr3	27656737	27658450	1713	loss	Chuan 7	indica
chr3	23670999	23673081	2082	loss	Chuan 7	indica
chr3	3897665	3903226	5561	loss	Chuan 7	indica
chr3	33182690	33185695	3005	loss	Chuan 7	indica
chr3	19814730	19816895	2165	loss	Chuan 7	indica
chr3	26137787	26139910	2123	loss	Chuan 7	indica
chr3	34889629	34891772	2143	loss	Chuan 7	indica
chr3	15243998	15246089	2091	loss	Chuan 7	indica
chr3	554302	556022	1720	loss	Chuan 7	indica
chr3	14649200	14651707	2507	loss	Chuan 7	indica
chr3	27951593	27953253	1660	loss	Chuan 7	indica
chr3	23709853	23712828	2975	loss	Chuan 7	indica
chr3	31858276	31861712	3436	loss	Chuan 7	indica
chr3	6210172	6213228	3056	loss	Chuan 7	indica
chr3	33170823	33173353	2530	loss	Chuan 7	indica
chr3	33164828	33169953	5125	loss	Chuan 7	indica
chr3	33175474	33177194	1720	loss	Chuan 7	indica
chr3	15246963	15248639	1676	loss	Chuan 7	indica
chr3	6229575	6232083	2508	loss	Chuan 7	indica
chr3	35500405	35503394	2989	loss	Chuan 7	indica
chr3	15267485	15269210	1725	loss	Chuan 7	indica
chr3	19810421	19812084	1663	loss	Chuan 7	indica
chr3	15257875	15259570	1695	loss	Chuan 7	indica
chr3	30927164	30929279	2115	loss	Chuan 7	indica
chr3	36561255	36564225	2970	loss	Chuan 7	indica
chr3	31865213	31867503	2290	loss	Chuan 7	indica
chr3	27277138	27280083	2945	gain	Chuan 7	indica
chr3	13455613	13458719	3106	gain	Chuan 7	indica
chr3	7842511	7845312	2801	gain	Chuan 7	indica
chr3	13439075	13443176	4101	gain	Chuan 7	indica
chr3	13413232	13418851	5619	gain	Chuan 7	indica
chr3	14031247	14034423	3176	gain	Chuan 7	indica
chr4	34406567	34408357	1790	loss	Chuan 7	indica
chr4	12886404	12894074	7670	loss	Chuan 7	indica
chr4	33388825	33391780	2955	loss	Chuan 7	indica
chr4	21162425	21168383	5958	loss	Chuan 7	indica
chr4	7566146	7568289	2143	loss	Chuan 7	indica
chr4	8024099	8029224	5125	loss	Chuan 7	indica
chr4	7975951	7981925	5974	loss	Chuan 7	indica
chr4	32929158	32938419	9261	loss	Chuan 7	indica
chr4	7970416	7975094	4678	loss	Chuan 7	indica
chr4	6675152	6676837	1685	loss	Chuan 7	indica
chr4	3639605	3641730	2125	loss	Chuan 7	indica
chr4	1469553	1472128	2575	loss	Chuan 7	indica
chr4	8009526	8014616	5090	loss	Chuan 7	indica
chr4	13240423	13243353	2930	loss	Chuan 7	indica
chr4	15419749	15424415	4666	loss	Chuan 7	indica
chr4	6658057	6659787	1730	loss	Chuan 7	indica
chr4	6628560	6631572	3012	loss	Chuan 7	indica
chr4	21213579	21222380	8801	loss	Chuan 7	indica
chr4	6677677	6679417	1740	loss	Chuan 7	indica
chr4	35285103	35287273	2170	loss	Chuan 7	indica
chr4	12798830	12800545	1715	loss	Chuan 7	indica
chr4	7964610	7969266	4656	loss	Chuan 7	indica
chr4	8005257	8007392	2135	loss	Chuan 7	indica
chr4	12462402	12465867	3465	loss	Chuan 7	indica
chr4	548976	554482	5506	loss	Chuan 7	indica
chr4	13981703	13984286	2583	loss	Chuan 7	indica
chr4	8617592	8620970	3378	loss	Chuan 7	indica
chr4	1267824	1270824	3000	loss	Chuan 7	indica
chr4	18889501	18891643	2142	loss	Chuan 7	indica
chr4	6680322	6688351	8029	loss	Chuan 7	indica
chr4	6710686	6712823	2137	loss	Chuan 7	indica
chr4	17738388	17740508	2120	loss	Chuan 7	indica
chr4	7931618	7933738	2120	loss	Chuan 7	indica
chr4	12490650	12500556	9906	loss	Chuan 7	indica
chr4	15550729	15554104	3375	loss	Chuan 7	indica
chr4	21203101	21206073	2972	loss	Chuan 7	indica
chr4	14537000	14542605	5605	loss	Chuan 7	indica
chr4	3598380	3602215	3835	loss	Chuan 7	indica
chr4	7998360	8000485	2125	loss	Chuan 7	indica
chr4	15393051	15395078	2027	loss	Chuan 7	indica
chr4	6189485	6191340	1855	loss	Chuan 7	indica
chr4	6881049	6887096	6047	loss	Chuan 7	indica
chr4	31960597	31963107	2510	loss	Chuan 7	indica
chr4	17571674	17577155	5481	loss	Chuan 7	indica
chr4	6734813	6736905	2092	loss	Chuan 7	indica
chr4	17259426	17263251	3825	loss	Chuan 7	indica
chr4	12790112	12792672	2560	loss	Chuan 7	indica
chr4	18609345	18611466	2121	loss	Chuan 7	indica
chr4	10193908	10197341	3433	loss	Chuan 7	indica
chr4	17264101	17267544	3443	loss	Chuan 7	indica
chr4	3124400	3126057	1657	loss	Chuan 7	indica
chr4	3627629	3631858	4229	loss	Chuan 7	indica
chr4	8067261	8070696	3435	loss	Chuan 7	indica
chr4	12253855	12258090	4235	loss	Chuan 7	indica
chr4	2984976	2987551	2575	loss	Chuan 7	indica
chr4	18898583	18901113	2530	loss	Chuan 7	indica
chr4	8510481	8513871	3390	loss	Chuan 7	indica
chr4	32253514	32256069	2555	loss	Chuan 7	indica
chr4	12478162	12480726	2564	loss	Chuan 7	indica
chr4	6651690	6653410	1720	loss	Chuan 7	indica
chr4	17539246	17545177	5931	loss	Chuan 7	indica
chr4	4342774	4344463	1689	loss	Chuan 7	indica
chr4	17732003	17733748	1745	loss	Chuan 7	indica
chr4	6621330	6623494	2164	loss	Chuan 7	indica
chr4	8485193	8487324	2131	loss	Chuan 7	indica
chr4	6186525	6188610	2085	loss	Chuan 7	indica
chr4	13157972	13160525	2553	loss	Chuan 7	indica
chr4	1758993	1762525	3532	loss	Chuan 7	indica
chr4	1252397	1254087	1690	loss	Chuan 7	indica
chr4	17517268	17519351	2083	loss	Chuan 7	indica
chr4	8507481	8509651	2170	loss	Chuan 7	indica
chr4	15408766	15410722	1956	loss	Chuan 7	indica
chr4	32794487	32798047	3560	loss	Chuan 7	indica
chr4	7934593	7937675	3082	loss	Chuan 7	indica
chr4	3127377	3129547	2170	loss	Chuan 7	indica
chr4	2659561	2661296	1735	loss	Chuan 7	indica
chr4	13102111	13108348	6237	loss	Chuan 7	indica
chr4	15412152	15413987	1835	loss	Chuan 7	indica
chr4	17477140	17481845	4705	loss	Chuan 7	indica
chr4	13580076	13582197	2121	loss	Chuan 7	indica
chr4	27265121	27268051	2930	gain	Chuan 7	indica
chr4	27226659	27228334	1675	gain	Chuan 7	indica
chr4	19401153	19404130	2977	gain	Chuan 7	indica
chr4	19405020	19406692	1672	gain	Chuan 7	indica
chr4	19407659	19413453	5794	gain	Chuan 7	indica
chr4	3173397	3181106	7709	gain	Chuan 7	indica
chr4	19413879	19425449	11570	gain	Chuan 7	indica
chr5	27223784	27227223	3439	loss	Chuan 7	indica
chr5	23614400	23616625	2225	loss	Chuan 7	indica
chr5	27219990	27221678	1688	loss	Chuan 7	indica
chr5	27213470	27215130	1660	loss	Chuan 7	indica
chr5	5161574	5163674	2100	loss	Chuan 7	indica
chr5	4023502	4025188	1686	loss	Chuan 7	indica
chr5	27230189	27233598	3409	loss	Chuan 7	indica
chr5	15173752	15176312	2560	loss	Chuan 7	indica
chr5	3248913	3254534	5621	loss	Chuan 7	indica
chr5	18359921	18365471	5550	loss	Chuan 7	indica
chr5	5128500	5131037	2537	loss	Chuan 7	indica
chr5	7083522	7087795	4273	loss	Chuan 7	indica
chr5	5204725	5211482	6757	loss	Chuan 7	indica
chr5	8644056	8651008	6952	loss	Chuan 7	indica
chr5	18354698	18358525	3827	loss	Chuan 7	indica
chr5	5059749	5061424	1675	loss	Chuan 7	indica
chr5	5120276	5124478	4202	loss	Chuan 7	indica
chr5	15504422	15507352	2930	loss	Chuan 7	indica
chr5	8637306	8641556	4250	loss	Chuan 7	indica
chr5	27192735	27194525	1790	loss	Chuan 7	indica
chr5	27199880	27203743	3863	loss	Chuan 7	indica
chr5	5142734	5144827	2093	loss	Chuan 7	indica
chr5	4026030	4027745	1715	loss	Chuan 7	indica
chr5	4227241	4228917	1676	loss	Chuan 7	indica
chr5	27195440	27198027	2587	loss	Chuan 7	indica
chr5	15181707	15183847	2140	loss	Chuan 7	indica
chr5	5619848	5621601	1753	loss	Chuan 7	indica
chr5	16398914	16401029	2115	gain	Chuan 7	indica
chr5	1295773	1298732	2959	gain	Chuan 7	indica
chr5	12126918	12129233	2315	gain	Chuan 7	indica
chr5	8839247	8845871	6624	gain	Chuan 7	indica
chr5	14261902	14267301	5399	gain	Chuan 7	indica
chr6	24264172	24265882	1710	loss	Chuan 7	indica
chr6	3052148	3053802	1654	loss	Chuan 7	indica
chr6	9715543	9718073	2530	loss	Chuan 7	indica
chr6	30812297	30814872	2575	loss	Chuan 7	indica
chr6	12187004	12188749	1745	loss	Chuan 7	indica
chr6	2447810	2449510	1700	loss	Chuan 7	indica
chr6	4470948	4474315	3367	loss	Chuan 7	indica
chr6	13943282	13945026	1744	loss	Chuan 7	indica
chr6	7195754	7200044	4290	loss	Chuan 7	indica
chr6	30808891	30811472	2581	loss	Chuan 7	indica
chr6	23655880	23658012	2132	loss	Chuan 7	indica
chr6	22944465	22949111	4646	loss	Chuan 7	indica
chr6	9493072	9498567	5495	loss	Chuan 7	indica
chr6	9503715	9505815	2100	loss	Chuan 7	indica
chr6	9186078	9187793	1715	loss	Chuan 7	indica
chr6	9511389	9513537	2148	loss	Chuan 7	indica
chr6	29613215	29615741	2526	loss	Chuan 7	indica
chr6	23585141	23591932	6791	loss	Chuan 7	indica
chr6	2105547	2111578	6031	loss	Chuan 7	indica
chr6	29392903	29394613	1710	loss	Chuan 7	indica
chr6	9200200	9201854	1654	loss	Chuan 7	indica
chr6	23863627	23869197	5570	loss	Chuan 7	indica
chr6	8828444	8831564	3120	loss	Chuan 7	indica
chr6	29616596	29622217	5621	loss	Chuan 7	indica
chr6	1189598	1192528	2930	loss	Chuan 7	indica
chr6	24398897	24403956	5059	loss	Chuan 7	indica
chr6	28853354	28856316	2962	loss	Chuan 7	indica
chr6	24539939	24546292	6353	loss	Chuan 7	indica
chr6	1879671	1884305	4634	loss	Chuan 7	indica
chr6	17937237	17941882	4645	loss	Chuan 7	indica
chr6	1066689	1068424	1735	loss	Chuan 7	indica
chr6	21206848	21210668	3820	loss	Chuan 7	indica
chr6	28847642	28849327	1685	loss	Chuan 7	indica
chr6	9704865	9707840	2975	loss	Chuan 7	indica
chr6	23845144	23847299	2155	loss	Chuan 7	indica
chr6	25751480	25754071	2591	loss	Chuan 7	indica
chr6	9427100	9428770	1670	loss	Chuan 7	indica
chr6	1886746	1890221	3475	loss	Chuan 7	indica
chr6	1077526	1079663	2137	loss	Chuan 7	indica
chr6	23652091	23655063	2972	loss	Chuan 7	indica
chr6	4476047	4477751	1704	loss	Chuan 7	indica
chr6	1081176	1084603	3427	loss	Chuan 7	indica
chr6	24551759	24553899	2140	loss	Chuan 7	indica
chr6	23832065	23835225	3160	loss	Chuan 7	indica
chr6	17392216	17395641	3425	loss	Chuan 7	indica
chr6	7081550	7084053	2503	loss	Chuan 7	indica
chr6	9506682	9508387	1705	loss	Chuan 7	indica
chr6	9436625	9440055	3430	loss	Chuan 7	indica
chr6	29400623	29402772	2149	loss	Chuan 7	indica
chr6	23643398	23647187	3789	loss	Chuan 7	indica
chr6	30799903	30801600	1697	loss	Chuan 7	indica
chr6	29409842	29411932	2090	loss	Chuan 7	indica
chr6	23827425	23829536	2111	loss	Chuan 7	indica
chr6	3131303	3134284	2981	gain	Chuan 7	indica
chr6	3098403	3107408	9005	gain	Chuan 7	indica
chr6	15137948	15141098	3150	gain	Chuan 7	indica
chr6	15152220	15156072	3852	gain	Chuan 7	indica
chr7	28095450	28098830	3380	loss	Chuan 7	indica
chr7	6629504	6631205	1701	loss	Chuan 7	indica
chr7	11294475	11296555	2080	loss	Chuan 7	indica
chr7	11015926	11018514	2588	loss	Chuan 7	indica
chr7	13927989	13931804	3815	loss	Chuan 7	indica
chr7	15529498	15533320	3822	loss	Chuan 7	indica
chr7	29246381	29253183	6802	loss	Chuan 7	indica
chr7	17382663	17386621	3958	loss	Chuan 7	indica
chr7	13292680	13295255	2575	loss	Chuan 7	indica
chr7	894262	895962	1700	loss	Chuan 7	indica
chr7	22048892	22055172	6280	loss	Chuan 7	indica
chr7	5942401	5945426	3025	loss	Chuan 7	indica
chr7	15715622	15717289	1667	loss	Chuan 7	indica
chr7	10067556	10070141	2585	loss	Chuan 7	indica
chr7	6549348	6552310	2962	loss	Chuan 7	indica
chr7	546655	548573	1918	loss	Chuan 7	indica
chr7	20134800	20139049	4249	loss	Chuan 7	indica
chr7	21442437	21444958	2521	loss	Chuan 7	indica
chr7	19072778	19077457	4679	loss	Chuan 7	indica
chr7	8973901	8976071	2170	loss	Chuan 7	indica
chr7	2422142	2427264	5122	loss	Chuan 7	indica
chr7	27839550	27842934	3384	loss	Chuan 7	indica
chr7	29294251	29302833	8582	loss	Chuan 7	indica
chr7	28102565	28107626	5061	loss	Chuan 7	indica
chr7	13936475	13938555	2080	loss	Chuan 7	indica
chr7	11361356	11366461	5105	loss	Chuan 7	indica
chr7	30335522	30341855	6333	loss	Chuan 7	indica
chr7	1970005	1971749	1744	loss	Chuan 7	indica
chr7	886342	888902	2560	loss	Chuan 7	indica
chr7	1958776	1963026	4250	loss	Chuan 7	indica
chr7	591026	593302	2276	loss	Chuan 7	indica
chr7	5672855	5674980	2125	loss	Chuan 7	indica
chr7	868368	870203	1835	loss	Chuan 7	indica
chr7	6530036	6531767	1731	loss	Chuan 7	indica
chr7	6326548	6329514	2966	loss	Chuan 7	indica
chr7	18242909	18251030	8121	loss	Chuan 7	indica
chr7	2275527	2279372	3845	loss	Chuan 7	indica
chr7	1986697	1988358	1661	loss	Chuan 7	indica
chr7	3912848	3915392	2544	loss	Chuan 7	indica
chr7	3939833	3941528	1695	loss	Chuan 7	indica
chr7	13954418	13957354	2936	loss	Chuan 7	indica
chr7	5951246	5953371	2125	loss	Chuan 7	indica
chr7	1951130	1952830	1700	loss	Chuan 7	indica
chr7	29290011	29292150	2139	loss	Chuan 7	indica
chr7	10364555	10367136	2581	loss	Chuan 7	indica
chr7	19033279	19035831	2552	loss	Chuan 7	indica
chr7	11290616	11292702	2086	loss	Chuan 7	indica
chr7	22062412	22065791	3379	loss	Chuan 7	indica
chr7	21505276	21507401	2125	loss	Chuan 7	indica
chr7	15977045	15980051	3006	loss	Chuan 7	indica
chr7	5323428	5330208	6780	loss	Chuan 7	indica
chr7	16111654	16115064	3410	loss	Chuan 7	indica
chr7	2401245	2404208	2963	loss	Chuan 7	indica
chr7	7845	9551	1706	loss	Chuan 7	indica
chr7	5311901	5314416	2515	loss	Chuan 7	indica
chr7	28109441	28111126	1685	loss	Chuan 7	indica
chr7	2411124	2414095	2971	loss	Chuan 7	indica
chr7	951801	954772	2971	loss	Chuan 7	indica
chr7	17095648	17097349	1701	loss	Chuan 7	indica
chr7	1953725	1955377	1652	loss	Chuan 7	indica
chr7	27853941	27859074	5133	loss	Chuan 7	indica
chr7	21526825	21531326	4501	loss	Chuan 7	indica
chr7	7270825	7272525	1700	loss	Chuan 7	indica
chr8	1184002	1185717	1715	loss	Chuan 7	indica
chr8	4437173	4438898	1725	loss	Chuan 7	indica
chr8	1246553	1249508	2955	loss	Chuan 7	indica
chr8	27061455	27063606	2151	loss	Chuan 7	indica
chr8	19789399	19794180	4781	loss	Chuan 7	indica
chr8	1240889	1244298	3409	loss	Chuan 7	indica
chr8	4453613	4462145	8532	loss	Chuan 7	indica
chr8	2551257	2554627	3370	loss	Chuan 7	indica
chr8	8163826	8168925	5099	loss	Chuan 7	indica
chr8	5703070	5706472	3402	loss	Chuan 7	indica
chr8	23566068	23571982	5914	loss	Chuan 7	indica
chr8	27107268	27108928	1660	loss	Chuan 7	indica
chr8	5951093	5954051	2958	loss	Chuan 7	indica
chr8	8242849	8247484	4635	loss	Chuan 7	indica
chr8	5693837	5696372	2535	loss	Chuan 7	indica
chr8	22148164	22152844	4680	loss	Chuan 7	indica
chr8	16297415	16300800	3385	loss	Chuan 7	indica
chr8	12060955	12067823	6868	loss	Chuan 7	indica
chr8	4464788	4468788	4000	loss	Chuan 7	indica
chr8	27104663	27106373	1710	loss	Chuan 7	indica
chr8	4477728	4479433	1705	loss	Chuan 7	indica
chr8	4480751	4484102	3351	loss	Chuan 7	indica
chr8	25649918	25652462	2544	loss	Chuan 7	indica
chr8	5689981	5692102	2121	loss	Chuan 7	indica
chr8	19795049	19797153	2104	loss	Chuan 7	indica
chr8	27113182	27114878	1696	loss	Chuan 7	indica
chr8	17539095	17544177	5082	loss	Chuan 7	indica
chr8	1936789	1940188	3399	loss	Chuan 7	indica
chr8	4472935	4474605	1670	loss	Chuan 7	indica
chr8	17545027	17547157	2130	loss	Chuan 7	indica
chr8	8171090	8174040	2950	loss	Chuan 7	indica
chr8	26453922	26457279	3357	loss	Chuan 7	indica
chr8	4441441	4446963	5522	loss	Chuan 7	indica
chr8	16752834	16754550	1716	loss	Chuan 7	indica
chr8	8333871	8338501	4630	gain	Chuan 7	indica
chr8	6317816	6326575	8759	gain	Chuan 7	indica
chr8	14229634	14234416	4782	gain	Chuan 7	indica
chr9	8914895	8917465	2570	loss	Chuan 7	indica
chr9	8830945	8834755	3810	loss	Chuan 7	indica
chr9	13820656	13822819	2163	loss	Chuan 7	indica
chr9	15743551	15746999	3448	loss	Chuan 7	indica
chr9	8878928	8886189	7261	loss	Chuan 7	indica
chr9	10967676	10971963	4287	loss	Chuan 7	indica
chr9	16217919	16223499	5580	loss	Chuan 7	indica
chr9	20498811	20502226	3415	loss	Chuan 7	indica
chr9	5805651	5808640	2989	loss	Chuan 7	indica
chr9	16232101	16235546	3445	loss	Chuan 7	indica
chr9	10251278	10254724	3446	loss	Chuan 7	indica
chr9	8942248	8946063	3815	loss	Chuan 7	indica
chr9	20583399	20585524	2125	loss	Chuan 7	indica
chr9	11523242	11529190	5948	loss	Chuan 7	indica
chr9	11515175	11521991	6816	loss	Chuan 7	indica
chr9	12217150	12218826	1676	loss	Chuan 7	indica
chr9	8992203	8996038	3835	loss	Chuan 7	indica
chr9	10308748	10312150	3402	loss	Chuan 7	indica
chr9	7183452	7186034	2582	loss	Chuan 7	indica
chr9	12219701	12221376	1675	loss	Chuan 7	indica
chr9	11577748	11583671	5923	loss	Chuan 7	indica
chr9	13927690	13929797	2107	loss	Chuan 7	indica
chr9	12087826	12092736	4910	loss	Chuan 7	indica
chr9	14507330	14509065	1735	loss	Chuan 7	indica
chr9	15747801	15749550	1749	loss	Chuan 7	indica
chr9	8217256	8221965	4709	loss	Chuan 7	indica
chr9	10956664	10958836	2172	loss	Chuan 7	indica
chr9	10974674	10979354	4680	loss	Chuan 7	indica
chr9	12114869	12118677	3808	loss	Chuan 7	indica
chr9	10950775	10953710	2935	loss	Chuan 7	indica
chr9	16370850	16372601	1751	loss	Chuan 7	indica
chr9	12069890	12074122	4232	loss	Chuan 7	indica
chr9	12607891	12614136	6245	loss	Chuan 7	indica
chr9	12060439	12062114	1675	loss	Chuan 7	indica
chr9	21048318	21051720	3402	loss	Chuan 7	indica
chr9	8911073	8913213	2140	loss	Chuan 7	indica
chr9	10247464	10249152	1688	loss	Chuan 7	indica
chr9	11955193	11959415	4222	loss	Chuan 7	indica
chr9	12212097	12214223	2126	loss	Chuan 7	indica
chr9	12084816	12086961	2145	loss	Chuan 7	indica
chr9	12182967	12185140	2173	loss	Chuan 7	indica
chr9	16283317	16285012	1695	loss	Chuan 7	indica
chr9	12096287	12099733	3446	loss	Chuan 7	indica
chr9	10987683	10989423	1740	loss	Chuan 7	indica
chr9	12235159	12238172	3013	loss	Chuan 7	indica
chr9	10619885	10624953	5068	loss	Chuan 7	indica
chr9	16226621	16230826	4205	loss	Chuan 7	indica
chr9	11504801	11507942	3141	loss	Chuan 7	indica
chr9	11880786	11882926	2140	loss	Chuan 7	indica
chr9	8230165	8231853	1688	loss	Chuan 7	indica
chr9	13813033	13816050	3017	loss	Chuan 7	indica
chr9	12227459	12229620	2161	loss	Chuan 7	indica
chr9	23425882	23427577	1695	loss	Chuan 7	indica
chr9	10990272	10992826	2554	loss	Chuan 7	indica
chr9	12170151	12171856	1705	loss	Chuan 7	indica
chr9	20579528	20582548	3020	loss	Chuan 7	indica
chr9	10980224	10981909	1685	loss	Chuan 7	indica
chr9	57181	64738	7557	gain	Chuan 7	indica
chr1	20225143	20234924	9781	loss	Dal Katra	japonica
chr1	44468817	44473028	4211	loss	Dal Katra	japonica
chr1	34492079	34494654	2575	loss	Dal Katra	japonica
chr1	21539402	21542404	3002	loss	Dal Katra	japonica
chr1	15485409	15487149	1740	loss	Dal Katra	japonica
chr1	16246290	16250117	3827	loss	Dal Katra	japonica
chr1	44455380	44459210	3830	loss	Dal Katra	japonica
chr1	31289812	31291917	2105	loss	Dal Katra	japonica
chr1	3272074	3277139	5065	loss	Dal Katra	japonica
chr1	3060855	3064708	3853	loss	Dal Katra	japonica
chr1	16669274	16673484	4210	loss	Dal Katra	japonica
chr1	3175380	3177520	2140	loss	Dal Katra	japonica
chr1	786635	790001	3366	loss	Dal Katra	japonica
chr1	22388067	22389753	1686	loss	Dal Katra	japonica
chr1	3066417	3070202	3785	loss	Dal Katra	japonica
chr1	42152125	42154223	2098	loss	Dal Katra	japonica
chr1	13590704	13594964	4260	loss	Dal Katra	japonica
chr1	44450977	44453953	2976	loss	Dal Katra	japonica
chr1	12777783	12780376	2593	loss	Dal Katra	japonica
chr1	12774329	12776463	2134	loss	Dal Katra	japonica
chr1	44460067	44461791	1724	loss	Dal Katra	japonica
chr1	31446073	31448604	2531	loss	Dal Katra	japonica
chr1	34853780	34855921	2141	loss	Dal Katra	japonica
chr1	16236495	16245430	8935	loss	Dal Katra	japonica
chr1	15107391	15110351	2960	loss	Dal Katra	japonica
chr1	14670794	14675460	4666	loss	Dal Katra	japonica
chr1	3140747	3145826	5079	loss	Dal Katra	japonica
chr1	16905845	16908820	2975	loss	Dal Katra	japonica
chr1	34846101	34848251	2150	loss	Dal Katra	japonica
chr1	13537372	13539651	2279	loss	Dal Katra	japonica
chr1	14411280	14413404	2124	loss	Dal Katra	japonica
chr1	15527066	15530042	2976	loss	Dal Katra	japonica
chr1	42144076	42147482	3406	loss	Dal Katra	japonica
chr1	13565650	13567395	1745	loss	Dal Katra	japonica
chr1	40307494	40309299	1805	loss	Dal Katra	japonica
chr1	22484131	22488576	4445	loss	Dal Katra	japonica
chr1	13804726	13808983	4257	loss	Dal Katra	japonica
chr1	20291908	20293603	1695	loss	Dal Katra	japonica
chr1	31459527	31465093	5566	loss	Dal Katra	japonica
chr1	20212191	20214705	2514	loss	Dal Katra	japonica
chr1	12761062	12764452	3390	loss	Dal Katra	japonica
chr1	15099295	15103090	3795	loss	Dal Katra	japonica
chr1	13572947	13574649	1702	loss	Dal Katra	japonica
chr1	13134515	13140697	6182	loss	Dal Katra	japonica
chr1	732014	734987	2973	loss	Dal Katra	japonica
chr1	13579617	13582174	2557	loss	Dal Katra	japonica
chr1	30776530	30779504	2974	loss	Dal Katra	japonica
chr1	941298	942953	1655	loss	Dal Katra	japonica
chr1	22444387	22446973	2586	loss	Dal Katra	japonica
chr1	14402876	14404996	2120	loss	Dal Katra	japonica
chr1	34849121	34852066	2945	loss	Dal Katra	japonica
chr1	34486404	34489418	3014	loss	Dal Katra	japonica
chr1	14663190	14664870	1680	loss	Dal Katra	japonica
chr1	43438174	43440724	2550	loss	Dal Katra	japonica
chr1	25428657	25431196	2539	loss	Dal Katra	japonica
chr1	22438018	22439737	1719	loss	Dal Katra	japonica
chr10	2205151	2210205	5054	loss	Dal Katra	japonica
chr10	6285088	6286783	1695	loss	Dal Katra	japonica
chr10	3857485	3859623	2138	loss	Dal Katra	japonica
chr10	2000912	2006063	5151	loss	Dal Katra	japonica
chr10	1864206	1865886	1680	loss	Dal Katra	japonica
chr10	1940135	1943550	3415	loss	Dal Katra	japonica
chr10	4738878	4740618	1740	loss	Dal Katra	japonica
chr10	19063673	19069193	5520	loss	Dal Katra	japonica
chr10	1884047	1887857	3810	loss	Dal Katra	japonica
chr10	11719201	11722646	3445	loss	Dal Katra	japonica
chr10	23032851	23035776	2925	loss	Dal Katra	japonica
chr10	17475890	17477600	1710	loss	Dal Katra	japonica
chr10	20253961	20255876	1915	loss	Dal Katra	japonica
chr10	4735478	4737203	1725	loss	Dal Katra	japonica
chr10	1928357	1930524	2167	loss	Dal Katra	japonica
chr10	10494251	10496418	2167	loss	Dal Katra	japonica
chr10	11906569	11908275	1706	loss	Dal Katra	japonica
chr10	20339556	20341696	2140	loss	Dal Katra	japonica
chr10	20775607	20779852	4245	loss	Dal Katra	japonica
chr10	1921913	1924343	2430	loss	Dal Katra	japonica
chr10	19858794	19862157	3363	loss	Dal Katra	japonica
chr10	532601	534727	2126	loss	Dal Katra	japonica
chr10	1287207	1293558	6351	loss	Dal Katra	japonica
chr10	23596354	23599350	2996	loss	Dal Katra	japonica
chr10	21523150	21526519	3369	loss	Dal Katra	japonica
chr10	15347755	15351351	3596	loss	Dal Katra	japonica
chr10	1977197	1978861	1664	loss	Dal Katra	japonica
chr10	20250176	20253141	2965	loss	Dal Katra	japonica
chr10	762358	764522	2164	loss	Dal Katra	japonica
chr10	15727563	15730559	2996	loss	Dal Katra	japonica
chr10	4842519	4845094	2575	loss	Dal Katra	japonica
chr10	1934074	1935774	1700	loss	Dal Katra	japonica
chr10	3888604	3891599	2995	loss	Dal Katra	japonica
chr10	1044738	1046853	2115	loss	Dal Katra	japonica
chr10	7316229	7318024	1795	loss	Dal Katra	japonica
chr10	1892527	1899760	7233	loss	Dal Katra	japonica
chr10	1296158	1299990	3832	loss	Dal Katra	japonica
chr10	15722868	15726653	3785	loss	Dal Katra	japonica
chr10	1855911	1858027	2116	loss	Dal Katra	japonica
chr10	6384198	6388085	3887	loss	Dal Katra	japonica
chr10	8609279	8614094	4815	loss	Dal Katra	japonica
chr10	1284653	1286332	1679	loss	Dal Katra	japonica
chr10	14390812	14392945	2133	loss	Dal Katra	japonica
chr10	12583475	12586015	2540	loss	Dal Katra	japonica
chr10	3864812	3866517	1705	loss	Dal Katra	japonica
chr10	1528202	1530752	2550	loss	Dal Katra	japonica
chr10	19070003	19076413	6410	loss	Dal Katra	japonica
chr10	2190604	2195288	4684	loss	Dal Katra	japonica
chr10	3883944	3885629	1685	loss	Dal Katra	japonica
chr10	1032632	1035173	2541	loss	Dal Katra	japonica
chr10	1048268	1053108	4840	loss	Dal Katra	japonica
chr10	3653745	3656693	2948	loss	Dal Katra	japonica
chr10	23513547	23515592	2045	loss	Dal Katra	japonica
chr10	15630668	15632354	1686	loss	Dal Katra	japonica
chr10	2027689	2029389	1700	loss	Dal Katra	japonica
chr10	4085271	4087048	1777	loss	Dal Katra	japonica
chr10	2031099	2032784	1685	loss	Dal Katra	japonica
chr10	15737226	15739341	2115	loss	Dal Katra	japonica
chr10	10498493	10502009	3516	loss	Dal Katra	japonica
chr10	7849874	7858241	8367	gain	Dal Katra	japonica
chr10	11260544	11264820	4276	gain	Dal Katra	japonica
chr10	1652745	1656774	4029	gain	Dal Katra	japonica
chr10	4749800	4753595	3795	gain	Dal Katra	japonica
chr10	3325402	3333190	7788	gain	Dal Katra	japonica
chr10	4773027	4786072	13045	gain	Dal Katra	japonica
chr10	11694938	11697041	2103	gain	Dal Katra	japonica
chr10	4806924	4811884	4960	gain	Dal Katra	japonica
chr11	29407686	29409776	2090	loss	Dal Katra	japonica
chr11	25880076	25882176	2100	loss	Dal Katra	japonica
chr11	25909154	25912593	3439	loss	Dal Katra	japonica
chr11	21190511	21194800	4289	loss	Dal Katra	japonica
chr11	25966968	25969928	2960	loss	Dal Katra	japonica
chr11	27132015	27135898	3883	loss	Dal Katra	japonica
chr11	25790136	25794363	4227	loss	Dal Katra	japonica
chr11	27062040	27063748	1708	loss	Dal Katra	japonica
chr11	20211647	20213773	2126	loss	Dal Katra	japonica
chr11	6604153	6609678	5525	loss	Dal Katra	japonica
chr11	29727619	29733962	6343	loss	Dal Katra	japonica
chr11	20491873	20494424	2551	loss	Dal Katra	japonica
chr11	6539318	6542253	2935	loss	Dal Katra	japonica
chr11	20163230	20170459	7229	loss	Dal Katra	japonica
chr11	27159034	27160704	1670	loss	Dal Katra	japonica
chr11	8156726	8160126	3400	loss	Dal Katra	japonica
chr11	29785623	29787307	1684	loss	Dal Katra	japonica
chr11	6835450	6837998	2548	loss	Dal Katra	japonica
chr11	28793052	28795209	2157	loss	Dal Katra	japonica
chr11	29156522	29158627	2105	loss	Dal Katra	japonica
chr11	9709201	9713026	3825	loss	Dal Katra	japonica
chr11	20199976	20204241	4265	loss	Dal Katra	japonica
chr11	6595677	6600333	4656	loss	Dal Katra	japonica
chr11	10796599	10798254	1655	loss	Dal Katra	japonica
chr11	20180997	20186608	5611	loss	Dal Katra	japonica
chr11	6422617	6426829	4212	loss	Dal Katra	japonica
chr11	17782927	17785482	2555	loss	Dal Katra	japonica
chr11	27162511	27168031	5520	loss	Dal Katra	japonica
chr11	17508664	17510800	2136	loss	Dal Katra	japonica
chr11	5811797	5813879	2082	loss	Dal Katra	japonica
chr11	23625793	23629647	3854	loss	Dal Katra	japonica
chr11	25848426	25853951	5525	loss	Dal Katra	japonica
chr11	8900148	8901823	1675	loss	Dal Katra	japonica
chr11	4497426	4499926	2500	loss	Dal Katra	japonica
chr11	29770891	29773830	2939	loss	Dal Katra	japonica
chr11	24211475	24214045	2570	loss	Dal Katra	japonica
chr11	8574226	8576394	2168	loss	Dal Katra	japonica
chr11	18211636	18213736	2100	loss	Dal Katra	japonica
chr11	3177972	3179627	1655	loss	Dal Katra	japonica
chr11	29987922	29989918	1996	loss	Dal Katra	japonica
chr11	17634500	17637075	2575	loss	Dal Katra	japonica
chr11	25916790	25919330	2540	loss	Dal Katra	japonica
chr11	6828751	6831274	2523	loss	Dal Katra	japonica
chr11	6592299	6594837	2538	loss	Dal Katra	japonica
chr11	18716885	18718590	1705	loss	Dal Katra	japonica
chr11	30819155	30821789	2634	loss	Dal Katra	japonica
chr11	18189978	18192952	2974	loss	Dal Katra	japonica
chr11	6403005	6407252	4247	loss	Dal Katra	japonica
chr11	26458414	26462664	4250	loss	Dal Katra	japonica
chr11	22240343	22249234	8891	loss	Dal Katra	japonica
chr11	25641039	25644069	3030	loss	Dal Katra	japonica
chr11	22512180	22514752	2572	loss	Dal Katra	japonica
chr11	28418211	28420850	2639	loss	Dal Katra	japonica
chr11	4501381	4503101	1720	loss	Dal Katra	japonica
chr11	18705312	18710447	5135	loss	Dal Katra	japonica
chr11	26231405	26235236	3831	loss	Dal Katra	japonica
chr11	6614501	6617876	3375	loss	Dal Katra	japonica
chr11	25888422	25893542	5120	loss	Dal Katra	japonica
chr11	18702329	18704491	2162	loss	Dal Katra	japonica
chr11	3105522	3107618	2096	loss	Dal Katra	japonica
chr11	25351071	25355747	4676	loss	Dal Katra	japonica
chr11	29750299	29752424	2125	loss	Dal Katra	japonica
chr11	22287773	22293762	5989	loss	Dal Katra	japonica
chr11	28796459	28798154	1695	loss	Dal Katra	japonica
chr11	29688837	29690546	1709	loss	Dal Katra	japonica
chr11	6921697	6923385	1688	loss	Dal Katra	japonica
chr11	29405106	29406801	1695	loss	Dal Katra	japonica
chr11	29388726	29390422	1696	loss	Dal Katra	japonica
chr11	29790754	29792459	1705	loss	Dal Katra	japonica
chr11	26317747	26323882	6135	loss	Dal Katra	japonica
chr11	29424394	29429464	5070	loss	Dal Katra	japonica
chr11	30165533	30169371	3838	loss	Dal Katra	japonica
chr11	18214626	18216786	2160	loss	Dal Katra	japonica
chr11	3446776	3449026	2250	loss	Dal Katra	japonica
chr11	20177026	20179962	2936	loss	Dal Katra	japonica
chr11	25357050	25359129	2079	loss	Dal Katra	japonica
chr11	24593332	24595488	2156	loss	Dal Katra	japonica
chr11	6851307	6854811	3504	loss	Dal Katra	japonica
chr11	17511830	17515653	3823	loss	Dal Katra	japonica
chr11	20488901	20491023	2122	loss	Dal Katra	japonica
chr11	23128790	23131766	2976	loss	Dal Katra	japonica
chr11	9671587	9683146	11559	loss	Dal Katra	japonica
chr11	17089705	17093961	4256	loss	Dal Katra	japonica
chr11	22315097	22317225	2128	loss	Dal Katra	japonica
chr11	18949130	18950843	1713	loss	Dal Katra	japonica
chr11	24208016	24209705	1689	loss	Dal Katra	japonica
chr11	21936276	21941805	5529	loss	Dal Katra	japonica
chr11	8917225	8919373	2148	loss	Dal Katra	japonica
chr11	25920230	25924510	4280	loss	Dal Katra	japonica
chr11	25377477	25381313	3836	loss	Dal Katra	japonica
chr11	22294900	22296976	2076	loss	Dal Katra	japonica
chr11	5240513	5243053	2540	loss	Dal Katra	japonica
chr11	30061000	30063586	2586	loss	Dal Katra	japonica
chr11	29392124	29394204	2080	loss	Dal Katra	japonica
chr11	5776723	5781810	5087	loss	Dal Katra	japonica
chr11	22942564	22945112	2548	loss	Dal Katra	japonica
chr11	5758204	5763338	5134	loss	Dal Katra	japonica
chr11	29820856	29826387	5531	loss	Dal Katra	japonica
chr11	6874198	6880136	5938	loss	Dal Katra	japonica
chr11	15629509	15635490	5981	loss	Dal Katra	japonica
chr11	30064411	30066536	2125	loss	Dal Katra	japonica
chr11	17499177	17506914	7737	loss	Dal Katra	japonica
chr11	26217489	26223024	5535	loss	Dal Katra	japonica
chr11	25932233	25935640	3407	loss	Dal Katra	japonica
chr11	18953080	18955650	2570	loss	Dal Katra	japonica
chr11	29560312	29562417	2105	loss	Dal Katra	japonica
chr11	21597302	21600302	3000	loss	Dal Katra	japonica
chr11	18719450	18721528	2078	loss	Dal Katra	japonica
chr11	17617903	17624298	6395	loss	Dal Katra	japonica
chr11	29161770	29166009	4239	loss	Dal Katra	japonica
chr11	6809122	6810813	1691	loss	Dal Katra	japonica
chr11	8910828	8913829	3001	loss	Dal Katra	japonica
chr11	29831930	29834035	2105	loss	Dal Katra	japonica
chr11	29269701	29273501	3800	loss	Dal Katra	japonica
chr11	29396555	29399084	2529	loss	Dal Katra	japonica
chr11	3114128	3115846	1718	loss	Dal Katra	japonica
chr11	17516508	17518180	1672	loss	Dal Katra	japonica
chr11	25393467	25395597	2130	loss	Dal Katra	japonica
chr11	2345863	2349283	3420	loss	Dal Katra	japonica
chr11	18208208	18210754	2546	loss	Dal Katra	japonica
chr11	9706208	9708376	2168	loss	Dal Katra	japonica
chr11	17779951	17782089	2138	loss	Dal Katra	japonica
chr11	5765025	5770304	5279	loss	Dal Katra	japonica
chr11	25408384	25449006	40622	loss	Dal Katra	japonica
chr11	25900880	25902597	1717	loss	Dal Katra	japonica
chr11	6589544	6591203	1659	loss	Dal Katra	japonica
chr11	17625985	17628574	2589	loss	Dal Katra	japonica
chr11	8920193	8922341	2148	loss	Dal Katra	japonica
chr11	29827670	29829400	1730	loss	Dal Katra	japonica
chr11	6848193	6849862	1669	loss	Dal Katra	japonica
chr11	26208353	26211793	3440	loss	Dal Katra	japonica
chr11	29430311	29432051	1740	loss	Dal Katra	japonica
chr11	9432355	9434074	1719	loss	Dal Katra	japonica
chr11	9543591	9545721	2130	loss	Dal Katra	japonica
chr11	18326553	18329723	3170	loss	Dal Katra	japonica
chr11	6870578	6872278	1700	loss	Dal Katra	japonica
chr11	23711645	23713782	2137	loss	Dal Katra	japonica
chr11	29261862	29263599	1737	loss	Dal Katra	japonica
chr12	4395330	4400016	4686	loss	Dal Katra	japonica
chr12	5136932	5142028	5096	loss	Dal Katra	japonica
chr12	22214573	22216667	2094	loss	Dal Katra	japonica
chr12	5299789	5302305	2516	loss	Dal Katra	japonica
chr12	5001092	5005762	4670	loss	Dal Katra	japonica
chr12	5041484	5043579	2095	loss	Dal Katra	japonica
chr12	3738753	3740916	2163	loss	Dal Katra	japonica
chr12	5145871	5148430	2559	loss	Dal Katra	japonica
chr12	13476727	13480147	3420	loss	Dal Katra	japonica
chr12	166246	168781	2535	loss	Dal Katra	japonica
chr12	5418514	5422889	4375	loss	Dal Katra	japonica
chr12	4004662	4009730	5068	loss	Dal Katra	japonica
chr12	5431898	5433598	1700	loss	Dal Katra	japonica
chr12	8111201	8113311	2110	loss	Dal Katra	japonica
chr12	22491569	22494545	2976	loss	Dal Katra	japonica
chr12	20610500	20616694	6194	loss	Dal Katra	japonica
chr12	5149300	5151845	2545	loss	Dal Katra	japonica
chr12	20279155	20280865	1710	loss	Dal Katra	japonica
chr12	5181177	5185017	3840	loss	Dal Katra	japonica
chr12	13650424	13652504	2080	loss	Dal Katra	japonica
chr12	18878027	18887422	9395	loss	Dal Katra	japonica
chr12	4248098	4249798	1700	loss	Dal Katra	japonica
chr12	22498850	22503539	4689	loss	Dal Katra	japonica
chr12	4997265	5000242	2977	loss	Dal Katra	japonica
chr12	17675329	17677036	1707	loss	Dal Katra	japonica
chr12	26079665	26081393	1728	loss	Dal Katra	japonica
chr12	22481600	22483695	2095	loss	Dal Katra	japonica
chr12	3996573	3998709	2136	loss	Dal Katra	japonica
chr12	5963600	5965710	2110	loss	Dal Katra	japonica
chr12	17678723	17681698	2975	loss	Dal Katra	japonica
chr12	19187966	19195192	7226	loss	Dal Katra	japonica
chr12	19197402	19199572	2170	loss	Dal Katra	japonica
chr12	20015351	20017468	2117	loss	Dal Katra	japonica
chr12	20024151	20028808	4657	loss	Dal Katra	japonica
chr12	21996275	21999216	2941	loss	Dal Katra	japonica
chr12	16829426	16833655	4229	loss	Dal Katra	japonica
chr12	3735310	3737896	2586	loss	Dal Katra	japonica
chr12	14774910	14779577	4667	loss	Dal Katra	japonica
chr12	5395566	5397232	1666	loss	Dal Katra	japonica
chr12	15592555	15602112	9557	loss	Dal Katra	japonica
chr12	16240026	16246805	6779	loss	Dal Katra	japonica
chr12	2040940	2045182	4242	loss	Dal Katra	japonica
chr12	6671971	6674714	2743	loss	Dal Katra	japonica
chr12	5956818	5960178	3360	loss	Dal Katra	japonica
chr12	2346649	2348779	2130	loss	Dal Katra	japonica
chr12	19180275	19184497	4222	loss	Dal Katra	japonica
chr12	13814574	13819674	5100	loss	Dal Katra	japonica
chr12	22020918	22023893	2975	loss	Dal Katra	japonica
chr12	17670098	17673195	3097	loss	Dal Katra	japonica
chr12	19735255	19738654	3399	loss	Dal Katra	japonica
chr12	6927604	6929740	2136	loss	Dal Katra	japonica
chr12	24481264	24486334	5070	loss	Dal Katra	japonica
chr12	9301348	9310020	8672	loss	Dal Katra	japonica
chr12	17645023	17647557	2534	loss	Dal Katra	japonica
chr12	22059644	22062648	3004	loss	Dal Katra	japonica
chr12	22505067	22507645	2578	loss	Dal Katra	japonica
chr12	1845910	1848474	2564	loss	Dal Katra	japonica
chr12	20298850	20302315	3465	loss	Dal Katra	japonica
chr12	21168385	21177918	9533	loss	Dal Katra	japonica
chr12	16550123	16553983	3860	loss	Dal Katra	japonica
chr12	3730163	3733981	3818	loss	Dal Katra	japonica
chr12	5398215	5400443	2228	loss	Dal Katra	japonica
chr2	18185222	18189902	4680	loss	Dal Katra	japonica
chr2	36347344	36349029	1685	loss	Dal Katra	japonica
chr2	18399735	18403995	4260	loss	Dal Katra	japonica
chr2	11795090	11798525	3435	loss	Dal Katra	japonica
chr2	3410038	3422685	12647	loss	Dal Katra	japonica
chr2	25185748	25189538	3790	loss	Dal Katra	japonica
chr2	619603	623048	3445	loss	Dal Katra	japonica
chr2	10267355	10269489	2134	loss	Dal Katra	japonica
chr2	18952123	18955523	3400	loss	Dal Katra	japonica
chr2	25172708	25177801	5093	loss	Dal Katra	japonica
chr2	3427772	3430731	2959	loss	Dal Katra	japonica
chr2	7824289	7825992	1703	loss	Dal Katra	japonica
chr2	25208398	25214770	6372	loss	Dal Katra	japonica
chr2	9194050	9196551	2501	loss	Dal Katra	japonica
chr2	6537622	6541402	3780	loss	Dal Katra	japonica
chr2	2695226	2698576	3350	loss	Dal Katra	japonica
chr2	9171511	9173626	2115	loss	Dal Katra	japonica
chr2	25181340	25183045	1705	loss	Dal Katra	japonica
chr2	9268181	9272084	3903	loss	Dal Katra	japonica
chr2	2712634	2714305	1671	loss	Dal Katra	japonica
chr2	8688300	8690125	1825	loss	Dal Katra	japonica
chr2	30428400	30431445	3045	loss	Dal Katra	japonica
chr2	18941997	18946229	4232	loss	Dal Katra	japonica
chr2	994768	997303	2535	loss	Dal Katra	japonica
chr2	9313648	9315346	1698	loss	Dal Katra	japonica
chr2	34543341	34545051	1710	loss	Dal Katra	japonica
chr2	3390428	3392956	2528	loss	Dal Katra	japonica
chr2	8647027	8650878	3851	loss	Dal Katra	japonica
chr2	6565315	6567015	1700	loss	Dal Katra	japonica
chr2	25946056	25958024	11968	loss	Dal Katra	japonica
chr2	14641581	14645526	3945	loss	Dal Katra	japonica
chr2	11801552	11805803	4251	loss	Dal Katra	japonica
chr2	8680030	8682300	2270	loss	Dal Katra	japonica
chr2	11409398	11411062	1664	loss	Dal Katra	japonica
chr2	36489906	36491651	1745	loss	Dal Katra	japonica
chr2	6489927	6493790	3863	loss	Dal Katra	japonica
chr2	6569158	6571725	2567	loss	Dal Katra	japonica
chr2	18154458	18159296	4838	loss	Dal Katra	japonica
chr2	18419121	18422147	3026	loss	Dal Katra	japonica
chr2	25258317	25260867	2550	loss	Dal Katra	japonica
chr2	18961301	18964704	3403	loss	Dal Katra	japonica
chr2	8074361	8078247	3886	loss	Dal Katra	japonica
chr2	8683588	8687425	3837	loss	Dal Katra	japonica
chr2	26199098	26201224	2126	loss	Dal Katra	japonica
chr2	21891997	21893917	1920	loss	Dal Katra	japonica
chr2	16342357	16344502	2145	loss	Dal Katra	japonica
chr2	7955044	7956722	1678	loss	Dal Katra	japonica
chr2	10264692	10266398	1706	loss	Dal Katra	japonica
chr2	6936306	6938831	2525	loss	Dal Katra	japonica
chr2	16501622	16504597	2975	gain	Dal Katra	japonica
chr2	16509763	16511463	1700	gain	Dal Katra	japonica
chr3	3443644	3447456	3812	loss	Dal Katra	japonica
chr3	27656737	27658450	1713	loss	Dal Katra	japonica
chr3	11922094	11924189	2095	loss	Dal Katra	japonica
chr3	33193551	33196107	2556	loss	Dal Katra	japonica
chr3	3896839	3903226	6387	loss	Dal Katra	japonica
chr3	23670999	23673081	2082	loss	Dal Katra	japonica
chr3	14649200	14651707	2507	loss	Dal Katra	japonica
chr3	33170823	33173353	2530	loss	Dal Katra	japonica
chr3	27785344	27787049	1705	loss	Dal Katra	japonica
chr3	33165288	33170363	5075	loss	Dal Katra	japonica
chr3	3909651	3912241	2590	loss	Dal Katra	japonica
chr3	6230423	6232083	1660	loss	Dal Katra	japonica
chr3	36549254	36550949	1695	loss	Dal Katra	japonica
chr3	16347684	16351154	3470	loss	Dal Katra	japonica
chr3	23709853	23712828	2975	loss	Dal Katra	japonica
chr3	23129594	23131705	2111	loss	Dal Katra	japonica
chr3	31858276	31861712	3436	loss	Dal Katra	japonica
chr3	33181828	33187396	5568	loss	Dal Katra	japonica
chr3	6210172	6213228	3056	loss	Dal Katra	japonica
chr3	33175474	33177194	1720	loss	Dal Katra	japonica
chr3	4157781	4159516	1735	loss	Dal Katra	japonica
chr3	35500405	35503394	2989	loss	Dal Katra	japonica
chr3	27780699	27784075	3376	loss	Dal Katra	japonica
chr3	15731326	15733896	2570	loss	Dal Katra	japonica
chr3	36565145	36569316	4171	loss	Dal Katra	japonica
chr3	15776495	15778645	2150	loss	Dal Katra	japonica
chr3	19930676	19933671	2995	loss	Dal Katra	japonica
chr3	36561255	36564225	2970	loss	Dal Katra	japonica
chr3	30927164	30929279	2115	loss	Dal Katra	japonica
chr3	253523	255635	2112	loss	Dal Katra	japonica
chr3	36099394	36101112	1718	loss	Dal Katra	japonica
chr3	27277994	27280974	2980	gain	Dal Katra	japonica
chr3	13455613	13458719	3106	gain	Dal Katra	japonica
chr3	7842511	7845701	3190	gain	Dal Katra	japonica
chr3	20866037	20869003	2966	gain	Dal Katra	japonica
chr3	4194672	4197180	2508	gain	Dal Katra	japonica
chr3	13439075	13443176	4101	gain	Dal Katra	japonica
chr3	14025717	14034423	8706	gain	Dal Katra	japonica
chr3	13413232	13417378	4146	gain	Dal Katra	japonica
chr4	2519008	2523667	4659	loss	Dal Katra	japonica
chr4	34406567	34408357	1790	loss	Dal Katra	japonica
chr4	33388825	33391780	2955	loss	Dal Katra	japonica
chr4	12886404	12894074	7670	loss	Dal Katra	japonica
chr4	24316664	24320512	3848	loss	Dal Katra	japonica
chr4	8024099	8029224	5125	loss	Dal Katra	japonica
chr4	628954	632399	3445	loss	Dal Katra	japonica
chr4	35284253	35287273	3020	loss	Dal Katra	japonica
chr4	7970416	7981925	11509	loss	Dal Katra	japonica
chr4	5827852	5831676	3824	loss	Dal Katra	japonica
chr4	21160750	21168383	7633	loss	Dal Katra	japonica
chr4	3598380	3600080	1700	loss	Dal Katra	japonica
chr4	6675152	6676837	1685	loss	Dal Katra	japonica
chr4	21069018	21071123	2105	loss	Dal Katra	japonica
chr4	8009526	8014616	5090	loss	Dal Katra	japonica
chr4	8617592	8620543	2951	loss	Dal Katra	japonica
chr4	21213579	21222380	8801	loss	Dal Katra	japonica
chr4	6658057	6659787	1730	loss	Dal Katra	japonica
chr4	7964610	7969266	4656	loss	Dal Katra	japonica
chr4	12462402	12465867	3465	loss	Dal Katra	japonica
chr4	6628560	6631572	3012	loss	Dal Katra	japonica
chr4	6677677	6679417	1740	loss	Dal Katra	japonica
chr4	8005257	8007392	2135	loss	Dal Katra	japonica
chr4	14537000	14542075	5075	loss	Dal Katra	japonica
chr4	7564851	7568289	3438	loss	Dal Katra	japonica
chr4	12798830	12800545	1715	loss	Dal Katra	japonica
chr4	1469553	1472128	2575	loss	Dal Katra	japonica
chr4	2743109	2746051	2942	loss	Dal Katra	japonica
chr4	12790502	12792672	2170	loss	Dal Katra	japonica
chr4	18889501	18891643	2142	loss	Dal Katra	japonica
chr4	6734813	6736905	2092	loss	Dal Katra	japonica
chr4	2726037	2732777	6740	loss	Dal Katra	japonica
chr4	6680322	6687931	7609	loss	Dal Katra	japonica
chr4	5701049	5703996	2947	loss	Dal Katra	japonica
chr4	13240423	13243353	2930	loss	Dal Katra	japonica
chr4	12490650	12500556	9906	loss	Dal Katra	japonica
chr4	6710686	6712823	2137	loss	Dal Katra	japonica
chr4	28604228	28610218	5990	loss	Dal Katra	japonica
chr4	7998360	8000485	2125	loss	Dal Katra	japonica
chr4	21203101	21206073	2972	loss	Dal Katra	japonica
chr4	21059823	21062578	2755	loss	Dal Katra	japonica
chr4	5704926	5706615	1689	loss	Dal Katra	japonica
chr4	6189485	6191340	1855	loss	Dal Katra	japonica
chr4	18459411	18462799	3388	loss	Dal Katra	japonica
chr4	2531954	2534198	2244	loss	Dal Katra	japonica
chr4	1514645	1519309	4664	loss	Dal Katra	japonica
chr4	10193908	10197341	3433	loss	Dal Katra	japonica
chr4	7585607	7587336	1729	loss	Dal Katra	japonica
chr4	1267824	1270824	3000	loss	Dal Katra	japonica
chr4	12253855	12258090	4235	loss	Dal Katra	japonica
chr4	18898583	18901113	2530	loss	Dal Katra	japonica
chr4	2749236	2752502	3266	loss	Dal Katra	japonica
chr4	8067261	8070696	3435	loss	Dal Katra	japonica
chr4	23173843	23176804	2961	loss	Dal Katra	japonica
chr4	2524600	2527701	3101	loss	Dal Katra	japonica
chr4	31960597	31963107	2510	loss	Dal Katra	japonica
chr4	29808995	29810700	1705	loss	Dal Katra	japonica
chr4	6651690	6653410	1720	loss	Dal Katra	japonica
chr4	2079879	2082204	2325	loss	Dal Katra	japonica
chr4	6621330	6623494	2164	loss	Dal Katra	japonica
chr4	21095803	21097943	2140	loss	Dal Katra	japonica
chr4	6186525	6188610	2085	loss	Dal Katra	japonica
chr4	23171268	23172978	1710	loss	Dal Katra	japonica
chr4	12478162	12480726	2564	loss	Dal Katra	japonica
chr4	2739301	2742229	2928	loss	Dal Katra	japonica
chr4	2083984	2087644	3660	loss	Dal Katra	japonica
chr4	13157972	13160525	2553	loss	Dal Katra	japonica
chr4	1252397	1254087	1690	loss	Dal Katra	japonica
chr4	7931618	7938075	6457	loss	Dal Katra	japonica
chr4	31687428	31690020	2592	loss	Dal Katra	japonica
chr4	13102111	13107027	4916	loss	Dal Katra	japonica
chr4	3283002	3285577	2575	loss	Dal Katra	japonica
chr4	21088729	21090856	2127	loss	Dal Katra	japonica
chr4	31690872	31692988	2116	loss	Dal Katra	japonica
chr4	35616057	35618208	2151	loss	Dal Katra	japonica
chr4	31720824	31722525	1701	loss	Dal Katra	japonica
chr4	497651	499362	1711	gain	Dal Katra	japonica
chr4	502651	506467	3816	gain	Dal Katra	japonica
chr4	19401153	19404130	2977	gain	Dal Katra	japonica
chr4	19405020	19406692	1672	gain	Dal Katra	japonica
chr4	31426433	31431263	4830	gain	Dal Katra	japonica
chr4	19407659	19413453	5794	gain	Dal Katra	japonica
chr4	3173397	3181106	7709	gain	Dal Katra	japonica
chr4	19413879	19425449	11570	gain	Dal Katra	japonica
chr5	27223784	27227223	3439	loss	Dal Katra	japonica
chr5	4348392	4350087	1695	loss	Dal Katra	japonica
chr5	27219990	27221678	1688	loss	Dal Katra	japonica
chr5	23614400	23616625	2225	loss	Dal Katra	japonica
chr5	7581999	7583669	1670	loss	Dal Katra	japonica
chr5	27213470	27215130	1660	loss	Dal Katra	japonica
chr5	10938751	10941756	3005	loss	Dal Katra	japonica
chr5	3201819	3203932	2113	loss	Dal Katra	japonica
chr5	17794054	17796206	2152	loss	Dal Katra	japonica
chr5	13727828	13729528	1700	loss	Dal Katra	japonica
chr5	3389866	3395724	5858	loss	Dal Katra	japonica
chr5	3360282	3365808	5526	loss	Dal Katra	japonica
chr5	15173752	15176312	2560	loss	Dal Katra	japonica
chr5	18359921	18366303	6382	loss	Dal Katra	japonica
chr5	15504422	15506942	2520	loss	Dal Katra	japonica
chr5	17763095	17764800	1705	loss	Dal Katra	japonica
chr5	18355118	18358525	3407	loss	Dal Katra	japonica
chr5	17772450	17774969	2519	loss	Dal Katra	japonica
chr5	27228923	27233598	4675	loss	Dal Katra	japonica
chr5	12790398	12792493	2095	loss	Dal Katra	japonica
chr5	26280120	26284865	4745	loss	Dal Katra	japonica
chr5	19436716	19438801	2085	loss	Dal Katra	japonica
chr5	7585089	7589377	4288	loss	Dal Katra	japonica
chr5	7577298	7579838	2540	loss	Dal Katra	japonica
chr5	3354623	3359312	4689	loss	Dal Katra	japonica
chr5	27192735	27194525	1790	loss	Dal Katra	japonica
chr5	5717748	5719414	1666	loss	Dal Katra	japonica
chr5	7590797	7593330	2533	loss	Dal Katra	japonica
chr5	27199880	27203743	3863	loss	Dal Katra	japonica
chr5	27195440	27198027	2587	loss	Dal Katra	japonica
chr5	15181707	15183847	2140	loss	Dal Katra	japonica
chr5	16398066	16402169	4103	gain	Dal Katra	japonica
chr5	952513	955088	2575	gain	Dal Katra	japonica
chr5	14261902	14267301	5399	gain	Dal Katra	japonica
chr6	25829055	25831151	2096	loss	Dal Katra	japonica
chr6	9129775	9133598	3823	loss	Dal Katra	japonica
chr6	9715543	9718073	2530	loss	Dal Katra	japonica
chr6	24264172	24265882	1710	loss	Dal Katra	japonica
chr6	2447810	2449510	1700	loss	Dal Katra	japonica
chr6	3052148	3053802	1654	loss	Dal Katra	japonica
chr6	4471355	4474315	2960	loss	Dal Katra	japonica
chr6	9125550	9128905	3355	loss	Dal Katra	japonica
chr6	7195754	7200044	4290	loss	Dal Katra	japonica
chr6	21610433	21612553	2120	loss	Dal Katra	japonica
chr6	30812297	30814872	2575	loss	Dal Katra	japonica
chr6	12187004	12188749	1745	loss	Dal Katra	japonica
chr6	23433006	23435117	2111	loss	Dal Katra	japonica
chr6	13943282	13945446	2164	loss	Dal Katra	japonica
chr6	30808891	30811472	2581	loss	Dal Katra	japonica
chr6	10451174	10452854	1680	loss	Dal Katra	japonica
chr6	31112085	31117325	5240	loss	Dal Katra	japonica
chr6	23425048	23427138	2090	loss	Dal Katra	japonica
chr6	9705285	9707410	2125	loss	Dal Katra	japonica
chr6	29613215	29615741	2526	loss	Dal Katra	japonica
chr6	31098008	31108244	10236	loss	Dal Katra	japonica
chr6	7430847	7432952	2105	loss	Dal Katra	japonica
chr6	11513224	11515332	2108	loss	Dal Katra	japonica
chr6	10438257	10441202	2945	loss	Dal Katra	japonica
chr6	2105547	2111578	6031	loss	Dal Katra	japonica
chr6	25812327	25814073	1746	loss	Dal Katra	japonica
chr6	17937237	17941497	4260	loss	Dal Katra	japonica
chr6	23442949	23444701	1752	loss	Dal Katra	japonica
chr6	23655880	23658457	2577	loss	Dal Katra	japonica
chr6	23872992	23875149	2157	loss	Dal Katra	japonica
chr6	21207228	21211063	3835	loss	Dal Katra	japonica
chr6	24398897	24403536	4639	loss	Dal Katra	japonica
chr6	1189598	1192528	2930	loss	Dal Katra	japonica
chr6	10446525	10449070	2545	loss	Dal Katra	japonica
chr6	29616596	29622217	5621	loss	Dal Katra	japonica
chr6	8828444	8831564	3120	loss	Dal Katra	japonica
chr6	9734818	9736928	2110	loss	Dal Katra	japonica
chr6	1066689	1068424	1735	loss	Dal Katra	japonica
chr6	10397430	10400008	2578	loss	Dal Katra	japonica
chr6	1879671	1884305	4634	loss	Dal Katra	japonica
chr6	1886746	1890221	3475	loss	Dal Katra	japonica
chr6	9741342	9743432	2090	loss	Dal Katra	japonica
chr6	23652091	23655063	2972	loss	Dal Katra	japonica
chr6	1081176	1084603	3427	loss	Dal Katra	japonica
chr6	1077526	1079663	2137	loss	Dal Katra	japonica
chr6	23491179	23492925	1746	loss	Dal Katra	japonica
chr6	7081550	7084053	2503	loss	Dal Katra	japonica
chr6	4476047	4477751	1704	loss	Dal Katra	japonica
chr6	23643823	23647187	3364	loss	Dal Katra	japonica
chr6	23474574	23476273	1699	loss	Dal Katra	japonica
chr6	11510224	11512326	2102	loss	Dal Katra	japonica
chr6	10391480	10393630	2150	loss	Dal Katra	japonica
chr6	17363025	17364706	1681	loss	Dal Katra	japonica
chr6	25770680	25772796	2116	loss	Dal Katra	japonica
chr6	9723592	9725304	1712	loss	Dal Katra	japonica
chr6	30798188	30801600	3412	loss	Dal Katra	japonica
chr6	16688373	16690068	1695	gain	Dal Katra	japonica
chr6	16695624	16698154	2530	gain	Dal Katra	japonica
chr6	3111673	3114628	2955	gain	Dal Katra	japonica
chr6	27912075	27914180	2105	gain	Dal Katra	japonica
chr6	27906475	27908130	1655	gain	Dal Katra	japonica
chr6	27908988	27911148	2160	gain	Dal Katra	japonica
chr6	16692198	16693853	1655	gain	Dal Katra	japonica
chr6	3093302	3101423	8121	gain	Dal Katra	japonica
chr6	3131303	3134734	3431	gain	Dal Katra	japonica
chr6	3103476	3109546	6070	gain	Dal Katra	japonica
chr6	20151744	20154851	3107	gain	Dal Katra	japonica
chr6	6514571	6517931	3360	gain	Dal Katra	japonica
chr6	15137948	15141098	3150	gain	Dal Katra	japonica
chr6	15152220	15156072	3852	gain	Dal Katra	japonica
chr7	6960932	6963097	2165	loss	Dal Katra	japonica
chr7	28095450	28098830	3380	loss	Dal Katra	japonica
chr7	6629504	6631645	2141	loss	Dal Katra	japonica
chr7	15852183	15854358	2175	loss	Dal Katra	japonica
chr7	15715152	15716894	1742	loss	Dal Katra	japonica
chr7	11015926	11018514	2588	loss	Dal Katra	japonica
chr7	11294475	11296555	2080	loss	Dal Katra	japonica
chr7	13927989	13931804	3815	loss	Dal Katra	japonica
chr7	6969914	6971609	1695	loss	Dal Katra	japonica
chr7	13292680	13295255	2575	loss	Dal Katra	japonica
chr7	17382663	17386621	3958	loss	Dal Katra	japonica
chr7	6655125	6657628	2503	loss	Dal Katra	japonica
chr7	894262	895962	1700	loss	Dal Katra	japonica
chr7	15855178	15861176	5998	loss	Dal Katra	japonica
chr7	25727225	25732751	5526	loss	Dal Katra	japonica
chr7	15529058	15533320	4262	loss	Dal Katra	japonica
chr7	25735799	25738327	2528	loss	Dal Katra	japonica
chr7	10067556	10070141	2585	loss	Dal Katra	japonica
chr7	22048892	22056037	7145	loss	Dal Katra	japonica
chr7	30338049	30341855	3806	loss	Dal Katra	japonica
chr7	2275973	2279372	3399	loss	Dal Katra	japonica
chr7	15487700	15489424	1724	loss	Dal Katra	japonica
chr7	28102565	28107626	5061	loss	Dal Katra	japonica
chr7	8973901	8976071	2170	loss	Dal Katra	japonica
chr7	6549348	6553572	4224	loss	Dal Katra	japonica
chr7	6530036	6531767	1731	loss	Dal Katra	japonica
chr7	13936475	13938555	2080	loss	Dal Katra	japonica
chr7	11361356	11366461	5105	loss	Dal Katra	japonica
chr7	17998565	18001565	3000	loss	Dal Katra	japonica
chr7	30335522	30337178	1656	loss	Dal Katra	japonica
chr7	15709241	15710921	1680	loss	Dal Katra	japonica
chr7	3939833	3941528	1695	loss	Dal Katra	japonica
chr7	18242909	18251030	8121	loss	Dal Katra	japonica
chr7	6712319	6714445	2126	loss	Dal Katra	japonica
chr7	6647826	6649511	1685	loss	Dal Katra	japonica
chr7	19337295	19338955	1660	loss	Dal Katra	japonica
chr7	25723808	25726374	2566	loss	Dal Katra	japonica
chr7	15495526	15499301	3775	loss	Dal Katra	japonica
chr7	11290616	11292702	2086	loss	Dal Katra	japonica
chr7	22062412	22065791	3379	loss	Dal Katra	japonica
chr7	20132198	20136470	4272	loss	Dal Katra	japonica
chr7	25757031	25760214	3183	loss	Dal Katra	japonica
chr7	10363134	10367136	4002	loss	Dal Katra	japonica
chr7	13953977	13956949	2972	loss	Dal Katra	japonica
chr7	6610917	6613899	2982	loss	Dal Katra	japonica
chr7	7845	9551	1706	loss	Dal Katra	japonica
chr7	5323428	5330208	6780	loss	Dal Katra	japonica
chr7	28109441	28111126	1685	loss	Dal Katra	japonica
chr7	6603626	6607039	3413	loss	Dal Katra	japonica
chr7	951801	954772	2971	loss	Dal Katra	japonica
chr7	6664837	6666975	2138	loss	Dal Katra	japonica
chr7	15574505	15576202	1697	loss	Dal Katra	japonica
chr7	18564541	18567498	2957	loss	Dal Katra	japonica
chr7	955577	957717	2140	loss	Dal Katra	japonica
chr8	1246553	1249108	2555	loss	Dal Katra	japonica
chr8	5531662	5533797	2135	loss	Dal Katra	japonica
chr8	1240889	1243838	2949	loss	Dal Katra	japonica
chr8	9212161	9216848	4687	loss	Dal Katra	japonica
chr8	6327445	6332930	5485	loss	Dal Katra	japonica
chr8	5539724	5541835	2111	loss	Dal Katra	japonica
chr8	21993590	21996150	2560	loss	Dal Katra	japonica
chr8	9137995	9140080	2085	loss	Dal Katra	japonica
chr8	27061455	27063606	2151	loss	Dal Katra	japonica
chr8	12749255	12751355	2100	loss	Dal Katra	japonica
chr8	5535047	5537198	2151	loss	Dal Katra	japonica
chr8	8163826	8168925	5099	loss	Dal Katra	japonica
chr8	17436579	17438314	1735	loss	Dal Katra	japonica
chr8	5703070	5706472	3402	loss	Dal Katra	japonica
chr8	19788519	19794180	5661	loss	Dal Katra	japonica
chr8	7769035	7774150	5115	loss	Dal Katra	japonica
chr8	5041648	5044188	2540	loss	Dal Katra	japonica
chr8	14365815	14370056	4241	loss	Dal Katra	japonica
chr8	5888277	5889977	1700	loss	Dal Katra	japonica
chr8	26797899	26801266	3367	loss	Dal Katra	japonica
chr8	17272573	17275123	2550	loss	Dal Katra	japonica
chr8	4740022	4741732	1710	loss	Dal Katra	japonica
chr8	14321540	14325330	3790	loss	Dal Katra	japonica
chr8	16323098	16324798	1700	loss	Dal Katra	japonica
chr8	6311835	6314360	2525	loss	Dal Katra	japonica
chr8	5951093	5954051	2958	loss	Dal Katra	japonica
chr8	8242849	8247484	4635	loss	Dal Katra	japonica
chr8	2290766	2292861	2095	loss	Dal Katra	japonica
chr8	16297415	16300800	3385	loss	Dal Katra	japonica
chr8	5045943	5047674	1731	loss	Dal Katra	japonica
chr8	23574218	23576176	1958	loss	Dal Katra	japonica
chr8	19795049	19797153	2104	loss	Dal Katra	japonica
chr8	5013805	5016449	2644	loss	Dal Katra	japonica
chr8	1354256	1357506	3250	loss	Dal Katra	japonica
chr8	16225557	16227652	2095	loss	Dal Katra	japonica
chr8	1476267	1478022	1755	loss	Dal Katra	japonica
chr8	1152676	1155226	2550	loss	Dal Katra	japonica
chr8	16941500	16943175	1675	loss	Dal Katra	japonica
chr8	4731777	4733480	1703	loss	Dal Katra	japonica
chr8	27064432	27066150	1718	loss	Dal Katra	japonica
chr8	4735755	4738321	2566	loss	Dal Katra	japonica
chr8	6319921	6323401	3480	loss	Dal Katra	japonica
chr8	5890958	5893082	2124	loss	Dal Katra	japonica
chr8	8171090	8174040	2950	loss	Dal Katra	japonica
chr8	5072643	5075221	2578	loss	Dal Katra	japonica
chr8	26455589	26457279	1690	loss	Dal Katra	japonica
chr8	1358370	1360055	1685	loss	Dal Katra	japonica
chr8	16752834	16754550	1716	loss	Dal Katra	japonica
chr8	14229634	14234416	4782	gain	Dal Katra	japonica
chr9	8914895	8917465	2570	loss	Dal Katra	japonica
chr9	8830945	8834755	3810	loss	Dal Katra	japonica
chr9	8878928	8883609	4681	loss	Dal Katra	japonica
chr9	16232101	16234666	2565	loss	Dal Katra	japonica
chr9	11015901	11017602	1701	loss	Dal Katra	japonica
chr9	16728707	16732504	3797	loss	Dal Katra	japonica
chr9	9963153	9975490	12337	loss	Dal Katra	japonica
chr9	5805651	5808640	2989	loss	Dal Katra	japonica
chr9	18629516	18632733	3217	loss	Dal Katra	japonica
chr9	11523242	11527477	4235	loss	Dal Katra	japonica
chr9	16217919	16222989	5070	loss	Dal Katra	japonica
chr9	10462399	10464054	1655	loss	Dal Katra	japonica
chr9	8942248	8946063	3815	loss	Dal Katra	japonica
chr9	10838320	10840899	2579	loss	Dal Katra	japonica
chr9	11515175	11521991	6816	loss	Dal Katra	japonica
chr9	10432476	10434626	2150	loss	Dal Katra	japonica
chr9	20583399	20585524	2125	loss	Dal Katra	japonica
chr9	11739000	11740675	1675	loss	Dal Katra	japonica
chr9	8884499	8886189	1690	loss	Dal Katra	japonica
chr9	10655690	10657845	2155	loss	Dal Katra	japonica
chr9	10368095	10371901	3806	loss	Dal Katra	japonica
chr9	10441522	10443242	1720	loss	Dal Katra	japonica
chr9	11577748	11583671	5923	loss	Dal Katra	japonica
chr9	9663707	9669631	5924	loss	Dal Katra	japonica
chr9	7325660	7327378	1718	loss	Dal Katra	japonica
chr9	9495826	9497530	1704	loss	Dal Katra	japonica
chr9	11611547	11613211	1664	loss	Dal Katra	japonica
chr9	9474738	9479825	5087	loss	Dal Katra	japonica
chr9	8992203	8996488	4285	loss	Dal Katra	japonica
chr9	8218176	8221965	3789	loss	Dal Katra	japonica
chr9	12114869	12118281	3412	loss	Dal Katra	japonica
chr9	23267644	23272342	4698	loss	Dal Katra	japonica
chr9	16226621	16228304	1683	loss	Dal Katra	japonica
chr9	10446851	10450261	3410	loss	Dal Katra	japonica
chr9	10363225	10365776	2551	loss	Dal Katra	japonica
chr9	18621441	18627027	5586	loss	Dal Katra	japonica
chr9	11983260	12026002	42742	loss	Dal Katra	japonica
chr9	6703063	6719180	16117	loss	Dal Katra	japonica
chr9	14008176	14009923	1747	loss	Dal Katra	japonica
chr9	9502083	9503824	1741	loss	Dal Katra	japonica
chr9	11741953	11744102	2149	loss	Dal Katra	japonica
chr9	10967676	10971963	4287	loss	Dal Katra	japonica
chr9	10834500	10837492	2992	loss	Dal Katra	japonica
chr9	21843584	21845686	2102	loss	Dal Katra	japonica
chr9	12651026	12653989	2963	loss	Dal Katra	japonica
chr9	11503571	11506937	3366	loss	Dal Katra	japonica
chr9	12607891	12612026	4135	loss	Dal Katra	japonica
chr9	12069890	12074122	4232	loss	Dal Katra	japonica
chr9	14001421	14006951	5530	loss	Dal Katra	japonica
chr9	11562430	11565861	3431	loss	Dal Katra	japonica
chr9	10436324	10438025	1701	loss	Dal Katra	japonica
chr9	10630113	10637753	7640	loss	Dal Katra	japonica
chr9	10658700	10660778	2078	loss	Dal Katra	japonica
chr9	8911918	8913645	1727	loss	Dal Katra	japonica
chr9	10373903	10376450	2547	loss	Dal Katra	japonica
chr9	7332494	7334195	1701	loss	Dal Katra	japonica
chr9	10987683	10989423	1740	loss	Dal Katra	japonica
chr9	16675771	16678734	2963	loss	Dal Katra	japonica
chr9	10957554	10960103	2549	loss	Dal Katra	japonica
chr9	7321750	7323895	2145	loss	Dal Katra	japonica
chr9	11542118	11549309	7191	loss	Dal Katra	japonica
chr9	16681703	16683380	1677	loss	Dal Katra	japonica
chr9	19854215	19855950	1735	loss	Dal Katra	japonica
chr9	10470959	10473505	2546	loss	Dal Katra	japonica
chr9	12060439	12062114	1675	loss	Dal Katra	japonica
chr9	20580378	20582548	2170	loss	Dal Katra	japonica
chr9	9504646	9508085	3439	loss	Dal Katra	japonica
chr9	11509247	11512211	2964	loss	Dal Katra	japonica
chr9	8230165	8231853	1688	loss	Dal Katra	japonica
chr9	11026116	11030360	4244	loss	Dal Katra	japonica
chr9	11614071	11616631	2560	loss	Dal Katra	japonica
chr9	10621978	10624953	2975	loss	Dal Katra	japonica
chr9	10990272	10992826	2554	loss	Dal Katra	japonica
chr9	10974674	10977179	2505	loss	Dal Katra	japonica
chr9	10978084	10981909	3825	loss	Dal Katra	japonica
chr9	16229129	16230826	1697	loss	Dal Katra	japonica
chr9	11555206	11556944	1738	loss	Dal Katra	japonica
chr9	12065091	12066799	1708	loss	Dal Katra	japonica
chr9	14262819	14267145	4326	gain	Dal Katra	japonica
chr1	20230639	20234924	4285	loss	Dom Sofid	japonica
chr1	20225143	20229792	4649	loss	Dom Sofid	japonica
chr1	786635	789200	2565	loss	Dom Sofid	japonica
chr1	13695917	13699772	3855	loss	Dom Sofid	japonica
chr1	31289812	31291917	2105	loss	Dom Sofid	japonica
chr1	31446073	31448188	2115	loss	Dom Sofid	japonica
chr1	13042990	13046705	3715	loss	Dom Sofid	japonica
chr1	3143691	3145826	2135	loss	Dom Sofid	japonica
chr1	13590704	13595619	4915	loss	Dom Sofid	japonica
chr1	34853780	34855921	2141	loss	Dom Sofid	japonica
chr1	10324327	10331991	7664	loss	Dom Sofid	japonica
chr1	11402921	11404577	1656	loss	Dom Sofid	japonica
chr1	2013880	2018128	4248	loss	Dom Sofid	japonica
chr1	14411280	14413404	2124	loss	Dom Sofid	japonica
chr1	20200080	20202248	2168	loss	Dom Sofid	japonica
chr1	13537372	13539651	2279	loss	Dom Sofid	japonica
chr1	34846101	34848251	2150	loss	Dom Sofid	japonica
chr1	11418056	11422337	4281	loss	Dom Sofid	japonica
chr1	40307494	40309299	1805	loss	Dom Sofid	japonica
chr1	11423153	11425295	2142	loss	Dom Sofid	japonica
chr1	13804726	13808983	4257	loss	Dom Sofid	japonica
chr1	13568206	13569930	1724	loss	Dom Sofid	japonica
chr1	43472548	43474718	2170	loss	Dom Sofid	japonica
chr1	31459527	31465093	5566	loss	Dom Sofid	japonica
chr1	11408499	11412280	3781	loss	Dom Sofid	japonica
chr1	3068547	3070202	1655	loss	Dom Sofid	japonica
chr1	13565650	13567395	1745	loss	Dom Sofid	japonica
chr1	42948103	42949862	1759	loss	Dom Sofid	japonica
chr1	13190970	13192675	1705	loss	Dom Sofid	japonica
chr1	13572947	13574649	1702	loss	Dom Sofid	japonica
chr1	732014	734987	2973	loss	Dom Sofid	japonica
chr1	30776530	30779504	2974	loss	Dom Sofid	japonica
chr1	42950797	42954592	3795	loss	Dom Sofid	japonica
chr1	790853	793168	2315	loss	Dom Sofid	japonica
chr1	31474710	31476863	2153	loss	Dom Sofid	japonica
chr1	30095671	30098196	2525	loss	Dom Sofid	japonica
chr1	287385	289950	2565	loss	Dom Sofid	japonica
chr1	13134100	13140697	6597	loss	Dom Sofid	japonica
chr1	14549863	14552006	2143	loss	Dom Sofid	japonica
chr1	13579617	13582174	2557	loss	Dom Sofid	japonica
chr1	11177626	11179356	1730	loss	Dom Sofid	japonica
chr1	13691070	13694155	3085	loss	Dom Sofid	japonica
chr1	34849121	34852066	2945	loss	Dom Sofid	japonica
chr1	14414724	14416389	1665	loss	Dom Sofid	japonica
chr1	13540583	13543120	2537	loss	Dom Sofid	japonica
chr1	3078769	3081019	2250	loss	Dom Sofid	japonica
chr1	42943388	42945948	2560	loss	Dom Sofid	japonica
chr1	8527619	8529322	1703	gain	Dom Sofid	japonica
chr1	20522751	20524405	1654	gain	Dom Sofid	japonica
chr1	22526656	22528826	2170	gain	Dom Sofid	japonica
chr1	36663139	36666122	2983	gain	Dom Sofid	japonica
chr10	6285088	6286783	1695	loss	Dom Sofid	japonica
chr10	11717551	11722646	5095	loss	Dom Sofid	japonica
chr10	19854548	19857092	2544	loss	Dom Sofid	japonica
chr10	14020045	14023010	2965	loss	Dom Sofid	japonica
chr10	19843546	19852462	8916	loss	Dom Sofid	japonica
chr10	10494251	10496418	2167	loss	Dom Sofid	japonica
chr10	19839317	19841022	1705	loss	Dom Sofid	japonica
chr10	20775607	20781172	5565	loss	Dom Sofid	japonica
chr10	7277353	7279099	1746	loss	Dom Sofid	japonica
chr10	11906569	11908275	1706	loss	Dom Sofid	japonica
chr10	19063673	19069193	5520	loss	Dom Sofid	japonica
chr10	20339556	20341696	2140	loss	Dom Sofid	japonica
chr10	3857055	3860023	2968	loss	Dom Sofid	japonica
chr10	20250176	20255876	5700	loss	Dom Sofid	japonica
chr10	11911081	11912793	1712	loss	Dom Sofid	japonica
chr10	15727563	15730559	2996	loss	Dom Sofid	japonica
chr10	1138698	1141208	2510	loss	Dom Sofid	japonica
chr10	15722868	15726653	3785	loss	Dom Sofid	japonica
chr10	11961590	11966418	4828	loss	Dom Sofid	japonica
chr10	19858794	19863886	5092	loss	Dom Sofid	japonica
chr10	3889074	3891599	2525	loss	Dom Sofid	japonica
chr10	1044738	1046853	2115	loss	Dom Sofid	japonica
chr10	1287207	1293558	6351	loss	Dom Sofid	japonica
chr10	1284653	1286332	1679	loss	Dom Sofid	japonica
chr10	9781916	9785341	3425	loss	Dom Sofid	japonica
chr10	2219951	2223384	3433	loss	Dom Sofid	japonica
chr10	3837851	3840026	2175	loss	Dom Sofid	japonica
chr10	1296158	1299990	3832	loss	Dom Sofid	japonica
chr10	12583475	12586015	2540	loss	Dom Sofid	japonica
chr10	4085271	4087478	2207	loss	Dom Sofid	japonica
chr10	19070003	19076413	6410	loss	Dom Sofid	japonica
chr10	3883944	3885629	1685	loss	Dom Sofid	japonica
chr10	8609279	8614094	4815	loss	Dom Sofid	japonica
chr10	3863927	3866517	2590	loss	Dom Sofid	japonica
chr10	1048268	1053108	4840	loss	Dom Sofid	japonica
chr10	1032632	1035173	2541	loss	Dom Sofid	japonica
chr10	15630668	15632354	1686	loss	Dom Sofid	japonica
chr10	10498493	10501127	2634	loss	Dom Sofid	japonica
chr10	12701747	12703432	1685	loss	Dom Sofid	japonica
chr10	3089692	3092642	2950	loss	Dom Sofid	japonica
chr10	3653323	3655410	2087	loss	Dom Sofid	japonica
chr10	15745001	15746669	1668	loss	Dom Sofid	japonica
chr10	19276592	19279147	2555	gain	Dom Sofid	japonica
chr10	19282362	19291101	8739	gain	Dom Sofid	japonica
chr10	19272072	19275177	3105	gain	Dom Sofid	japonica
chr10	19292501	19299918	7417	gain	Dom Sofid	japonica
chr11	27131614	27135020	3406	loss	Dom Sofid	japonica
chr11	25966968	25969928	2960	loss	Dom Sofid	japonica
chr11	25880076	25882176	2100	loss	Dom Sofid	japonica
chr11	24551375	24553925	2550	loss	Dom Sofid	japonica
chr11	28458751	28460926	2175	loss	Dom Sofid	japonica
chr11	29727619	29733962	6343	loss	Dom Sofid	japonica
chr11	20163230	20170459	7229	loss	Dom Sofid	japonica
chr11	21190511	21194800	4289	loss	Dom Sofid	japonica
chr11	5810517	5813879	3362	loss	Dom Sofid	japonica
chr11	25845447	25853524	8077	loss	Dom Sofid	japonica
chr11	19799345	19801452	2107	loss	Dom Sofid	japonica
chr11	30203470	30206840	3370	loss	Dom Sofid	japonica
chr11	29785623	29787307	1684	loss	Dom Sofid	japonica
chr11	30097331	30100691	3360	loss	Dom Sofid	japonica
chr11	27184814	27187794	2980	loss	Dom Sofid	japonica
chr11	27523676	27542139	18463	loss	Dom Sofid	japonica
chr11	28597901	28600426	2525	loss	Dom Sofid	japonica
chr11	19869349	19872309	2960	loss	Dom Sofid	japonica
chr11	27162511	27167626	5115	loss	Dom Sofid	japonica
chr11	23502261	23506100	3839	loss	Dom Sofid	japonica
chr11	26320857	26323882	3025	loss	Dom Sofid	japonica
chr11	28621103	28626630	5527	loss	Dom Sofid	japonica
chr11	20177026	20185643	8617	loss	Dom Sofid	japonica
chr11	6828751	6831274	2523	loss	Dom Sofid	japonica
chr11	23581318	23588123	6805	loss	Dom Sofid	japonica
chr11	6834200	6837998	3798	loss	Dom Sofid	japonica
chr11	20211647	20214178	2531	loss	Dom Sofid	japonica
chr11	21598622	21601587	2965	loss	Dom Sofid	japonica
chr11	20199976	20204241	4265	loss	Dom Sofid	japonica
chr11	23625398	23629647	4249	loss	Dom Sofid	japonica
chr11	25887997	25892642	4645	loss	Dom Sofid	japonica
chr11	28454547	28457914	3367	loss	Dom Sofid	japonica
chr11	28418211	28420850	2639	loss	Dom Sofid	japonica
chr11	19808007	19811409	3402	loss	Dom Sofid	japonica
chr11	26457959	26462664	4705	loss	Dom Sofid	japonica
chr11	29736784	29739324	2540	loss	Dom Sofid	japonica
chr11	19902749	19904855	2106	loss	Dom Sofid	japonica
chr11	27552905	27554615	1710	loss	Dom Sofid	japonica
chr11	26317747	26319872	2125	loss	Dom Sofid	japonica
chr11	29750299	29752424	2125	loss	Dom Sofid	japonica
chr11	29770034	29773830	3796	loss	Dom Sofid	japonica
chr11	6816136	6817876	1740	loss	Dom Sofid	japonica
chr11	21716509	21718224	1715	loss	Dom Sofid	japonica
chr11	20849644	20851799	2155	loss	Dom Sofid	japonica
chr11	6921697	6923385	1688	loss	Dom Sofid	japonica
chr11	21548929	21550673	1744	loss	Dom Sofid	japonica
chr11	29790754	29792459	1705	loss	Dom Sofid	japonica
chr11	6668268	6671628	3360	loss	Dom Sofid	japonica
chr11	28537753	28540730	2977	loss	Dom Sofid	japonica
chr11	29820856	29826387	5531	loss	Dom Sofid	japonica
chr11	5797690	5801125	3435	loss	Dom Sofid	japonica
chr11	19385136	19388146	3010	loss	Dom Sofid	japonica
chr11	5803725	5808382	4657	loss	Dom Sofid	japonica
chr11	23128790	23133146	4356	loss	Dom Sofid	japonica
chr11	30061000	30065266	4266	loss	Dom Sofid	japonica
chr11	5758204	5762903	4699	loss	Dom Sofid	japonica
chr11	27593779	27596800	3021	loss	Dom Sofid	japonica
chr11	5776723	5781810	5087	loss	Dom Sofid	japonica
chr11	27118650	27121187	2537	loss	Dom Sofid	japonica
chr11	29986204	29991503	5299	loss	Dom Sofid	japonica
chr11	25257311	25261126	3815	loss	Dom Sofid	japonica
chr11	23696052	23698634	2582	loss	Dom Sofid	japonica
chr11	21606323	21610129	3806	loss	Dom Sofid	japonica
chr11	21560086	21562203	2117	loss	Dom Sofid	japonica
chr11	27559750	27562272	2522	loss	Dom Sofid	japonica
chr11	26217489	26221305	3816	loss	Dom Sofid	japonica
chr11	29831930	29834035	2105	loss	Dom Sofid	japonica
chr11	29796151	29798271	2120	loss	Dom Sofid	japonica
chr11	26348317	26350898	2581	loss	Dom Sofid	japonica
chr11	25253344	25256456	3112	loss	Dom Sofid	japonica
chr11	27483834	27485969	2135	loss	Dom Sofid	japonica
chr11	28462626	28464350	1724	loss	Dom Sofid	japonica
chr11	5765025	5769344	4319	loss	Dom Sofid	japonica
chr11	27487651	27489398	1747	loss	Dom Sofid	japonica
chr11	26208353	26213120	4767	loss	Dom Sofid	japonica
chr11	21610999	21616073	5074	loss	Dom Sofid	japonica
chr11	28515135	28517296	2161	loss	Dom Sofid	japonica
chr11	23571054	23574157	3103	loss	Dom Sofid	japonica
chr11	27399216	27401329	2113	loss	Dom Sofid	japonica
chr11	27569716	27571851	2135	loss	Dom Sofid	japonica
chr11	29781779	29784790	3011	loss	Dom Sofid	japonica
chr11	28525086	28526810	1724	loss	Dom Sofid	japonica
chr11	20852628	20854333	1705	loss	Dom Sofid	japonica
chr11	26702406	26704572	2166	loss	Dom Sofid	japonica
chr11	28451970	28453664	1694	loss	Dom Sofid	japonica
chr11	21532248	21534791	2543	loss	Dom Sofid	japonica
chr11	26326405	26343542	17137	loss	Dom Sofid	japonica
chr11	27491903	27493638	1735	loss	Dom Sofid	japonica
chr11	23712504	23719232	6728	loss	Dom Sofid	japonica
chr11	23577903	23580464	2561	loss	Dom Sofid	japonica
chr11	27107451	27109155	1704	loss	Dom Sofid	japonica
chr11	27597645	27599775	2130	loss	Dom Sofid	japonica
chr11	27513984	27516979	2995	loss	Dom Sofid	japonica
chr11	5424555	5430502	5947	gain	Dom Sofid	japonica
chr12	15721250	15723375	2125	loss	Dom Sofid	japonica
chr12	16605605	16607775	2170	loss	Dom Sofid	japonica
chr12	21712631	21715633	3002	loss	Dom Sofid	japonica
chr12	13476727	13480147	3420	loss	Dom Sofid	japonica
chr12	26900302	26902402	2100	loss	Dom Sofid	japonica
chr12	20273200	20278335	5135	loss	Dom Sofid	japonica
chr12	8363376	8365065	1689	loss	Dom Sofid	japonica
chr12	8356327	8359327	3000	loss	Dom Sofid	japonica
chr12	8748990	8753678	4688	loss	Dom Sofid	japonica
chr12	21669541	21672059	2518	loss	Dom Sofid	japonica
chr12	8729156	8730901	1745	loss	Dom Sofid	japonica
chr12	20279155	20280865	1710	loss	Dom Sofid	japonica
chr12	10014726	10021945	7219	loss	Dom Sofid	japonica
chr12	18318376	18325617	7241	loss	Dom Sofid	japonica
chr12	8388737	8392951	4214	loss	Dom Sofid	japonica
chr12	14498514	14500203	1689	loss	Dom Sofid	japonica
chr12	15308790	15310878	2088	loss	Dom Sofid	japonica
chr12	16492299	16496113	3814	loss	Dom Sofid	japonica
chr12	15634923	15637480	2557	loss	Dom Sofid	japonica
chr12	16611154	16615533	4379	loss	Dom Sofid	japonica
chr12	8393846	8396403	2557	loss	Dom Sofid	japonica
chr12	21673839	21676394	2555	loss	Dom Sofid	japonica
chr12	8733348	8735002	1654	loss	Dom Sofid	japonica
chr12	19187966	19195647	7681	loss	Dom Sofid	japonica
chr12	16829426	16833655	4229	loss	Dom Sofid	japonica
chr12	6671971	6676422	4451	loss	Dom Sofid	japonica
chr12	5914144	5916277	2133	loss	Dom Sofid	japonica
chr12	18411036	18412761	1725	loss	Dom Sofid	japonica
chr12	18258796	18261328	2532	loss	Dom Sofid	japonica
chr12	26079665	26081393	1728	loss	Dom Sofid	japonica
chr12	13650424	13652504	2080	loss	Dom Sofid	japonica
chr12	18339580	18341690	2110	loss	Dom Sofid	japonica
chr12	8735990	8737663	1673	loss	Dom Sofid	japonica
chr12	17860056	17864377	4321	loss	Dom Sofid	japonica
chr12	15594690	15602112	7422	loss	Dom Sofid	japonica
chr12	6223987	6227542	3555	loss	Dom Sofid	japonica
chr12	8378443	8380599	2156	loss	Dom Sofid	japonica
chr12	8168212	8170446	2234	loss	Dom Sofid	japonica
chr12	9942201	9948253	6052	loss	Dom Sofid	japonica
chr12	19197402	19199572	2170	loss	Dom Sofid	japonica
chr12	8352096	8353796	1700	loss	Dom Sofid	japonica
chr12	8381511	8384950	3439	loss	Dom Sofid	japonica
chr12	19180275	19184497	4222	loss	Dom Sofid	japonica
chr12	13814574	13818799	4225	loss	Dom Sofid	japonica
chr12	5956818	5959788	2970	loss	Dom Sofid	japonica
chr12	8340710	8343654	2944	loss	Dom Sofid	japonica
chr12	18221037	18222750	1713	loss	Dom Sofid	japonica
chr12	22011200	22012899	1699	loss	Dom Sofid	japonica
chr12	18417653	18421089	3436	loss	Dom Sofid	japonica
chr12	8421656	8423756	2100	loss	Dom Sofid	japonica
chr12	15602926	15605053	2127	loss	Dom Sofid	japonica
chr12	5906166	5908720	2554	loss	Dom Sofid	japonica
chr12	8755404	8757079	1675	loss	Dom Sofid	japonica
chr12	10807991	10809676	1685	loss	Dom Sofid	japonica
chr12	22020918	22024308	3390	loss	Dom Sofid	japonica
chr12	8723632	8725791	2159	loss	Dom Sofid	japonica
chr12	22059644	22062648	3004	loss	Dom Sofid	japonica
chr12	21716498	21719001	2503	loss	Dom Sofid	japonica
chr12	9301348	9305608	4260	loss	Dom Sofid	japonica
chr12	8740204	8743650	3446	loss	Dom Sofid	japonica
chr12	21168385	21177027	8642	loss	Dom Sofid	japonica
chr12	6642828	6644994	2166	loss	Dom Sofid	japonica
chr12	6651632	6654152	2520	loss	Dom Sofid	japonica
chr12	15546396	15548176	1780	loss	Dom Sofid	japonica
chr12	6926333	6929740	3407	loss	Dom Sofid	japonica
chr12	21495234	21496937	1703	loss	Dom Sofid	japonica
chr12	17108572	17113850	5278	loss	Dom Sofid	japonica
chr12	20298850	20302315	3465	loss	Dom Sofid	japonica
chr12	8409260	8411799	2539	loss	Dom Sofid	japonica
chr12	8406249	8407904	1655	loss	Dom Sofid	japonica
chr12	9949108	9951519	2411	loss	Dom Sofid	japonica
chr12	14487823	14489917	2094	loss	Dom Sofid	japonica
chr12	6467289	6469379	2090	loss	Dom Sofid	japonica
chr12	8331321	8333872	2551	loss	Dom Sofid	japonica
chr12	10133797	10136737	2940	loss	Dom Sofid	japonica
chr12	15643877	15646837	2960	loss	Dom Sofid	japonica
chr12	20786551	20789601	3050	gain	Dom Sofid	japonica
chr2	18185222	18189902	4680	loss	Dom Sofid	japonica
chr2	18399735	18403995	4260	loss	Dom Sofid	japonica
chr2	3410038	3422685	12647	loss	Dom Sofid	japonica
chr2	2372414	2375389	2975	loss	Dom Sofid	japonica
chr2	2041997	2044552	2555	loss	Dom Sofid	japonica
chr2	25172708	25175286	2578	loss	Dom Sofid	japonica
chr2	25208398	25214365	5967	loss	Dom Sofid	japonica
chr2	3440051	3447898	7847	loss	Dom Sofid	japonica
chr2	3427772	3431565	3793	loss	Dom Sofid	japonica
chr2	18454170	18455872	1702	loss	Dom Sofid	japonica
chr2	8680030	8681845	1815	loss	Dom Sofid	japonica
chr2	3390428	3392956	2528	loss	Dom Sofid	japonica
chr2	8647027	8650878	3851	loss	Dom Sofid	japonica
chr2	6537622	6543125	5503	loss	Dom Sofid	japonica
chr2	24656263	24658777	2514	loss	Dom Sofid	japonica
chr2	2605533	2608088	2555	loss	Dom Sofid	japonica
chr2	8071401	8078247	6846	loss	Dom Sofid	japonica
chr2	6564925	6566600	1675	loss	Dom Sofid	japonica
chr2	25176111	25177801	1690	loss	Dom Sofid	japonica
chr2	2444740	2447720	2980	loss	Dom Sofid	japonica
chr2	6569158	6571725	2567	loss	Dom Sofid	japonica
chr2	8686980	8690125	3145	loss	Dom Sofid	japonica
chr2	9611726	9614805	3079	loss	Dom Sofid	japonica
chr2	6489927	6495050	5123	loss	Dom Sofid	japonica
chr2	8683588	8686171	2583	loss	Dom Sofid	japonica
chr2	7969614	7972197	2583	loss	Dom Sofid	japonica
chr2	8630794	8632991	2197	loss	Dom Sofid	japonica
chr2	6934005	6938831	4826	loss	Dom Sofid	japonica
chr2	18492528	18495964	3436	loss	Dom Sofid	japonica
chr2	18636553	18638694	2141	loss	Dom Sofid	japonica
chr2	18986413	18989045	2632	gain	Dom Sofid	japonica
chr2	21382984	21386352	3368	gain	Dom Sofid	japonica
chr2	13161851	13164376	2525	gain	Dom Sofid	japonica
chr2	36820780	36822520	1740	gain	Dom Sofid	japonica
chr2	27300119	27302639	2520	gain	Dom Sofid	japonica
chr3	18039843	18044503	4660	loss	Dom Sofid	japonica
chr3	36549254	36550949	1695	loss	Dom Sofid	japonica
chr3	36565550	36569316	3766	loss	Dom Sofid	japonica
chr3	34918451	34920486	2035	loss	Dom Sofid	japonica
chr3	34926054	34928160	2106	loss	Dom Sofid	japonica
chr3	18045778	18047460	1682	loss	Dom Sofid	japonica
chr3	36561255	36564640	3385	loss	Dom Sofid	japonica
chr3	17657028	17658709	1681	loss	Dom Sofid	japonica
chr3	36580490	36582285	1795	loss	Dom Sofid	japonica
chr3	36978099	36983173	5074	gain	Dom Sofid	japonica
chr3	36999516	37001763	2247	gain	Dom Sofid	japonica
chr3	37005778	37013206	7428	gain	Dom Sofid	japonica
chr3	33566194	33567885	1691	gain	Dom Sofid	japonica
chr3	20865222	20869003	3781	gain	Dom Sofid	japonica
chr3	20847631	20852297	4666	gain	Dom Sofid	japonica
chr3	4194672	4197180	2508	gain	Dom Sofid	japonica
chr4	34406567	34408357	1790	loss	Dom Sofid	japonica
chr4	5827852	5831676	3824	loss	Dom Sofid	japonica
chr4	8024099	8029224	5125	loss	Dom Sofid	japonica
chr4	7975951	7981925	5974	loss	Dom Sofid	japonica
chr4	1272074	1274183	2109	loss	Dom Sofid	japonica
chr4	2210427	2212992	2565	loss	Dom Sofid	japonica
chr4	7970416	7975094	4678	loss	Dom Sofid	japonica
chr4	15116450	15118535	2085	loss	Dom Sofid	japonica
chr4	2220927	2223909	2982	loss	Dom Sofid	japonica
chr4	628954	632789	3835	loss	Dom Sofid	japonica
chr4	6658057	6659787	1730	loss	Dom Sofid	japonica
chr4	6675152	6676837	1685	loss	Dom Sofid	japonica
chr4	3639605	3641730	2125	loss	Dom Sofid	japonica
chr4	2216721	2220116	3395	loss	Dom Sofid	japonica
chr4	19670052	19672579	2527	loss	Dom Sofid	japonica
chr4	873922	875617	1695	loss	Dom Sofid	japonica
chr4	8008671	8013776	5105	loss	Dom Sofid	japonica
chr4	8005257	8007392	2135	loss	Dom Sofid	japonica
chr4	877723	881128	3405	loss	Dom Sofid	japonica
chr4	7964610	7969266	4656	loss	Dom Sofid	japonica
chr4	2239251	2245160	5909	loss	Dom Sofid	japonica
chr4	27220175	27222685	2510	loss	Dom Sofid	japonica
chr4	6677677	6679417	1740	loss	Dom Sofid	japonica
chr4	16227360	16234580	7220	loss	Dom Sofid	japonica
chr4	12253855	12259050	5195	loss	Dom Sofid	japonica
chr4	1469553	1472128	2575	loss	Dom Sofid	japonica
chr4	7931618	7933738	2120	loss	Dom Sofid	japonica
chr4	7923024	7928179	5155	loss	Dom Sofid	japonica
chr4	3598380	3601780	3400	loss	Dom Sofid	japonica
chr4	14537000	14542075	5075	loss	Dom Sofid	japonica
chr4	2207399	2209577	2178	loss	Dom Sofid	japonica
chr4	20836160	20838300	2140	loss	Dom Sofid	japonica
chr4	6734813	6736905	2092	loss	Dom Sofid	japonica
chr4	8617592	8620970	3378	loss	Dom Sofid	japonica
chr4	928115	930245	2130	loss	Dom Sofid	japonica
chr4	6680322	6688351	8029	loss	Dom Sofid	japonica
chr4	5698578	5703996	5418	loss	Dom Sofid	japonica
chr4	1710555	1714808	4253	loss	Dom Sofid	japonica
chr4	1778945	1781925	2980	loss	Dom Sofid	japonica
chr4	11696367	11700183	3816	loss	Dom Sofid	japonica
chr4	8067261	8070696	3435	loss	Dom Sofid	japonica
chr4	10193908	10197341	3433	loss	Dom Sofid	japonica
chr4	7577032	7580012	2980	loss	Dom Sofid	japonica
chr4	5704926	5706615	1689	loss	Dom Sofid	japonica
chr4	32253514	32256069	2555	loss	Dom Sofid	japonica
chr4	3627629	3631858	4229	loss	Dom Sofid	japonica
chr4	19673867	19676862	2995	loss	Dom Sofid	japonica
chr4	6651690	6653410	1720	loss	Dom Sofid	japonica
chr4	914339	919139	4800	loss	Dom Sofid	japonica
chr4	1513795	1519309	5514	loss	Dom Sofid	japonica
chr4	7585607	7587336	1729	loss	Dom Sofid	japonica
chr4	4342774	4344463	1689	loss	Dom Sofid	japonica
chr4	2135027	2136747	1720	loss	Dom Sofid	japonica
chr4	3283002	3285577	2575	loss	Dom Sofid	japonica
chr4	31687428	31690020	2592	loss	Dom Sofid	japonica
chr4	20793767	20795450	1683	loss	Dom Sofid	japonica
chr4	7574345	7576037	1692	loss	Dom Sofid	japonica
chr4	2230730	2232446	1716	loss	Dom Sofid	japonica
chr4	1718801	1720456	1655	loss	Dom Sofid	japonica
chr4	12195770	12197475	1705	loss	Dom Sofid	japonica
chr4	20791217	20792877	1660	loss	Dom Sofid	japonica
chr4	32186654	32191764	5110	gain	Dom Sofid	japonica
chr4	32192604	32200259	7655	gain	Dom Sofid	japonica
chr5	27223784	27227223	3439	loss	Dom Sofid	japonica
chr5	23613930	23616625	2695	loss	Dom Sofid	japonica
chr5	27213470	27215130	1660	loss	Dom Sofid	japonica
chr5	27230189	27233598	3409	loss	Dom Sofid	japonica
chr5	27219990	27223392	3402	loss	Dom Sofid	japonica
chr5	3360282	3365808	5526	loss	Dom Sofid	japonica
chr5	2345588	2350719	5131	loss	Dom Sofid	japonica
chr5	5121123	5124053	2930	loss	Dom Sofid	japonica
chr5	2332479	2335487	3008	loss	Dom Sofid	japonica
chr5	7083522	7087795	4273	loss	Dom Sofid	japonica
chr5	19436716	19438801	2085	loss	Dom Sofid	japonica
chr5	27200337	27203743	3406	loss	Dom Sofid	japonica
chr5	3354623	3359312	4689	loss	Dom Sofid	japonica
chr5	2339480	2341333	1853	loss	Dom Sofid	japonica
chr5	27192735	27194525	1790	loss	Dom Sofid	japonica
chr5	27195440	27198027	2587	loss	Dom Sofid	japonica
chr5	9082041	9084167	2126	gain	Dom Sofid	japonica
chr5	8835772	8845871	10099	gain	Dom Sofid	japonica
chr5	16398914	16401029	2115	gain	Dom Sofid	japonica
chr5	14261902	14267301	5399	gain	Dom Sofid	japonica
chr6	31317126	31319896	2770	loss	Dom Sofid	japonica
chr6	2447810	2449510	1700	loss	Dom Sofid	japonica
chr6	21932875	21936688	3813	loss	Dom Sofid	japonica
chr6	3052148	3053802	1654	loss	Dom Sofid	japonica
chr6	23872992	23874679	1687	loss	Dom Sofid	japonica
chr6	22944465	22946555	2090	loss	Dom Sofid	japonica
chr6	4471355	4474315	2960	loss	Dom Sofid	japonica
chr6	24264172	24265882	1710	loss	Dom Sofid	japonica
chr6	6430761	6434151	3390	loss	Dom Sofid	japonica
chr6	17267700	17269354	1654	loss	Dom Sofid	japonica
chr6	7195754	7199609	3855	loss	Dom Sofid	japonica
chr6	9417204	9421067	3863	loss	Dom Sofid	japonica
chr6	30812297	30814872	2575	loss	Dom Sofid	japonica
chr6	20311250	20315879	4629	loss	Dom Sofid	japonica
chr6	12187004	12188749	1745	loss	Dom Sofid	japonica
chr6	7076846	7080255	3409	loss	Dom Sofid	japonica
chr6	9735243	9736928	1685	loss	Dom Sofid	japonica
chr6	9715543	9718073	2530	loss	Dom Sofid	japonica
chr6	30808891	30811472	2581	loss	Dom Sofid	japonica
chr6	31112085	31117325	5240	loss	Dom Sofid	japonica
chr6	9511389	9513537	2148	loss	Dom Sofid	japonica
chr6	31098008	31108244	10236	loss	Dom Sofid	japonica
chr6	947769	951170	3401	loss	Dom Sofid	japonica
chr6	20336398	20338526	2128	loss	Dom Sofid	japonica
chr6	23861093	23862783	1690	loss	Dom Sofid	japonica
chr6	29613215	29615741	2526	loss	Dom Sofid	japonica
chr6	2105547	2111578	6031	loss	Dom Sofid	japonica
chr6	17289266	17298605	9339	loss	Dom Sofid	japonica
chr6	23585141	23591932	6791	loss	Dom Sofid	japonica
chr6	1189983	1192528	2545	loss	Dom Sofid	japonica
chr6	22947431	22949971	2540	loss	Dom Sofid	japonica
chr6	8826349	8831564	5215	loss	Dom Sofid	japonica
chr6	9705285	9707840	2555	loss	Dom Sofid	japonica
chr6	2928839	2930704	1865	loss	Dom Sofid	japonica
chr6	29616596	29622217	5621	loss	Dom Sofid	japonica
chr6	3245429	3247128	1699	loss	Dom Sofid	japonica
chr6	23900464	23903873	3409	loss	Dom Sofid	japonica
chr6	23655880	23658457	2577	loss	Dom Sofid	japonica
chr6	28853354	28856316	2962	loss	Dom Sofid	japonica
chr6	4476047	4477751	1704	loss	Dom Sofid	japonica
chr6	9200200	9201854	1654	loss	Dom Sofid	japonica
[truncated: 10,226 more rows]

## Sheet: CNV per sample
Nimblegen sample ID	Sample ID	CNVs	Group
507594A01	1	723	indica
507594A02	2	714	indica
507594A03	3	734	indica
507596A01	4	763	indica
507670A02	5	739	indica
507596A02	6	683	aus
507596A03	7	876	aus
507604A01	8	772	aus
507604A02	9	721	rayada
507604A03	10	783	rayada
507670A03	11	717	indica
507764A01	12	519	aromatic
507764A02	13	639	aromatic
507764A03	14	498	tropical japonica
507811A01	15	510	tropical japonica
507811A02	16	553	tropical japonica
507811A03	17	344	temperate japonica
507812A01	18	235	temperate japonica
507812A02	19	274	temperate japonica
507812A03	20	427	temperate japonica
