# Supplementary material for: Genome-wide copy number variations in Oryza sativa L
Source: BMC Genomics. 2013 Sep 23;14:649. doi: 10.1186/1471-2164-14-649 (PMC3856455; doi:10.1186/1471-2164-14-649)
Supplement: Additional file 4: Table S4 — CNVRs in ssp. indica and ssp. japonica. [file 1471-2164-14-649-S4.xls]

## Sheet: CNVRs in ssp. indica
Table S4. CNVRs in ssp. Indica and ssp. japonica.
Chr	Start	End	Length	Gain or loss relative to Nipponbare	Frequency
chr1	287385	289950	2565	loss	2
chr1	732014	734987	2973	loss	6
chr1	786635	790001	3366	loss	4
chr1	912203	913949	1746	loss	2
chr1	915604	917334	1730	loss	3
chr1	941298	942953	1655	loss	4
chr1	975349	978325	2976	loss	3
chr1	985139	988501	3362	loss	1
chr1	996770	998495	1725	loss	4
chr1	2013880	2017723	3843	loss	1
chr1	2416028	2417773	1745	loss	1
chr1	2420386	2422100	1714	loss	3
chr1	2433445	2437974	4529	loss	7
chr1	2446577	2449554	2977	loss	4
chr1	2450913	2455293	4380	loss	7
chr1	2456107	2457817	1710	loss	4
chr1	2458798	2460455	1657	loss	4
chr1	2476476	2478213	1737	loss	2
chr1	2479028	2482453	3425	loss	6
chr1	2488053	2490278	2225	loss	7
chr1	2538167	2540287	2120	loss	1
chr1	2546204	2547932	1728	loss	1
chr1	2556223	2558353	2130	loss	3
chr1	2815623	2819045	3422	loss	1
chr1	2825324	2827414	2090	loss	3
chr1	3060855	3064708	3853	loss	6
chr1	3066417	3070202	3785	loss	6
chr1	3140747	3145826	5079	loss	6
chr1	3151557	3153251	1694	loss	1
chr1	3175380	3177955	2575	loss	3
chr1	3272074	3277139	5065	loss	6
chr1	4450249	4451991	1742	loss	5
chr1	4457897	4467937	10040	loss	7
chr1	4591878	4593598	1720	loss	3
chr1	4614497	4616177	1680	loss	4
chr1	10549599	10552184	2585	loss	1
chr1	11177646	11179376	1730	loss	5
chr1	12272222	12275660	3438	gain	1
chr1	12276510	12278376	1866	gain	1
chr1	12280503	12282607	2104	gain	1
chr1	12285998	12287795	1797	gain	1
chr1	12761542	12764472	2930	loss	6
chr1	12770504	12773089	2585	loss	9
chr1	12774349	12776483	2134	loss	6
chr1	12777803	12781201	3398	loss	6
chr1	13043010	13046300	3290	gain	1
chr1	13134535	13140717	6182	loss	8
chr1	13190990	13192695	1705	loss	5
chr1	13274373	13278658	4285	loss	2
chr1	13537392	13539671	2279	loss	2
chr1	13540603	13543140	2537	loss	1
chr1	13565670	13567415	1745	loss	2
chr1	13572967	13574669	1702	loss	2
chr1	13590724	13595639	4915	loss	9
chr1	13720421	13722516	2095	loss	3
chr1	13738021	13740612	2591	loss	2
chr1	13804746	13809003	4257	loss	7
chr1	13855599	13857724	2125	loss	1
chr1	13860472	13862192	1720	loss	1
chr1	14402896	14405434	2538	loss	2
chr1	14411300	14413424	2124	loss	1
chr1	14414744	14416409	1665	loss	1
chr1	14550313	14552026	1713	loss	1
chr1	14663210	14664890	1680	loss	1
chr1	14670419	14676076	5657	loss	1
chr1	14719601	14723826	4225	loss	2
chr1	14730021	14734744	4723	loss	3
chr1	14740842	14743364	2522	loss	3
chr1	14745934	14748461	2527	loss	3
chr1	14942144	14944225	2081	loss	2
chr1	15062014	15064559	2545	loss	4
chr1	15099315	15103110	3795	loss	4
chr1	15107411	15110371	2960	loss	5
chr1	15485024	15487169	2145	loss	5
chr1	15527086	15530062	2976	loss	5
chr1	16236515	16245450	8935	loss	7
chr1	16246310	16250137	3827	loss	7
chr1	16669294	16673504	4210	loss	7
chr1	16905865	16910101	4236	loss	7
chr1	19654672	19656767	2095	loss	1
chr1	20036636	20040086	3450	loss	1
chr1	20077719	20080259	2540	loss	1
chr1	20085017	20086904	1887	loss	2
chr1	20163031	20164690	1659	loss	2
chr1	20167929	20170504	2575	loss	2
chr1	20173915	20176083	2168	loss	1
chr1	20186026	20188540	2514	loss	1
chr1	20198133	20208759	10626	loss	7
chr1	20265743	20267438	1695	loss	2
chr1	20496961	20500407	3446	gain	5
chr1	20662861	20667180	4319	loss	2
chr1	21269030	21272011	2981	loss	4
chr1	21314283	21317253	2970	loss	4
chr1	21513237	21516659	3422	loss	1
chr1	22361902	22363588	1686	loss	2
chr1	22374083	22376170	2087	loss	1
chr1	22413572	22417372	3800	loss	2
chr1	22672411	22674941	2530	loss	1
chr1	22821673	22824648	2975	loss	1
chr1	23052116	23058091	5975	loss	1
chr1	23061711	23064720	3009	loss	1
chr1	23066434	23068089	1655	loss	1
chr1	23149720	23151454	1734	loss	3
chr1	23153565	23156554	2989	loss	2
chr1	23164260	23166374	2114	loss	3
chr1	23177446	23179116	1670	loss	2
chr1	23186279	23188834	2555	loss	1
chr1	23302261	23304342	2081	loss	1
chr1	23444629	23448837	4208	loss	2
chr1	23450188	23453169	2981	loss	2
chr1	23997509	24000484	2975	loss	2
chr1	24005913	24008038	2125	loss	2
chr1	25402492	25406736	4244	loss	6
chr1	27256318	27261834	5516	loss	2
chr1	27438863	27443738	4875	gain	2
chr1	30069506	30072031	2525	loss	5
chr1	30750365	30753339	2974	loss	1
chr1	31263647	31265752	2105	loss	9
chr1	31419908	31422439	2531	loss	9
chr1	31433362	31438928	5566	loss	9
chr1	34460239	34463253	3014	loss	9
chr1	34464258	34468489	4231	loss	9
chr1	34819936	34822086	2150	loss	8
chr1	34823341	34825901	2560	loss	8
chr1	34827615	34829756	2141	loss	8
chr1	34941691	34943433	1742	loss	6
chr1	35236710	35238760	2050	loss	1
chr1	35276507	35279022	2515	gain	3
chr1	35391036	35394841	3805	loss	9
chr1	35395697	35397827	2130	loss	5
chr1	36165986	36167738	1752	loss	1
chr1	40281329	40283134	1805	loss	7
chr1	40567112	40569347	2235	loss	1
chr1	40800837	40802559	1722	loss	1
chr1	42117911	42121317	3406	loss	6
chr1	42125960	42128058	2098	loss	6
chr1	42665681	42667371	1690	loss	2
chr1	42918093	42920658	2565	loss	1
chr1	42921558	42923697	2139	loss	1
chr1	42924632	42930577	5945	loss	1
chr1	42931857	42933607	1750	loss	1
chr1	43256510	43261392	4882	loss	2
chr1	43412009	43414559	2550	loss	1
chr1	43446858	43450213	3355	loss	4
chr1	43454564	43456304	1740	loss	1
chr1	43753171	43759127	5956	loss	1
chr1	43766305	43768827	2522	loss	1
chr1	44424812	44427788	2976	loss	6
chr1	44429215	44433045	3830	loss	6
chr1	44433902	44435626	1724	loss	6
chr1	44442652	44446863	4211	loss	6
chr1	44447745	44451205	3460	loss	5
chr1	45019356	45021037	1681	gain	3
chr10	552569	554695	2126	loss	7
chr10	782326	784490	2164	loss	1
chr10	878322	881041	2719	loss	2
chr10	1052600	1055141	2541	loss	9
chr10	1058686	1060378	1692	loss	1
chr10	1064706	1066821	2115	loss	6
chr10	1068236	1073076	4840	loss	8
chr10	1077688	1079377	1689	loss	2
chr10	1137527	1141019	3492	loss	2
chr10	1158666	1163723	5057	loss	2
chr10	1304621	1306300	1679	loss	4
chr10	1307175	1313526	6351	loss	4
chr10	1316126	1319958	3832	loss	4
chr10	1549020	1550720	1700	loss	4
chr10	1574640	1578026	3386	loss	4
chr10	1578901	1581033	2132	loss	1
chr10	1598144	1599878	1734	loss	4
chr10	1604451	1606168	1717	loss	4
chr10	1609594	1612136	2542	loss	3
chr10	1672713	1675262	2549	gain	1
chr10	1875879	1877995	2116	loss	2
chr10	1884174	1885854	1680	loss	3
chr10	1904015	1907825	3810	loss	4
chr10	1912495	1920548	8053	loss	4
chr10	1948325	1950492	2167	loss	4
chr10	1954042	1955742	1700	loss	3
chr10	1960103	1963518	3415	loss	4
chr10	1995892	1998829	2937	loss	2
chr10	2020880	2025591	4711	loss	4
chr10	2047657	2049357	1700	loss	1
chr10	2051067	2052752	1685	loss	1
chr10	2209294	2216976	7682	loss	8
chr10	2225119	2230173	5054	loss	8
chr10	2528776	2530470	1694	loss	1
chr10	2587546	2589291	1745	loss	3
chr10	3040493	3042190	1697	loss	2
chr10	3109660	3112610	2950	loss	3
chr10	3345370	3353158	7788	gain	9
chr10	3620807	3622923	2116	loss	1
chr10	3673713	3676661	2948	loss	5
chr10	3708619	3710320	1701	loss	1
chr10	3727049	3729606	2557	loss	2
chr10	3761413	3763537	2124	loss	1
chr10	3877453	3879591	2138	loss	4
chr10	3883895	3886485	2590	loss	1
chr10	3903912	3905597	1685	loss	1
chr10	3908572	3911567	2995	loss	1
chr10	4214579	4216786	2207	loss	2
chr10	4864786	4866511	1725	loss	9
chr10	4867806	4869926	2120	loss	9
chr10	4879108	4884623	5515	gain	7
chr10	4892454	4915380	22926	gain	9
chr10	4936232	4941192	4960	gain	9
chr10	4971827	4974402	2575	loss	9
chr10	5002057	5006127	4070	loss	2
chr10	5171481	5174852	3371	loss	2
chr10	5216549	5219032	2483	gain	1
chr10	5343498	5349019	5521	loss	3
chr10	5352846	5355007	2161	loss	3
chr10	5528702	5531690	2988	gain	2
chr10	6414390	6416085	1695	loss	7
chr10	6513500	6517387	3887	loss	6
chr10	6593985	6599240	5255	loss	1
chr10	7079944	7081639	1695	loss	3
chr10	7441799	7443594	1795	loss	1
chr10	7975444	7983811	8367	gain	3
chr10	8749082	8753897	4815	loss	7
chr10	8799319	8801014	1695	loss	1
chr10	9623827	9625488	1661	loss	2
chr10	9920035	9926435	6400	loss	5
chr10	10632827	10634515	1688	loss	2
chr10	10635345	10637512	2167	loss	8
chr10	10639587	10643498	3911	loss	5
chr10	11401638	11404231	2593	gain	1
chr10	11836032	11838135	2103	gain	7
chr10	11858645	11863740	5095	loss	9
chr10	12047663	12049369	1706	loss	5
chr10	12102684	12107512	4828	loss	4
chr10	12724569	12727109	2540	loss	8
chr10	13183661	13190081	6420	loss	1
chr10	14525083	14527249	2166	loss	1
chr10	14530568	14532701	2133	loss	4
chr10	14646059	14652656	6597	loss	1
chr10	14734401	14736077	1676	loss	2
chr10	15222476	15228036	5560	loss	3
chr10	15387704	15391300	3596	loss	9
chr10	15670617	15672303	1686	loss	4
chr10	15762817	15766602	3785	loss	9
chr10	15767512	15776224	8712	loss	9
chr10	15777175	15779290	2115	loss	4
chr10	15784950	15786618	1668	loss	5
chr10	16760106	16766488	6382	loss	1
chr10	16769098	16772043	2945	loss	1
chr10	16775584	16778551	2967	loss	1
chr10	16787397	16789476	2079	loss	1
chr10	16842670	16846075	3405	loss	5
chr10	16847330	16849459	2129	loss	3
chr10	16877199	16879316	2117	loss	1
chr10	16881891	16884024	2133	loss	1
chr10	16885436	16887138	1702	loss	1
chr10	16900247	16901904	1657	loss	1
chr10	16910056	16914325	4269	loss	4
chr10	17515839	17517549	1710	loss	2
chr10	17803299	17808351	5052	gain	1
chr10	18666692	18668836	2144	loss	1
chr10	18669671	18673535	3864	loss	1
chr10	18675685	18677834	2149	loss	1
chr10	19103630	19116370	12740	both	5
chr10	19135727	19137457	1730	loss	1
chr10	19321489	19324014	2525	gain	1
chr10	19328776	19331058	2282	gain	1
chr10	19333028	19340270	7242	gain	2
chr10	19434957	19442511	7554	gain	1
chr10	19443365	19445160	1795	gain	1
chr10	19446805	19448485	1680	gain	1
chr10	19881189	19882894	1705	loss	6
chr10	19885823	19894334	8511	loss	6
chr10	19896420	19899380	2960	loss	6
chr10	19900666	19905758	5092	loss	9
chr10	19908416	19910107	1691	loss	1
chr10	20292045	20298194	6149	loss	9
chr10	20381425	20383565	2140	loss	4
chr10	20817476	20823041	5565	loss	9
chr10	20943828	20945536	1708	loss	2
chr10	21565019	21568839	3820	loss	6
chr10	23074720	23077645	2925	loss	5
chr10	23638223	23641219	2996	loss	9
chr11	2072759	2076189	3430	loss	5
chr11	2079750	2083533	3783	loss	5
chr11	2345863	2349283	3420	loss	7
chr11	3103307	3106278	2971	loss	6
chr11	3112788	3114506	1718	loss	2
chr11	3116312	3118457	2145	loss	6
chr11	3176632	3179152	2520	loss	6
chr11	3193679	3196645	2966	loss	1
chr11	3445436	3449775	4339	loss	7
chr11	3517855	3522095	4240	loss	4
chr11	3524712	3527285	2573	loss	4
chr11	3663600	3665309	1709	loss	2
chr11	3666570	3668279	1709	loss	2
chr11	4164861	4166601	1740	loss	1
chr11	4169113	4170820	1707	loss	1
chr11	4427858	4430825	2967	loss	1
chr11	4496086	4498586	2500	loss	6
chr11	4500041	4501761	1720	loss	6
chr11	4919589	4921743	2154	loss	3
chr11	4927559	4930086	2527	loss	2
chr11	4944970	4946686	1716	loss	1
chr11	5163541	5166113	2572	loss	1
chr11	5199574	5203869	4295	loss	4
chr11	5217717	5221499	3782	loss	2
chr11	5233662	5235786	2124	loss	3
chr11	5239457	5241997	2540	loss	2
chr11	5258173	5261620	3447	loss	1
chr11	5423499	5429956	6457	gain	3
chr11	5757148	5762282	5134	loss	7
chr11	5763969	5768288	4319	loss	7
chr11	5775667	5782004	6337	loss	4
chr11	5798364	5800069	1705	loss	1
chr11	5802669	5806486	3817	loss	3
chr11	5809461	5812823	3362	loss	3
chr11	6401949	6406196	4247	loss	7
chr11	6421561	6425773	4212	loss	8
chr11	6430039	6431739	1700	loss	1
chr11	6538262	6541197	2935	loss	4
chr11	6588488	6590147	1659	loss	3
chr11	6591243	6593781	2538	loss	5
chr11	6594621	6599277	4656	loss	5
chr11	6603097	6608622	5525	loss	4
chr11	6613445	6616820	3375	loss	4
chr11	6659551	6663356	3805	loss	1
chr11	6664242	6670572	6330	loss	8
chr11	6671527	6673652	2125	loss	3
chr11	6674627	6680009	5382	loss	3
chr11	6808066	6810168	2102	loss	3
chr11	6815080	6816820	1740	loss	2
chr11	6827695	6830218	2523	loss	7
chr11	6834394	6836942	2548	loss	7
chr11	6847137	6848806	1669	loss	7
chr11	6849696	6853755	4059	loss	3
chr11	6869522	6871222	1700	loss	1
chr11	6873142	6879495	6353	loss	3
chr11	7343155	7347395	4240	loss	1
chr11	7365122	7367288	2166	loss	1
chr11	7368138	7370243	2105	loss	1
chr11	7405475	7409761	4286	loss	2
chr11	7410601	7412697	2096	loss	2
chr11	8155670	8159070	3400	loss	7
chr11	8573170	8575338	2168	loss	6
chr11	8647620	8653161	5541	loss	1
chr11	8654422	8657444	3022	loss	1
chr11	8676203	8680873	4670	loss	1
chr11	8683110	8684802	1692	loss	1
chr11	8701529	8704934	3405	loss	1
chr11	8706226	8707910	1684	loss	1
chr11	8765969	8768935	2966	loss	1
chr11	8899092	8900767	1675	loss	3
chr11	8909772	8912773	3001	loss	4
chr11	8916169	8919137	2968	loss	4
chr11	9452041	9454153	2112	loss	1
chr11	9457130	9458815	1685	loss	1
chr11	9464802	9468634	3832	loss	1
chr11	9472920	9476735	3815	loss	1
chr11	9490160	9492290	2130	loss	1
chr11	9493145	9496192	3047	loss	1
chr11	9497489	9499170	1681	loss	1
chr11	9501287	9505134	3847	loss	5
chr11	9508499	9510239	1740	loss	1
chr11	9517089	9520495	3406	loss	1
chr11	9521301	9525556	4255	loss	1
chr11	9542535	9544260	1725	loss	1
chr11	9547816	9550494	2678	loss	1
chr11	9551369	9553534	2165	loss	1
chr11	9603420	9605578	2158	loss	1
chr11	9612862	9614993	2131	loss	1
chr11	9621044	9622698	1654	loss	1
chr11	9633199	9637578	4379	loss	1
chr11	9670531	9682470	11939	loss	9
chr11	9700471	9704302	3831	loss	2
chr11	9705152	9707320	2168	loss	9
chr11	9708145	9715570	7425	loss	9
chr11	9938939	9941514	2575	loss	2
chr11	9974545	9977049	2504	loss	1
chr11	9977923	9980487	2564	loss	1
chr11	10050847	10052987	2140	loss	2
chr11	10354018	10356546	2528	loss	3
chr11	10795543	10797198	1655	loss	1
chr11	11269720	11277416	7696	loss	3
chr11	11282609	11285546	2937	loss	1
chr11	11297159	11300145	2986	loss	3
chr11	11300965	11303966	3001	loss	3
chr11	11606204	11608341	2137	loss	1
chr11	11617746	11620344	2598	loss	1
chr11	11621175	11625846	4671	loss	1
chr11	11632948	11637238	4290	loss	1
chr11	11640696	11644963	4267	loss	1
chr11	11647527	11650898	3371	loss	1
chr11	15951566	15957547	5981	loss	3
chr11	17408970	17413226	4256	loss	9
chr11	17818442	17826179	7737	loss	5
chr11	17827929	17830065	2136	loss	7
chr11	17831095	17837445	6350	loss	8
chr11	17937168	17943563	6395	loss	6
chr11	17945250	17948689	3439	loss	6
chr11	17953765	17956740	2975	loss	6
chr11	18099216	18101354	2138	loss	9
chr11	18102192	18106062	3870	loss	9
chr11	18509243	18512217	2974	loss	7
chr11	18515388	18517044	1656	loss	2
chr11	18527473	18530019	2546	loss	7
chr11	18530901	18533001	2100	loss	6
chr11	18533891	18536051	2160	loss	6
chr11	18645818	18648988	3170	loss	1
chr11	18711061	18712726	1665	loss	1
chr11	18713610	18725470	11860	both	2
chr11	18926170	18930865	4695	loss	3
chr11	18936429	18945372	8943	loss	3
chr11	18952788	18954498	1710	loss	2
chr11	18970098	18972248	2150	loss	3
chr11	18996291	18998406	2115	loss	1
chr11	19004469	19009162	4693	loss	1
chr11	19021594	19023756	2162	loss	8
chr11	19024577	19029712	5135	loss	8
chr11	19036150	19037855	1705	loss	7
chr11	19038715	19040793	2078	loss	6
chr11	19268395	19270108	1713	loss	5
chr11	19272345	19274915	2570	loss	5
chr11	19277025	19278717	1692	loss	1
chr11	19518904	19521049	2145	loss	3
chr11	19979595	19982148	2553	loss	5
chr11	19988661	19994603	5942	loss	4
chr11	19995418	20001378	5960	loss	4
chr11	20002718	20004421	1703	loss	1
chr11	20188625	20191585	2960	loss	1
chr11	20222025	20224131	2106	loss	2
chr11	20482506	20489735	7229	loss	3
chr11	20496302	20505884	9582	loss	3
chr11	20508053	20510155	2102	loss	1
chr11	20519252	20523517	4265	loss	3
chr11	20530923	20533454	2531	loss	3
chr11	20806841	20808963	2122	loss	1
chr11	20809813	20812364	2551	loss	1
chr11	21291488	21294007	2519	loss	4
chr11	21508451	21512740	4289	loss	9
chr11	21594388	21598184	3796	loss	1
chr11	21915242	21919527	4285	loss	7
chr11	21924263	21928069	3806	loss	3
chr11	21928939	21934006	5067	loss	3
chr11	21939884	21942462	2578	loss	1
chr11	22062427	22064167	1740	loss	1
chr11	22293324	22298853	5529	loss	8
chr11	22422312	22424047	1735	loss	1
chr11	22486089	22488237	2148	loss	1
chr11	22492924	22495012	2088	loss	1
chr11	22495867	22498921	3054	loss	1
chr11	22509573	22511234	1661	loss	1
chr11	22580751	22582905	2154	loss	6
chr11	22589596	22591256	1660	loss	6
chr11	22596091	22606282	10191	loss	8
chr11	22644821	22650810	5989	loss	6
chr11	22651948	22654024	2076	loss	6
chr11	22672145	22674273	2128	loss	6
chr11	22777518	22779222	1704	loss	1
chr11	22785148	22791953	6805	loss	1
chr11	22869228	22871800	2572	loss	4
chr11	23093447	23095567	2120	loss	2
chr11	23217057	23219607	2550	loss	3
chr11	23220452	23223836	3384	loss	2
chr11	23228115	23236680	8565	loss	5
chr11	23299612	23302160	2548	loss	4
chr11	23344944	23350036	5092	loss	2
chr11	23485838	23490194	4356	loss	4
chr11	23496162	23501294	5132	loss	1
chr11	23523433	23525599	2166	loss	1
chr11	23848431	23850570	2139	loss	1
chr11	23861441	23863148	1707	loss	1
chr11	23864420	23866924	2504	loss	1
chr11	23881945	23885314	3369	loss	1
chr11	23982841	23986695	3854	loss	2
chr11	24053950	24055682	1732	loss	2
chr11	24068693	24078323	9630	loss	5
chr11	24317892	24319790	1898	loss	1
chr11	24328358	24330025	1667	loss	1
chr11	24334779	24337355	2576	loss	1
chr11	24378701	24381692	2991	loss	2
chr11	24565064	24567208	2144	loss	6
chr11	24568523	24571093	2570	loss	6
chr11	24582329	24585327	2998	loss	2
chr11	24817452	24824690	7238	loss	4
chr11	24908423	24910973	2550	loss	1
chr11	24950380	24952536	2156	loss	2
chr11	25324744	25326467	1723	loss	1
chr11	25514262	25520197	5935	loss	1
chr11	25595540	25597686	2146	loss	1
chr11	25614359	25618614	4255	loss	1
chr11	25654924	25656607	1683	loss	1
chr11	25660873	25664715	3842	loss	1
chr11	25708119	25712795	4676	loss	7
chr11	25714098	25716177	2079	loss	7
chr11	25734525	25738361	3836	loss	5
chr11	25750515	25759431	8916	loss	6
chr11	25763726	25806054	42328	loss	7
chr11	25998087	26001117	3030	loss	8
chr11	26020416	26022087	1671	loss	1
chr11	26124574	26127119	2545	loss	1
chr11	26147184	26151411	4227	loss	3
chr11	26202495	26210999	8504	loss	8
chr11	26237124	26239224	2100	loss	8
chr11	26245045	26250590	5545	loss	8
chr11	26257928	26259645	1717	loss	1
chr11	26262164	26269641	7477	loss	5
chr11	26273838	26276378	2540	loss	4
chr11	26277278	26281558	4280	loss	4
chr11	26289281	26292688	3407	loss	2
chr11	26324016	26326976	2960	loss	6
chr11	26520228	26522775	2547	loss	2
chr11	26526011	26530279	4268	loss	2
chr11	26531124	26537902	6778	loss	2
chr11	26546582	26548697	2115	loss	1
chr11	26565401	26570168	4767	loss	8
chr11	26574537	26580072	5535	loss	8
chr11	26588033	26592284	4251	loss	7
chr11	26673515	26680930	7415	loss	4
chr11	26683453	26700590	17137	loss	3
chr11	26729238	26731383	2145	loss	2
chr11	26732198	26736896	4698	loss	2
chr11	26752459	26754969	2510	loss	1
chr11	26772079	26773784	1705	loss	1
chr11	26793865	26797756	3891	loss	1
chr11	26801565	26804540	2975	loss	1
chr11	26805488	26807236	1748	loss	1
chr11	26814919	26819624	4705	loss	4
chr11	27333367	27337676	4309	loss	1
chr11	27419000	27420708	1708	loss	6
chr11	27434188	27441428	7240	loss	1
chr11	27488574	27492858	4284	loss	6
chr11	27515994	27517664	1670	loss	3
chr11	27519471	27524991	5520	loss	6
chr11	27541774	27544754	2980	loss	3
chr11	27557012	27561717	4705	loss	1
chr11	27830332	27838663	8331	loss	3
chr11	27867549	27869684	2135	loss	1
chr11	27870944	27878935	7991	loss	1
chr11	27893909	27899954	6045	loss	5
chr11	27908635	27911575	2940	loss	2
chr11	27915815	27920912	5097	loss	2
chr11	27925166	27928811	3645	loss	2
chr11	27933116	27934956	1840	loss	1
chr11	28132231	28133971	1740	loss	2
chr11	28334517	28338354	3837	loss	1
chr11	28535511	28540162	4651	loss	2
chr11	28596361	28598103	1742	gain	1
chr11	28598948	28600644	1696	gain	1
chr11	28606330	28608230	1900	gain	1
chr11	28612911	28615471	2560	gain	1
chr11	28617603	28620533	2930	gain	1
chr11	28775091	28777730	2639	loss	4
chr11	28808850	28810544	1694	loss	1
chr11	28811427	28817806	6379	loss	1
chr11	28819506	28821230	1724	loss	1
chr11	28977983	28983510	5527	loss	5
chr11	29008226	29013343	5117	loss	1
chr11	29149932	29152089	2157	loss	1
chr11	29152954	29155034	2080	loss	1
chr11	29182507	29186380	3873	loss	1
chr11	29227603	29230142	2539	gain	1
chr11	29276655	29280055	3400	gain	1
chr11	29416497	29419036	2539	loss	2
chr11	29420426	29426808	6382	both	3
chr11	29427698	29429826	2128	gain	1
chr11	29432629	29437730	5101	both	2
chr11	29451531	29453211	1680	gain	1
chr11	29457869	29463204	5335	both	2
chr11	29464044	29472268	8224	gain	1
chr11	29473533	29475672	2139	loss	1
chr11	29478769	29485106	6337	both	3
chr11	29490142	29493885	3743	gain	1
chr11	29512054	29515507	3453	both	5
chr11	29516812	29524623	7811	both	4
chr11	29529698	29538659	8961	both	2
chr11	29540014	29545539	5525	gain	1
chr11	29552809	29555045	2236	gain	1
chr11	29555740	29562675	6935	loss	1
chr11	29618742	29620479	1737	loss	1
chr11	29650184	29653197	3013	loss	2
chr11	29659523	29661668	2145	loss	3
chr11	29666133	29669579	3446	loss	3
chr11	29670414	29673357	2943	loss	3
chr11	29677709	29679409	1700	loss	2
chr11	29745606	29747302	1696	loss	3
chr11	29749004	29751965	2961	loss	7
chr11	29753030	29755964	2934	loss	4
chr11	29761986	29766656	4670	loss	4
chr11	29780829	29786344	5515	loss	2
chr11	29787191	29788931	1740	loss	1
chr11	29889168	29892593	3425	loss	1
chr11	29917192	29919707	2515	loss	3
chr11	29939128	29940783	1655	loss	1
chr11	29963781	29965431	1650	loss	1
chr11	29985612	29988162	2550	loss	1
chr11	30045717	30047426	1709	loss	3
chr11	30084499	30090842	6343	loss	7
chr11	30093664	30096204	2540	loss	3
chr11	30107179	30109304	2125	loss	5
chr11	30127771	30130710	2939	loss	6
chr11	30142503	30144187	1684	loss	6
chr11	30147634	30149339	1705	loss	5
chr11	30177736	30183267	5531	loss	4
chr11	30188810	30190915	2105	loss	2
chr11	30344353	30349652	5299	loss	5
chr11	30359849	30361536	1687	loss	1
chr11	30362380	30365901	3521	loss	2
chr11	30419149	30432650	13501	loss	7
chr11	30434091	30440608	6517	loss	4
chr11	30446496	30450641	4145	loss	3
chr11	30455480	30458840	3360	loss	3
chr11	30462321	30464441	2120	loss	1
chr11	30523682	30527520	3838	loss	3
chr11	30643977	30647347	3370	loss	1
chr11	30626098	30629477	3379	loss	2
chr11	30598666	30601526	2860	loss	1
chr11	30573545	30580815	7270	loss	2
chr11	30568649	30572175	3526	loss	2
chr11	30563243	30565038	1795	loss	2
chr11	31210181	31214240	4059	loss	4
chr12	166246	170451	4205	loss	2
chr12	477528	480508	2980	loss	1
chr12	901023	902776	1753	gain	1
chr12	905629	910110	4481	gain	1
chr12	911945	926563	14618	gain	1
chr12	1420979	1423121	2142	loss	2
chr12	1435696	1439478	3782	loss	3
chr12	1572477	1576717	4240	loss	2
chr12	1845893	1848837	2944	loss	5
chr12	1941098	1953825	12727	loss	3
chr12	1968700	1972517	3817	loss	3
chr12	2035809	2037514	1705	loss	2
chr12	2040896	2045138	4242	loss	3
chr12	2254874	2256574	1700	loss	4
chr12	2346605	2348735	2130	loss	8
chr12	3730119	3733937	3818	loss	8
chr12	3735266	3737852	2586	loss	9
chr12	3738709	3740872	2163	loss	9
chr12	3996529	3998665	2136	loss	1
chr12	4004618	4009686	5068	loss	8
chr12	4059618	4069824	10206	loss	7
chr12	4080217	4084454	4237	loss	7
chr12	4245919	4250564	4645	loss	7
chr12	4252025	4254110	2085	loss	3
chr12	4395286	4399972	4686	loss	6
chr12	4997221	5000198	2977	loss	5
chr12	5001048	5007606	6558	loss	8
chr12	5041440	5043535	2095	loss	8
chr12	5109668	5113510	3842	loss	2
chr12	5136888	5141984	5096	loss	6
chr12	5145827	5148386	2559	loss	6
chr12	5149256	5151801	2545	loss	6
chr12	5180718	5184973	4255	loss	4
chr12	5299745	5302261	2516	loss	7
chr12	5306386	5309800	3414	loss	6
chr12	5371585	5373289	1704	loss	1
chr12	5426964	5431339	4375	loss	3
chr12	5440348	5442048	1700	loss	3
chr12	5832495	5837615	5120	loss	1
chr12	5838435	5843966	5531	loss	1
chr12	5844846	5851199	6353	loss	1
chr12	5894491	5897072	2581	loss	2
chr12	5897881	5900511	2630	loss	1
chr12	5914620	5917174	2554	loss	9
chr12	5922598	5924731	2133	loss	9
chr12	5965272	5968632	3360	loss	6
chr12	5972054	5974164	2110	loss	4
chr12	6325021	6329276	4255	loss	1
chr12	6450752	6453719	2967	loss	2
chr12	6455430	6457830	2400	loss	1
chr12	6458305	6461260	2955	loss	2
chr12	6680425	6684876	4451	loss	8
chr12	6696331	6699031	2700	loss	1
chr12	6936058	6938194	2136	loss	4
chr12	7145002	7147207	2205	loss	1
chr12	7387008	7389168	2160	loss	1
chr12	7389988	7392577	2589	loss	1
chr12	8119655	8121765	2110	loss	1
chr12	8161235	8162976	1741	loss	2
chr12	8166453	8168142	1689	loss	1
chr12	8169107	8172911	3804	loss	2
chr12	8176666	8178900	2234	loss	6
chr12	8188185	8191598	3413	loss	2
chr12	8196059	8197769	1710	loss	1
chr12	8242379	8254680	12301	loss	2
chr12	8339775	8341889	2114	loss	3
chr12	8349164	8352108	2944	loss	6
chr12	8360550	8362250	1700	loss	3
chr12	8363930	8367781	3851	loss	8
chr12	8371830	8373519	1689	loss	8
chr12	8386897	8388580	1683	loss	6
chr12	8389965	8393404	3439	loss	5
chr12	8397191	8404857	7666	loss	8
chr12	8414703	8416358	1655	loss	1
chr12	8418566	8420253	1687	loss	1
chr12	8430110	8432210	2100	loss	1
chr12	8667755	8670338	2583	loss	2
chr12	8731662	8733812	2150	loss	1
chr12	8737610	8739355	1745	loss	8
chr12	8741802	8743456	1654	loss	8
chr12	8749082	8752104	3022	loss	8
chr12	8757444	8762132	4688	loss	6
chr12	8763858	8765533	1675	loss	2
chr12	9196282	9198007	1725	loss	2
chr12	9309802	9318474	8672	loss	6
chr12	9939792	9942642	2850	loss	1
chr12	9953777	9956707	2930	loss	1
chr12	9993775	9995435	1660	loss	1
chr12	10023180	10030399	7219	loss	4
chr12	10548907	10551502	2595	loss	2
chr12	11476571	11495694	19123	gain	3
chr12	11900358	11903353	2995	loss	1
chr12	11923310	11925835	2525	loss	1
chr12	12262230	12263935	1705	loss	1
chr12	12492776	12498298	5522	loss	1
chr12	12775583	12777713	2130	loss	2
chr12	12784228	12787203	2975	loss	2
chr12	12944472	12946207	1735	loss	2
chr12	13249637	13252805	3168	loss	3
chr12	13485187	13488607	3420	loss	9
chr12	13658884	13660964	2080	loss	8
chr12	13823034	13828134	5100	loss	8
chr12	13885362	13887037	1675	loss	2
chr12	13896907	13899042	2135	loss	2
chr12	13902083	13903786	1703	loss	1
chr12	14315132	14319337	4205	both	2
chr12	14321547	14323732	2185	gain	1
chr12	14445678	14448369	2691	loss	1
chr12	14496283	14498377	2094	loss	6
chr12	14506974	14509103	2129	loss	8
chr12	14785945	14788037	2092	loss	2
chr12	15173553	15176937	3384	loss	2
chr12	15601014	15610571	9557	loss	3
chr12	15611385	15613512	2127	loss	1
chr12	15643382	15645939	2557	loss	1
chr12	15729709	15731364	1655	loss	2
chr12	15789736	15793566	3830	loss	6
chr12	15797372	15799052	1680	loss	5
chr12	15907173	15912013	4840	loss	5
chr12	16052349	16057056	4707	loss	2
chr12	16231765	16233935	2170	loss	5
chr12	16235962	16238535	2573	loss	5
chr12	16248485	16255684	7199	loss	9
chr12	16415507	16418461	2954	loss	3
chr12	16435993	16442781	6788	loss	3
chr12	16558582	16562442	3860	loss	4
chr12	16614064	16616234	2170	loss	1
chr12	16619613	16623992	4379	loss	1
chr12	16683621	16686181	2560	loss	8
chr12	16837885	16842114	4229	loss	1
chr12	17024387	17027786	3399	loss	1
chr12	17117031	17122309	5278	loss	1
chr12	17649227	17656016	6789	loss	2
chr12	17997927	17999628	1701	loss	1
chr12	18022271	18025241	2970	loss	2
chr12	18861584	18864954	3370	loss	2
chr12	18886486	18895881	9395	loss	3
chr12	18914318	18917711	3393	loss	3
chr12	18936804	18938934	2130	loss	3
chr12	18952331	18955223	2892	loss	1
chr12	19188734	19192956	4222	loss	7
chr12	19196425	19204106	7681	loss	7
chr12	19205861	19208031	2170	loss	5
chr12	19355750	19360858	5108	loss	3
chr12	19418681	19420391	1710	loss	1
chr12	19421899	19426624	4725	loss	3
chr12	19743680	19747079	3399	loss	4
chr12	20023776	20025893	2117	loss	4
chr12	20029087	20030899	1812	loss	1
chr12	20032576	20037233	4657	loss	8
chr12	20041933	20046623	4690	loss	4
chr12	20287200	20290598	3398	loss	9
chr12	20307275	20310740	3465	loss	5
chr12	20618925	20625119	6194	both	9
chr12	20794976	20798026	3050	gain	3
chr12	20995487	21000127	4640	loss	1
chr12	21132337	21141870	9533	loss	6
chr12	21143121	21145241	2120	loss	6
chr12	21147499	21150897	3398	loss	6
chr12	21152137	21155531	3394	loss	6
chr12	21156430	21159831	3401	loss	6
chr12	21161963	21164566	2603	loss	2
chr12	21165499	21170600	5101	loss	6
chr12	21189334	21191449	2115	loss	6
chr12	21207398	21212480	5082	loss	6
chr12	21218867	21220992	2125	loss	6
chr12	21221852	21224428	2576	loss	6
chr12	21230203	21233611	3408	loss	6
chr12	21726799	21729317	2518	loss	7
chr12	21722464	21725019	2555	loss	7
chr12	21682830	21686227	3397	loss	7
chr12	21679857	21681965	2108	loss	2
chr12	21940889	21943830	2941	loss	2
chr12	21955814	21958353	2539	loss	1
chr12	21965532	21968507	2975	loss	3
chr12	22004258	22007262	3004	loss	3
chr12	22141306	22144277	2971	loss	2
chr12	22159187	22161281	2094	loss	7
chr12	22362332	22368693	6361	loss	1
chr12	22426214	22428309	2095	loss	5
chr12	22435317	22439159	3842	loss	5
chr12	22443464	22448153	4689	loss	4
chr12	22449681	22452259	2578	loss	4
chr12	22476787	22481416	4629	loss	4
chr12	22482310	22485715	3405	loss	4
chr12	22486555	22492496	5941	loss	4
chr12	22497696	22500254	2558	loss	1
chr12	22510582	22512687	2105	loss	1
chr12	22548409	22550565	2156	loss	6
chr12	22553973	22556534	2561	loss	6
chr12	22557809	22560385	2576	loss	6
chr12	22628565	22631116	2551	loss	2
chr12	22921043	22925310	4267	loss	3
chr12	22926116	22931671	5555	loss	3
chr12	22935493	22937198	1705	loss	3
chr12	23504206	23507801	3595	loss	4
chr12	23812868	23815418	2550	loss	1
chr12	24426721	24430929	4208	loss	4
chr12	24448920	24462472	13552	loss	3
chr12	24473600	24475725	2125	loss	3
chr12	24662998	24664743	1745	loss	2
chr12	24921645	24927588	5943	loss	3
chr12	24974270	24977702	3432	loss	1
chr12	25498262	25500382	2120	loss	2
chr12	25501266	25502956	1690	loss	2
chr12	25506481	25508176	1695	loss	2
chr12	25537611	25539309	1698	loss	2
chr12	25555141	25558155	3014	loss	2
chr12	25568008	25570179	2171	loss	2
chr12	25820439	25822109	1670	loss	1
chr12	25823034	25824756	1722	loss	1
chr12	26001521	26003249	1728	loss	8
chr12	27217075	27218729	1654	loss	6
chr12	27369838	27373223	3385	loss	4
chr2	269321	272286	2965	gain	1
chr2	619603	623048	3445	loss	7
chr2	679035	681197	2162	loss	7
chr2	695454	697155	1701	loss	1
chr2	994768	997303	2535	loss	5
chr2	2694751	2699041	4290	loss	8
chr2	2712634	2714305	1671	loss	7
chr2	2796290	2797976	1686	loss	1
chr2	3075442	3078844	3402	loss	1
chr2	3080127	3082557	2430	loss	1
chr2	3108695	3110386	1691	loss	1
chr2	3390428	3392956	2528	loss	6
chr2	3410038	3419551	9513	loss	6
chr2	3420135	3422685	2550	loss	6
chr2	3427772	3433805	6033	loss	6
chr2	3440051	3446886	6835	loss	1
chr2	3448278	3450843	2565	loss	1
chr2	4427220	4430415	3195	loss	1
chr2	5396147	5398704	2557	gain	4
chr2	6135078	6137203	2125	loss	3
chr2	6252670	6254525	1855	loss	1
chr2	6302801	6304673	1872	loss	1
chr2	6340079	6342639	2560	gain	4
chr2	6489927	6495050	5123	loss	8
chr2	6537622	6543125	5503	loss	5
chr2	6565315	6567890	2575	loss	3
chr2	6569158	6571725	2567	loss	1
chr2	6934005	6938831	4826	loss	3
chr2	7445775	7449127	3352	loss	1
chr2	7450212	7453598	3386	loss	1
chr2	7456647	7459605	2958	loss	1
chr2	7460427	7462977	2550	loss	1
chr2	7824289	7825992	1703	loss	6
chr2	7955044	7956722	1678	loss	3
chr2	8071401	8078247	6846	loss	7
chr2	8295330	8298340	3010	loss	1
chr2	8305901	8307591	1690	loss	1
chr2	8647027	8650878	3851	loss	4
chr2	8669770	8671426	1656	loss	2
chr2	8672311	8674026	1715	loss	2
chr2	8680030	8681845	1815	loss	2
chr2	8683588	8685711	2123	loss	2
chr2	8688300	8690125	1825	loss	2
chr2	9171511	9173626	2115	loss	8
chr2	9194050	9196551	2501	loss	7
chr2	9268181	9272904	4723	loss	7
chr2	9290197	9291898	1701	loss	1
chr2	9313648	9315346	1698	loss	9
chr2	9887722	9890233	2511	loss	2
chr2	10264692	10266398	1706	loss	1
chr2	10267355	10270050	2695	loss	8
chr2	10561726	10565608	3882	loss	3
chr2	11409398	11411062	1664	loss	3
chr2	11793775	11798525	4750	loss	6
chr2	11801552	11805803	4251	loss	4
chr2	11839330	11841484	2154	loss	1
chr2	12191100	12192820	1720	loss	1
chr2	13161851	13166126	4275	gain	1
chr2	14610717	14614662	3945	loss	5
chr2	15512688	15514428	1740	loss	1
chr2	16311493	16314078	2585	loss	7
chr2	16470758	16480599	9841	both	3
chr2	17575485	17577151	1666	loss	3
chr2	18122131	18128432	6301	loss	7
chr2	18154358	18159038	4680	loss	9
chr2	18368036	18373131	5095	loss	9
chr2	18388257	18391283	3026	loss	1
chr2	18423306	18425008	1702	loss	8
chr2	18461664	18464685	3021	loss	1
chr2	18605689	18607830	2141	loss	1
chr2	18911133	18915365	4232	loss	9
chr2	18921259	18924659	3400	loss	9
chr2	18930437	18933840	3403	loss	4
chr2	20112415	20114130	1715	loss	1
chr2	21048409	21050496	2087	gain	1
chr2	21091037	21093968	2931	loss	7
chr2	21096089	21102125	6036	loss	9
chr2	21183987	21186679	2692	loss	2
chr2	21861133	21863473	2340	loss	1
chr2	21908744	21911698	2954	gain	1
chr2	23028517	23030217	1700	loss	1
chr2	23515316	23519122	3806	loss	2
chr2	24625399	24628360	2961	loss	1
chr2	24779689	24781364	1675	loss	2
chr2	24787240	24791094	3854	loss	1
chr2	25119440	25122413	2973	loss	1
chr2	25141844	25146937	5093	loss	2
chr2	25156569	25158674	2105	loss	1
chr2	25175399	25183906	8507	loss	7
chr2	25193211	25196596	3385	loss	1
chr2	25216136	25218216	2080	loss	2
chr2	25220936	25223933	2997	loss	3
chr2	25227453	25230003	2550	loss	3
chr2	25232615	25234740	2125	loss	3
chr2	25235722	25238111	2389	loss	1
chr2	25259722	25261957	2235	loss	3
chr2	25289060	25296237	7177	loss	3
chr2	25450780	25452469	1689	loss	1
chr2	25480819	25482529	1710	loss	1
chr2	25915192	25927160	11968	loss	2
chr2	27048833	27050513	1680	loss	1
chr2	27269255	27271775	2520	gain	2
chr2	30397131	30400581	3450	loss	6
chr2	34510523	34514187	3664	loss	9
chr2	34767290	34768991	1701	loss	1
chr2	34920085	34924410	4325	loss	1
chr2	36316480	36319440	2960	loss	7
chr2	36459042	36460787	1745	loss	5
chr3	227208	232553	5345	gain	1
chr3	274176	276288	2112	loss	1
chr3	574955	576675	1720	loss	1
chr3	1013736	1016284	2548	gain	1
chr3	1017179	1020954	3775	gain	1
chr3	3464306	3468118	3812	loss	4
chr3	3917501	3924738	7237	loss	9
chr3	3926416	3928091	1675	loss	3
chr3	4178443	4180178	1735	loss	6
chr3	4215334	4217842	2508	gain	4
chr3	5357727	5362185	4458	gain	1
chr3	6227852	6229587	1735	loss	1
chr3	6230834	6233890	3056	loss	6
chr3	6250237	6252745	2508	loss	8
chr3	7841184	7844374	3190	gain	5
chr3	11919429	11921524	2095	loss	6
chr3	13406113	13414850	8737	gain	9
chr3	13435074	13439175	4101	gain	6
chr3	13451612	13454718	3106	gain	4
chr3	14021716	14030422	8706	gain	8
chr3	14645199	14648151	2952	loss	9
chr3	14830672	14833218	2546	loss	2
chr3	15239997	15242088	2091	loss	5
chr3	15242962	15244638	1676	loss	5
chr3	15253874	15255569	1695	loss	2
chr3	15263484	15265209	1725	loss	2
chr3	15727365	15729935	2570	loss	6
chr3	15772534	15774684	2150	loss	5
chr3	16343303	16347193	3890	loss	7
chr3	17087482	17089149	1667	loss	1
chr3	17919915	17925864	5949	loss	2
chr3	19806459	19808122	1663	loss	4
chr3	19810768	19812933	2165	loss	7
chr3	20841339	20844737	3398	gain	2
chr3	20898045	20903527	5482	gain	3
chr3	20916047	20919828	3781	gain	4
chr3	23061917	23064694	2777	loss	1
chr3	23721791	23725193	3402	loss	8
chr3	23760646	23763621	2975	loss	6
chr3	24437700	24439826	2126	loss	2
chr3	24868275	24870936	2661	gain	1
chr3	24880213	24881880	1667	gain	1
chr3	24971958	24973668	1710	loss	1
chr3	26188460	26190583	2123	loss	3
chr3	27327685	27331521	3836	gain	3
chr3	27607519	27609610	2091	loss	2
chr3	27707284	27708997	1713	loss	8
chr3	27831246	27834622	3376	loss	4
chr3	27835891	27837596	1705	loss	4
chr3	27993223	27998573	5350	loss	3
chr3	28002140	28003800	1660	loss	4
chr3	29742347	29747373	5026	loss	1
chr3	30018846	30029519	10673	gain	3
chr3	30974980	30977095	2115	loss	8
chr3	31348215	31349870	1655	loss	1
chr3	31906092	31909528	3436	loss	8
chr3	31913029	31915319	2290	loss	4
chr3	32472564	32475920	3356	loss	2
chr3	32938803	32941355	2552	gain	1
chr3	33212644	33221169	8525	loss	9
chr3	33223290	33225010	1720	loss	9
chr3	33229226	33235212	5986	loss	9
chr3	33241367	33243923	2556	loss	6
chr3	33614010	33615701	1691	gain	1
chr3	34937445	34939588	2143	loss	6
chr3	35548221	35551210	2989	loss	8
chr3	36147210	36148928	1718	loss	1
chr3	36306393	36310238	3845	loss	2
chr3	36597070	36598765	1695	loss	5
chr3	36609071	36612041	2970	loss	6
chr3	36612961	36617132	4171	loss	4
chr3	36697353	36699066	1713	loss	3
chr4	506075	507786	1711	gain	1
chr4	510613	514891	4278	gain	2
chr4	557400	562906	5506	loss	3
chr4	882346	884041	1695	loss	3
chr4	884886	889552	4666	loss	3
chr4	913607	924163	10556	gain	3
chr4	925458	927563	2105	gain	3
chr4	929173	934289	5116	gain	3
chr4	936539	938669	2130	gain	3
chr4	939699	943296	3597	gain	3
chr4	944111	946271	2160	gain	3
chr4	947100	951021	3921	gain	2
chr4	1260821	1262511	1690	loss	3
chr4	1276248	1279248	3000	loss	4
chr4	1349426	1351156	1730	loss	1
chr4	1477977	1480552	2575	loss	9
chr4	1522219	1527733	5514	loss	7
chr4	1529167	1532559	3392	loss	3
chr4	1605274	1606929	1655	loss	1
chr4	1607801	1609510	1709	loss	3
chr4	1640021	1641697	1676	loss	1
chr4	1719435	1723232	3797	loss	1
chr4	1767373	1770905	3532	loss	4
chr4	2129864	2131559	1695	loss	2
chr4	2143408	2145128	1720	loss	1
chr4	2215780	2217533	1753	loss	1
chr4	2218398	2221373	2975	loss	2
chr4	2225102	2228497	3395	loss	2
chr4	2229308	2232290	2982	loss	2
chr4	2239111	2240827	1716	loss	1
chr4	2247632	2253541	5909	loss	2
chr4	2349288	2355899	6611	gain	1
chr4	2365383	2368349	2966	loss	2
chr4	2627844	2631063	3219	gain	3
chr4	2634751	2638913	4162	gain	3
chr4	2657806	2659531	1725	loss	1
chr4	2663285	2667087	3802	loss	1
chr4	2667942	2669677	1735	loss	1
chr4	2700030	2703539	3509	loss	1
chr4	2884336	2886886	2550	loss	2
chr4	2905392	2908347	2955	loss	2
chr4	2952205	2958036	5831	loss	1
chr4	2993357	2995932	2575	loss	4
chr4	3132781	3134438	1657	loss	3
chr4	3135758	3137928	2170	loss	2
chr4	3180619	3189487	8868	gain	7
chr4	3277419	3279214	1795	loss	1
chr4	3291383	3293958	2575	loss	1
chr4	3298749	3300410	1661	loss	1
chr4	3602346	3606181	3835	loss	2
chr4	3631595	3635824	4229	loss	3
chr4	3643571	3645696	2125	loss	2
chr4	4021607	4024613	3006	loss	2
chr4	4033415	4035961	2546	loss	2
chr4	4038471	4040171	1700	loss	2
chr4	4121149	4123311	2162	loss	5
chr4	4126938	4129444	2506	loss	1
chr4	4143470	4146910	3440	loss	2
chr4	4199237	4204720	5483	loss	1
chr4	4209121	4210826	1705	loss	1
chr4	4211689	4214619	2930	loss	1
chr4	4346591	4348280	1689	loss	2
chr4	4485467	4495216	9749	gain	1
chr4	4812219	4817760	5541	loss	1
chr4	4993902	4996047	2145	loss	1
chr4	4999586	5001286	1700	loss	1
chr4	5694791	5700209	5418	loss	4
chr4	5701139	5702828	1689	loss	4
chr4	5785049	5786772	1723	loss	1
chr4	5824065	5827889	3824	loss	5
chr4	6182736	6184821	2085	loss	8
chr4	6185696	6187551	1855	loss	8
chr4	6278287	6282519	4232	loss	1
chr4	6309360	6312316	2956	loss	1
chr4	6313142	6316162	3020	loss	1
chr4	6577440	6580260	2820	loss	2
chr4	6617541	6619705	2164	loss	1
chr4	6624771	6627783	3012	loss	1
chr4	6647901	6649621	1720	loss	2
chr4	6654268	6655998	1730	loss	3
chr4	6671363	6673048	1685	loss	3
chr4	6673888	6675628	1740	loss	4
chr4	6676533	6684562	8029	loss	4
chr4	6706897	6709034	2137	loss	4
chr4	6731024	6733116	2092	loss	4
chr4	6858569	6860839	2270	loss	1
chr4	6864078	6865783	1705	loss	1
chr4	6877260	6883307	6047	loss	3
chr4	7159165	7163595	4430	loss	3
chr4	7561062	7564500	3438	loss	4
chr4	7581818	7583547	1729	loss	2
chr4	7813763	7815488	1725	loss	1
chr4	7927829	7933886	6057	loss	8
chr4	7960821	7965477	4656	loss	9
chr4	7966627	7978136	11509	loss	9
chr4	7987353	7989708	2355	loss	1
chr4	7994571	7996696	2125	loss	8
chr4	8001468	8003603	2135	loss	9
chr4	8005737	8010827	5090	loss	9
chr4	8019900	8025435	5535	loss	9
chr4	8063472	8066907	3435	loss	9
chr4	8126665	8129215	2550	loss	2
chr4	8155755	8157470	1715	loss	4
chr4	8158375	8160065	1690	loss	4
chr4	8481404	8483535	2131	loss	3
chr4	8503692	8505862	2170	loss	3
chr4	8506692	8510082	3390	loss	2
chr4	8613803	8617181	3378	loss	9
chr4	10399148	10402581	3433	loss	4
chr4	12457791	12462986	5195	loss	8
chr4	12781830	12783947	2117	loss	1
chr4	12774826	12778291	3465	loss	6
chr4	12759967	12763391	3424	loss	5
chr4	12740137	12750043	9906	loss	9
chr4	12994048	12996608	2560	loss	9
chr4	13002766	13004481	1715	loss	9
chr4	13090340	13098010	7670	loss	9
chr4	13306724	13312961	6237	loss	4
chr4	13336113	13340782	4669	loss	2
chr4	13362585	13365138	2553	loss	5
chr4	13445036	13447966	2930	loss	7
chr4	13782029	13784150	2121	loss	1
chr4	14183656	14186239	2583	loss	3
chr4	14739007	14744612	5605	loss	9
chr4	15197126	15199491	2365	loss	1
chr4	15200401	15202716	2315	loss	1
chr4	15318457	15320542	2085	loss	2
chr4	15595058	15597085	2027	loss	3
chr4	15610773	15612729	1956	loss	2
chr4	15614159	15616404	2245	loss	3
chr4	15621756	15627717	5961	loss	3
chr4	15750164	15756111	5947	loss	5
chr4	16429199	16436419	7220	loss	1
chr4	16566767	16569372	2605	loss	2
chr4	16571087	16572797	1710	loss	3
chr4	17461265	17465090	3825	loss	2
chr4	17465940	17469383	3443	loss	2
chr4	17678979	17683684	4705	loss	2
chr4	17719107	17721190	2083	loss	3
chr4	17741085	17747016	5931	loss	5
chr4	17773513	17778994	5481	loss	5
chr4	17933842	17942347	8505	loss	5
chr4	17954912	17956711	1799	loss	1
chr4	17957201	17958938	1737	loss	3
chr4	17963770	17965468	1698	loss	1
chr4	18008732	18011243	2511	loss	1
chr4	18183397	18185916	2519	loss	2
chr4	18660120	18664638	4518	loss	2
chr4	18811184	18813305	2121	loss	1
chr4	19070109	19073503	3394	loss	4
chr4	19091340	19093482	2142	loss	3
chr4	19100422	19102952	2530	loss	3
chr4	19371492	19381265	9773	loss	5
chr4	19385295	19387479	2184	loss	2
chr4	19602992	19627288	24296	gain	9
chr4	20946739	20950577	3838	loss	1
chr4	21036670	21038355	1685	loss	2
chr4	21260420	21263175	2755	loss	1
chr4	21269195	21271720	2525	loss	5
chr4	21273186	21274889	1703	loss	1
chr4	21289326	21291453	2127	loss	2
chr4	21361348	21368981	7633	loss	5
chr4	21384275	21386440	2165	loss	2
chr4	21393677	21395837	2160	loss	2
chr4	21403699	21406671	2972	loss	6
chr4	21414177	21422978	8801	loss	7
chr4	21606858	21610277	3419	gain	3
chr4	21613342	21617299	3957	gain	2
chr4	21618207	21628867	10660	both	4
chr4	21632840	21635411	2571	gain	1
chr4	21715529	21718099	2570	loss	1
chr4	21936910	21939035	2125	loss	1
chr4	23266606	23277825	11219	both	5
chr4	23278790	23286605	7815	gain	4
chr4	24415762	24421118	5356	loss	5
chr4	24688929	24691055	2126	loss	1
chr4	27327272	27328947	1675	gain	1
chr4	27365734	27368664	2930	gain	1
chr4	28704876	28710866	5990	loss	3
chr4	29909643	29911348	1705	loss	8
chr4	29911768	29914294	2526	gain	1
chr4	29918335	29926355	8020	loss	3
chr4	30177966	30180946	2980	loss	2
chr4	30181806	30185205	3399	loss	2
chr4	31521560	31526651	5091	gain	2
chr4	31788076	31790668	2592	loss	4
chr4	31791520	31793636	2116	loss	2
chr4	32061245	32063755	2510	loss	6
chr4	32128401	32140996	12595	gain	2
chr4	32143561	32150596	7035	gain	2
chr4	32152931	32159999	7068	gain	2
chr4	32353317	32356717	3400	loss	3
chr4	32358612	32360722	2110	loss	3
chr4	32895135	32898695	3560	loss	2
chr4	33024509	33039067	14558	loss	7
chr4	33489473	33492428	2955	loss	9
chr4	34507215	34512402	5187	loss	8
chr4	35383572	35386592	3020	loss	7
chr4	35715376	35717527	2151	loss	6
chr5	25297	28293	2996	gain	2
chr5	888018	891031	3013	loss	4
chr5	974471	977046	2575	gain	4
chr5	1317311	1322008	4697	gain	5
chr5	2354012	2357445	3433	loss	1
chr5	2361438	2363291	1853	loss	1
chr5	2367546	2372677	5131	loss	1
chr5	3223777	3225890	2113	loss	6
chr5	3270871	3276492	5621	loss	6
chr5	3376581	3381270	4689	loss	6
chr5	3382240	3387766	5526	loss	6
chr5	3411824	3417682	5858	loss	3
chr5	4045460	4047146	1686	loss	2
chr5	4047988	4049703	1715	loss	1
chr5	4247861	4249537	1676	loss	2
chr5	4369012	4370707	1695	loss	2
chr5	5079031	5081970	2939	loss	3
chr5	5111258	5115644	4386	loss	2
chr5	5139558	5143760	4202	loss	3
chr5	5146927	5150319	3392	loss	3
chr5	5162016	5164109	2093	loss	3
chr5	5180856	5182956	2100	loss	3
chr5	5224007	5230764	6757	loss	3
chr5	5637799	5639552	1753	loss	1
chr5	5676598	5678293	1695	loss	1
chr5	6405131	6407281	2150	gain	1
chr5	6902409	6904544	2135	loss	6
chr5	6927735	6930254	2519	loss	1
chr5	7101473	7105746	4273	loss	3
chr5	7595249	7598251	3002	loss	5
chr5	7599950	7601620	1670	loss	6
chr5	7603040	7607328	4288	loss	8
chr5	7608748	7611711	2963	loss	1
chr5	8374528	8376653	2125	loss	1
chr5	8655257	8660962	5705	loss	8
chr5	8662007	8668959	6952	loss	8
chr5	8853723	8863822	10099	gain	6
chr5	10250838	10254841	4003	gain	1
chr5	10317575	10333006	15431	gain	1
chr5	10335591	10337433	1842	gain	1
chr5	10494897	10500567	5670	gain	1
chr5	10505003	10506836	1833	gain	1
chr5	10718565	10731225	12660	gain	1
chr5	10956702	10961427	4725	loss	3
chr5	11943730	11945893	2163	loss	3
chr5	11959146	11961244	2098	loss	3
chr5	12144869	12147184	2315	gain	1
chr5	12593823	12596253	2430	loss	3
chr5	12600950	12604360	3410	loss	3
chr5	14313101	14318500	5399	gain	9
chr5	15224951	15227511	2560	loss	7
chr5	15232906	15235046	2140	loss	3
chr5	15555621	15558551	2930	loss	4
chr5	15678810	15680939	2129	gain	1
chr5	15685178	15687302	2124	gain	1
chr5	16034027	16037472	3445	loss	1
chr5	16449265	16453368	4103	gain	7
chr5	17814294	17815999	1705	loss	3
chr5	17823649	17826168	2519	loss	3
chr5	17844868	17847405	2537	loss	7
chr5	18399547	18402419	2872	loss	2
chr5	18405897	18409724	3827	loss	7
chr5	18411120	18417502	6382	loss	7
chr5	18613071	18617704	4633	loss	2
chr5	18619749	18621485	1736	loss	2
chr5	18622767	18625278	2511	loss	2
chr5	18626995	18629573	2578	loss	2
chr5	18630964	18632674	1710	loss	2
chr5	19487915	19490000	2085	loss	4
chr5	21024452	21027882	3430	loss	1
chr5	22292003	22293746	1743	gain	1
chr5	22527365	22532020	4655	loss	1
chr5	23460954	23464736	3782	gain	1
chr5	23663780	23666475	2695	loss	8
chr5	24374450	24379106	4656	gain	1
chr5	24382092	24384223	2131	gain	1
chr5	24385889	24388865	2976	gain	1
chr5	24390135	24393968	3833	gain	1
chr5	24397536	24406582	9046	gain	1
chr5	24411252	24418066	6814	gain	1
chr5	24419376	24422739	3363	gain	1
chr5	26315883	26320628	4745	loss	3
chr5	27228498	27230288	1790	loss	5
chr5	27231203	27233790	2587	loss	3
chr5	27235643	27239506	3863	loss	5
chr5	27248339	27250893	2554	loss	7
chr5	27255753	27263831	8078	loss	7
chr5	27264686	27269361	4675	loss	7
chr5	28037110	28039285	2175	loss	1
chr5	29590597	29592275	1678	loss	1
chr6	418380	424336	5956	loss	1
chr6	941825	945215	3390	loss	4
chr6	947769	951170	3401	loss	4
chr6	1066689	1068424	1735	loss	2
chr6	1077526	1079663	2137	loss	5
chr6	1081176	1084603	3427	loss	5
chr6	1189598	1192528	2930	loss	9
chr6	1879671	1884305	4634	loss	7
chr6	1886746	1890221	3475	loss	6
chr6	2105547	2111578	6031	loss	9
chr6	2447810	2449510	1700	loss	8
chr6	2460355	2462055	1700	loss	1
chr6	2928839	2930704	1865	loss	2
chr6	3052148	3053802	1654	loss	7
chr6	3091627	3116912	25285	gain	9
chr6	3119551	3124629	5078	gain	3
chr6	3125794	3130033	4239	gain	3
chr6	3131303	3137798	6495	gain	7
chr6	3245429	3247557	2128	loss	3
chr6	3565756	3568751	2995	loss	3
chr6	4457093	4459223	2130	loss	2
chr6	4470948	4474315	3367	loss	7
chr6	4476047	4477751	1704	loss	9
chr6	4536696	4541373	4677	loss	1
chr6	4563274	4565369	2095	loss	1
chr6	4786601	4788346	1745	loss	2
chr6	5206621	5208745	2124	loss	1
chr6	5211712	5213430	1718	loss	1
chr6	6514571	6517931	3360	gain	6
chr6	7065909	7067616	1707	loss	1
chr6	7076846	7080255	3409	loss	3
chr6	7081110	7084053	2943	loss	9
chr6	7195754	7200044	4290	loss	7
chr6	7278176	7282428	4252	loss	1
chr6	7430847	7432952	2105	loss	5
chr6	7442878	7445007	2129	loss	4
chr6	7447272	7449352	2080	loss	4
chr6	8037383	8040328	2945	loss	1
chr6	8465844	8469249	3405	loss	5
chr6	8828444	8831564	3120	loss	6
chr6	9124975	9128905	3930	loss	5
chr6	9129775	9134038	4263	loss	5
chr6	9186078	9188448	2370	loss	2
chr6	9200200	9201854	1654	loss	4
chr6	9417204	9421457	4253	loss	1
chr6	9427100	9428770	1670	loss	2
chr6	9436625	9440055	3430	loss	2
chr6	9465687	9468672	2985	loss	1
chr6	9493072	9498567	5495	loss	3
chr6	9503715	9505815	2100	loss	3
chr6	9506682	9508387	1705	loss	2
chr6	9511389	9513537	2148	loss	3
chr6	9704865	9707840	2975	loss	7
chr6	9715543	9718073	2530	loss	7
chr6	9735243	9736928	1685	loss	1
chr6	9741342	9743432	2090	loss	1
chr6	10391480	10393630	2150	loss	1
chr6	10397430	10399623	2193	loss	5
chr6	10401278	10403383	2105	loss	2
chr6	10404942	10406651	1709	loss	1
chr6	10438257	10441202	2945	loss	5
chr6	10446525	10449070	2545	loss	5
chr6	11510224	11512326	2102	loss	2
chr6	11513224	11515332	2108	loss	5
chr6	12187004	12189139	2135	loss	9
chr6	13114918	13117068	2150	loss	1
chr6	13943282	13945446	2164	loss	7
chr6	14682060	14683765	1705	loss	1
chr6	15137948	15141098	3150	gain	9
chr6	15152220	15156072	3852	gain	9
chr6	16650974	16653269	2295	gain	1
chr6	16656879	16663373	6494	gain	1
chr6	16664624	16667181	2557	gain	1
chr6	16668051	16673763	5712	gain	1
chr6	16685359	16698624	13265	gain	2
chr6	16704847	16706887	2040	gain	1
chr6	16972572	16976507	3935	loss	2
chr6	17363025	17364706	1681	loss	4
chr6	17392216	17395641	3425	loss	2
chr6	17937237	17941882	4645	loss	8
chr6	19990980	19995234	4254	loss	1
chr6	20151744	20157421	5677	gain	7
chr6	20336398	20338526	2128	loss	1
chr6	21206848	21211063	4215	loss	9
chr6	21220673	21222375	1702	loss	1
chr6	21610433	21612553	2120	loss	5
chr6	22546851	22549358	2507	loss	1
chr6	22944465	22949541	5076	loss	2
chr6	23425048	23427138	2090	loss	7
chr6	23433006	23435117	2111	loss	7
chr6	23442949	23444701	1752	loss	7
chr6	23585141	23591932	6791	loss	9
chr6	23643398	23647187	3789	loss	8
chr6	23652091	23655063	2972	loss	8
chr6	23655880	23658012	2132	loss	8
chr6	23827425	23829536	2111	loss	1
chr6	23832065	23835225	3160	loss	2
chr6	23845144	23847299	2155	loss	1
chr6	23855483	23859838	4355	loss	1
chr6	23861093	23862783	1690	loss	2
chr6	23863627	23869197	5570	loss	9
chr6	23872992	23875149	2157	loss	7
chr6	24264172	24265882	1710	loss	4
chr6	24398897	24403956	5059	loss	8
chr6	24522210	24523880	1670	loss	2
chr6	24539939	24546292	6353	loss	7
chr6	24551759	24553899	2140	loss	7
chr6	24880284	24886629	6345	gain	2
chr6	25751480	25754071	2591	loss	1
chr6	25775383	25777928	2545	loss	1
chr6	25812327	25814073	1746	loss	1
chr6	25829055	25831151	2096	loss	3
chr6	26964141	26965830	1689	loss	7
chr6	27905300	27911148	5848	gain	1
chr6	27912075	27914180	2105	gain	1
chr6	28385838	28388412	2574	loss	1
chr6	28543499	28548174	4675	loss	1
chr6	28648095	28653300	5205	gain	1
chr6	28820877	28822599	1722	loss	1
chr6	28847642	28849327	1685	loss	4
chr6	28853354	28856316	2962	loss	4
chr6	29392903	29394613	1710	loss	2
chr6	29400623	29402772	2149	loss	2
chr6	29409842	29411932	2090	loss	2
chr6	29613215	29622217	9002	loss	9
chr6	30799903	30801600	1697	loss	2
chr6	30808891	30811472	2581	loss	9
chr6	30812297	30814872	2575	loss	9
chr6	31098008	31108244	10236	loss	7
chr6	31112085	31117325	5240	loss	7
chr6	31134367	31136082	1715	loss	2
chr6	31317126	31319896	2770	loss	1
chr7	536	2276	1740	loss	1
chr7	7845	9551	1706	loss	6
chr7	177130	182254	5124	loss	2
chr7	546655	548573	1918	loss	2
chr7	584926	587095	2169	gain	1
chr7	588896	593302	4406	both	3
chr7	868368	870203	1835	loss	1
chr7	886342	888902	2560	loss	2
chr7	894262	895962	1700	loss	4
chr7	951801	954772	2971	loss	8
chr7	1463965	1466488	2523	gain	1
chr7	1675609	1677349	1740	loss	3
chr7	1678161	1681140	2979	loss	3
chr7	1698122	1701525	3403	loss	2
chr7	1714778	1719075	4297	loss	5
chr7	1951130	1952830	1700	loss	3
chr7	1953725	1955377	1652	loss	3
chr7	1958776	1963026	4250	loss	3
chr7	1970005	1971749	1744	loss	3
chr7	1986697	1988358	1661	loss	3
chr7	2275527	2279372	3845	loss	8
chr7	2397354	2399079	1725	loss	2
chr7	2401245	2404208	2963	loss	3
chr7	2409389	2414095	4706	loss	3
chr7	2421747	2427264	5517	loss	4
chr7	2431943	2434498	2555	loss	1
chr7	2439670	2441344	1674	loss	1
chr7	3912848	3915392	2544	loss	5
chr7	3938103	3941528	3425	loss	9
chr7	5311901	5314416	2515	loss	4
chr7	5323428	5330208	6780	loss	8
chr7	5672855	5674980	2125	loss	2
chr7	5735013	5744772	9759	gain	1
chr7	5942401	5945426	3025	loss	2
chr7	5951246	5953371	2125	loss	2
chr7	6326548	6329514	2966	loss	3
chr7	6459492	6464576	5084	gain	2
chr7	6530036	6531767	1731	loss	1
chr7	6548063	6553572	5509	loss	8
chr7	6603626	6608342	4716	loss	5
chr7	6610917	6613899	2982	loss	5
chr7	6629504	6631645	2141	loss	7
chr7	6647826	6650826	3000	loss	2
chr7	6655125	6658063	2938	loss	4
chr7	6664837	6666975	2138	loss	4
chr7	6712319	6714445	2126	loss	6
chr7	6882315	6885249	2934	loss	4
chr7	6960932	6963492	2560	loss	5
chr7	6964342	6966062	1720	loss	2
chr7	6969914	6971609	1695	loss	5
chr7	7209817	7211503	1686	loss	1
chr7	7270825	7272525	1700	loss	3
chr7	7364572	7370059	5487	loss	1
chr7	8973901	8976071	2170	loss	7
chr7	9622825	9628186	5361	gain	2
chr7	9630514	9635558	5044	gain	2
chr7	9769699	9772676	2977	loss	1
chr7	9824134	9833785	9651	gain	3
chr7	9994513	9997524	3011	loss	1
chr7	10067556	10070141	2585	loss	6
chr7	10343155	10345750	2595	loss	1
chr7	10358734	10360454	1720	loss	3
chr7	10363134	10367136	4002	loss	6
chr7	10402866	10406234	3368	loss	1
chr7	10533038	10534748	1710	loss	1
chr7	10837550	10839229	1679	loss	1
chr7	10841964	10846205	4241	loss	1
chr7	10873527	10878625	5098	loss	1
chr7	10960734	10962899	2165	loss	1
chr7	11010805	11012495	1690	loss	1
chr7	11015926	11018514	2588	loss	7
chr7	11250445	11252955	2510	loss	6
chr7	11255187	11257227	2040	loss	1
chr7	11290616	11292702	2086	loss	7
chr7	11294475	11296555	2080	loss	7
chr7	11361356	11366461	5105	loss	9
chr7	13079792	13081519	1727	loss	1
chr7	13195419	13197504	2085	loss	1
chr7	13292680	13295255	2575	loss	8
chr7	13570181	13571925	1744	loss	1
chr7	13810099	13812228	2129	loss	1
chr7	13828954	13831097	2143	loss	1
chr7	13927989	13931804	3815	loss	9
chr7	13936475	13938555	2080	loss	9
chr7	13953977	13957354	3377	loss	9
chr7	14949534	14953798	4264	loss	1
chr7	14956902	14960241	3339	loss	1
chr7	15048151	15051568	3417	gain	1
chr7	15055144	15063827	8683	gain	5
chr7	15125418	15130597	5179	gain	2
chr7	15147355	15149600	2245	loss	1
chr7	15487700	15489424	1724	loss	6
chr7	15495526	15499301	3775	loss	5
chr7	15529058	15533320	4262	loss	9
chr7	15709241	15710921	1680	loss	7
chr7	15712226	15713896	1670	loss	1
chr7	15715152	15717289	2137	loss	8
chr7	15844229	15845911	1682	loss	2
chr7	15851773	15861176	9403	loss	7
chr7	15977045	15980051	3006	loss	1
chr7	16111654	16115064	3410	loss	3
chr7	16115926	16118057	2131	loss	2
chr7	16313064	16314754	1690	loss	1
chr7	17095648	17097349	1701	loss	1
chr7	17134025	17139200	5175	loss	1
chr7	17382663	17386621	3958	loss	6
chr7	18242909	18251030	8121	loss	1
chr7	18564541	18567498	2957	loss	1
chr7	19033279	19035831	2552	loss	3
chr7	19072778	19077457	4679	loss	1
chr7	19143321	19145406	2085	loss	1
chr7	19337295	19338955	1660	loss	4
chr7	19475354	19477934	2580	loss	1
chr7	20132198	20139049	6851	loss	9
chr7	20700672	20705737	5065	loss	4
chr7	20756018	20758103	2085	loss	4
chr7	20811504	20815794	4290	loss	1
chr7	20817472	20822553	5081	loss	5
chr7	20824732	20830263	5531	loss	5
chr7	20834261	20835936	1675	loss	1
chr7	20836821	20839372	2551	loss	1
chr7	21441992	21444958	2966	loss	2
chr7	21502772	21504434	1662	loss	1
chr7	21505276	21508719	3443	loss	6
chr7	21526825	21531326	4501	loss	5
chr7	21604195	21610555	6360	loss	1
chr7	21894289	21898089	3800	loss	4
chr7	21945454	21947133	1679	loss	1
chr7	22044152	22058155	14003	loss	7
chr7	22062412	22070076	7664	loss	7
chr7	22086791	22088536	1745	loss	4
chr7	22801235	22804425	3190	loss	2
chr7	25720191	25721856	1665	loss	1
chr7	25723808	25726374	2566	loss	6
chr7	25726755	25734921	8166	loss	6
chr7	25735799	25738327	2528	loss	6
chr7	25757031	25760214	3183	loss	6
chr7	25821820	25824795	2975	loss	1
chr7	25846965	25849070	2105	loss	1
chr7	27839550	27842934	3384	loss	2
chr7	27853941	27859074	5133	loss	1
chr7	28095450	28098830	3380	loss	7
chr7	28102565	28107626	5061	loss	7
chr7	28109441	28111126	1685	loss	3
chr7	29246381	29253183	6802	loss	2
chr7	29290011	29292150	2139	loss	1
chr7	29294251	29302833	8582	loss	2
chr7	29323361	29328621	5260	loss	2
chr7	30335522	30341855	6333	loss	6
chr8	89590	95961	6371	gain	1
chr8	809617	811277	1660	loss	1
chr8	1152676	1155226	2550	loss	3
chr8	1184002	1186127	2125	loss	3
chr8	1240889	1244298	3409	loss	8
chr8	1246553	1249508	2955	loss	8
chr8	1354256	1357506	3250	loss	2
chr8	1358370	1360055	1685	loss	2
chr8	1461763	1463476	1713	loss	1
chr8	1467592	1472337	4745	both	3
chr8	1476267	1483527	7260	loss	3
chr8	1824098	1829620	5522	loss	1
chr8	1936789	1940188	3399	loss	2
chr8	1942466	1951077	8611	loss	1
chr8	2290766	2292861	2095	loss	3
chr8	2551257	2554627	3370	loss	5
chr8	2576001	2579047	3046	loss	1
chr8	2579892	2581982	2090	loss	2
chr8	2602149	2604701	2552	loss	4
chr8	2608839	2612676	3837	loss	4
chr8	2623676	2625376	1700	loss	3
chr8	2629753	2631923	2170	loss	4
chr8	3791397	3796832	5435	loss	2
chr8	4099500	4101604	2104	loss	1
chr8	4104204	4110551	6347	loss	2
chr8	4111447	4114417	2970	loss	2
chr8	4437173	4438898	1725	loss	9
chr8	4441441	4446963	5522	loss	9
chr8	4453613	4462145	8532	loss	9
chr8	4464788	4468788	4000	loss	9
chr8	4472935	4474605	1670	loss	9
chr8	4477728	4479433	1705	loss	6
chr8	4480751	4484102	3351	loss	9
chr8	4731777	4733480	1703	loss	1
chr8	4735755	4738321	2566	loss	1
chr8	4740022	4741732	1710	loss	1
chr8	4782546	4784231	1685	loss	1
chr8	4785126	4787228	2102	loss	1
chr8	4939801	4941452	1651	loss	1
chr8	5014744	5016449	1705	loss	2
chr8	5041648	5044188	2540	loss	3
chr8	5045943	5047674	1731	loss	3
chr8	5531662	5533797	2135	loss	2
chr8	5534642	5537198	2556	loss	2
chr8	5539724	5544840	5116	loss	2
chr8	5565624	5567319	1695	loss	1
chr8	5689981	5692102	2121	loss	3
chr8	5693837	5696372	2535	loss	4
chr8	5703070	5706472	3402	loss	6
chr8	5888277	5889977	1700	loss	4
chr8	5890958	5893082	2124	loss	3
chr8	5941976	5954881	12905	loss	7
chr8	5959252	5960953	1701	loss	1
chr8	6010449	6012108	1659	loss	4
chr8	6279318	6281873	2555	gain	2
chr8	6311835	6314360	2525	loss	5
chr8	6317816	6326575	8759	both	8
chr8	6327445	6333800	6355	loss	5
chr8	6431832	6434087	2255	loss	3
chr8	7134265	7136830	2565	loss	1
chr8	7258994	7260731	1737	loss	1
chr8	7330455	7332541	2086	gain	1
chr8	7336779	7339774	2995	gain	1
chr8	7344996	7346691	1695	gain	1
chr8	7383137	7386297	3160	gain	1
chr8	7393904	7404598	10694	gain	1
chr8	7406174	7410881	4707	gain	1
chr8	7716956	7719051	2095	loss	1
chr8	7769035	7774150	5115	loss	3
chr8	7780098	7781759	1661	loss	1
chr8	8163826	8168925	5099	loss	9
chr8	8171090	8174040	2950	loss	5
chr8	8233358	8236768	3410	loss	1
chr8	8237613	8239772	2159	loss	1
chr8	8242849	8247942	5093	loss	9
chr8	8333871	8338501	4630	gain	6
chr8	8470469	8473469	3000	loss	1
chr8	8921921	8925746	3825	loss	1
chr8	8988477	8993651	5174	loss	1
chr8	9034101	9037477	3376	loss	2
chr8	9038302	9040002	1700	loss	1
chr8	9137995	9140930	2935	loss	3
chr8	9212161	9216848	4687	loss	2
chr8	9442987	9446068	3081	loss	1
chr8	9488384	9490583	2199	gain	1
chr8	9529228	9531844	2616	loss	1
chr8	9541724	9544722	2998	loss	1
chr8	9668148	9670653	2505	loss	1
chr8	10056850	10059424	2574	loss	1
chr8	11024603	11028853	4250	loss	2
chr8	12060955	12067823	6868	loss	2
chr8	12369694	12373614	3920	loss	1
chr8	12374069	12380449	6380	gain	3
chr8	12381254	12382974	1720	gain	2
chr8	12385614	12387450	1836	gain	2
chr8	12392758	12395298	2540	loss	1
chr8	12731020	12733145	2125	loss	1
chr8	12749255	12751355	2100	loss	6
chr8	12773446	12775101	1655	loss	1
chr8	14136555	14138795	2240	loss	2
chr8	14229634	14234416	4782	gain	9
chr8	14321540	14325330	3790	loss	3
chr8	14365815	14370056	4241	loss	5
chr8	15927900	15937264	9364	gain	1
chr8	15938259	15943246	4987	gain	1
chr8	15958309	15961304	2995	gain	1
chr8	15962164	15976017	13853	gain	1
chr8	15992793	15997816	5023	gain	1
chr8	16002395	16004776	2381	gain	1
chr8	16008118	16027199	19081	gain	1
chr8	16037624	16039324	1700	gain	1
chr8	16040574	16043675	3101	gain	1
chr8	16044705	16050840	6135	gain	1
chr8	16051775	16054831	3056	gain	1
chr8	16057721	16063942	6221	gain	1
chr8	16069948	16072563	2615	gain	1
chr8	16074677	16081480	6803	gain	1
chr8	16082341	16084064	1723	gain	1
chr8	16084930	16088866	3936	gain	1
chr8	16090366	16092481	2115	gain	1
chr8	16102316	16104556	2240	gain	1
chr8	16116754	16121980	5226	gain	1
chr8	16124695	16132878	8183	gain	1
chr8	16134365	16140719	6354	gain	1
chr8	16142836	16144951	2115	gain	1
chr8	16146289	16148069	1780	gain	1
chr8	16225557	16227652	2095	loss	3
chr8	16297415	16300800	3385	loss	9
chr8	16323098	16324798	1700	loss	2
chr8	16376530	16378252	1722	loss	1
chr8	16749470	16751994	2524	loss	1
chr8	16752834	16754550	1716	loss	1
chr8	16813875	16815555	1680	loss	1
chr8	16887980	16890537	2557	loss	4
chr8	17003458	17005553	2095	loss	6
chr8	17271678	17275123	3445	loss	3
chr8	17324612	17328029	3417	gain	1
chr8	17328923	17331025	2102	gain	1
chr8	17436579	17438314	1735	loss	3
chr8	17539095	17544177	5082	loss	1
chr8	17545027	17547157	2130	loss	4
chr8	17549430	17552857	3427	loss	5
chr8	17558181	17561156	2975	loss	6
chr8	17570591	17573127	2536	loss	1
chr8	17867943	17870044	2101	loss	6
chr8	17870904	17874276	3372	loss	6
chr8	17897508	17899628	2120	loss	4
chr8	17998768	18001305	2537	gain	1
chr8	18408701	18410376	1675	loss	1
chr8	18413576	18415728	2152	loss	1
chr8	18433171	18434828	1657	loss	1
chr8	18443333	18445908	2575	loss	1
chr8	18840830	18843370	2540	loss	1
chr8	18858197	18859893	1696	loss	1
chr8	18863561	18866967	3406	loss	1
chr8	18904565	18906706	2141	loss	1
chr8	18911700	18914657	2957	loss	1
chr8	18922376	18925394	3018	loss	1
chr8	18929687	18931780	2093	loss	1
chr8	18960004	18963166	3162	loss	1
chr8	18964576	18967505	2929	loss	1
chr8	18976606	18979552	2946	loss	1
chr8	18986051	18988151	2100	loss	1
chr8	18999003	19004104	5101	loss	1
chr8	19024952	19027905	2953	loss	1
chr8	19030491	19033476	2985	loss	1
chr8	19789399	19794180	4781	loss	9
chr8	19795049	19797153	2104	loss	5
chr8	19800176	19802956	2780	loss	1
chr8	21993590	21996150	2560	loss	6
chr8	22148164	22152844	4680	loss	4
chr8	22247065	22248772	1707	loss	1
chr8	23566068	23571982	5914	loss	1
chr8	23573822	23576176	2354	loss	1
chr8	25649918	25653297	3379	loss	3
chr8	26354310	26356050	1740	loss	4
chr8	26358978	26362667	3689	loss	4
chr8	26453922	26457879	3957	loss	7
chr8	26458309	26460018	1709	loss	1
chr8	26797899	26801266	3367	loss	4
chr8	27061455	27066150	4695	loss	6
chr8	27104663	27106373	1710	loss	1
chr8	27107268	27111101	3833	loss	6
chr8	27112787	27114878	2091	loss	3
chr8	27258830	27264401	5571	loss	1
chr8	27269971	27272521	2550	loss	1
chr8	27275055	27276768	1713	loss	2
chr8	28491983	28494539	2556	gain	1
chr8	28527043	28528738	1695	loss	3
chr9	107488	117026	9538	gain	8
chr9	118164	123038	4874	gain	2
chr9	304827	306952	2125	loss	1
chr9	4532320	4534031	1711	loss	1
chr9	4917837	4921209	3372	loss	2
chr9	4923384	4925099	1715	loss	2
chr9	4925926	4928140	2214	loss	1
chr9	5038293	5043493	5200	loss	3
chr9	5857939	5860928	2989	loss	6
chr9	6099113	6102074	2961	loss	1
chr9	6573979	6576950	2971	loss	3
chr9	6755351	6771468	16117	loss	1
chr9	6783089	6784814	1725	loss	1
chr9	6937572	6940967	3395	loss	1
chr9	7012237	7014355	2118	loss	1
chr9	7020412	7022923	2511	loss	1
chr9	7045692	7049549	3857	loss	1
chr9	7235740	7238322	2582	loss	2
chr9	7239286	7240988	1702	loss	1
chr9	7374038	7376183	2145	loss	1
chr9	7377948	7379666	1718	loss	1
chr9	7537367	7541872	4505	loss	1
chr9	7542757	7544874	2117	loss	1
chr9	7545723	7547438	1715	loss	1
chr9	8136810	8139333	2523	loss	1
chr9	8258835	8262635	3800	loss	1
chr9	8269544	8275093	5549	loss	9
chr9	8282453	8284141	1688	loss	6
chr9	8319104	8320885	1781	loss	3
chr9	8339379	8342446	3067	loss	1
chr9	8394575	8396666	2091	loss	1
chr9	8882806	8887043	4237	loss	6
chr9	8931216	8938477	7261	loss	6
chr9	8963361	8965501	2140	loss	1
chr9	8967183	8969753	2570	loss	6
chr9	8994536	8998351	3815	loss	6
chr9	9044491	9048326	3835	loss	4
chr9	9527026	9532113	5087	loss	4
chr9	9535681	9538236	2555	loss	2
chr9	9548114	9549818	1704	loss	4
chr9	9554371	9556112	1741	loss	4
chr9	9556934	9560373	3439	loss	4
chr9	9715995	9721919	5924	loss	5
chr9	9882618	9886873	4255	loss	1
chr9	10015041	10027778	12737	loss	6
chr9	10134496	10138351	3855	loss	1
chr9	10299752	10301870	2118	loss	3
chr9	10303566	10307012	3446	loss	4
chr9	10361036	10364438	3402	loss	4
chr9	10414638	10418064	3426	loss	4
chr9	10420383	10424189	3806	loss	5
chr9	10426191	10428738	2547	loss	1
chr9	10464513	10467504	2991	loss	2
chr9	10484764	10486914	2150	loss	3
chr9	10488612	10490313	1701	loss	3
chr9	10493384	10495530	2146	loss	3
chr9	10499139	10502549	3410	loss	8
chr9	10514687	10516342	1655	loss	2
chr9	10568734	10574256	5522	loss	2
chr9	10672173	10677241	5068	loss	9
chr9	10682401	10691781	9380	loss	8
chr9	10693149	10695284	2135	loss	1
chr9	10707978	10710133	2155	loss	8
chr9	10710988	10713066	2078	loss	8
chr9	10791617	10793337	1720	loss	1
chr9	10802837	10804943	2106	loss	1
chr9	10820038	10825100	5062	loss	2
chr9	10867095	10868768	1673	loss	2
chr9	10870892	10872592	1700	loss	2
chr9	10886788	10889780	2992	loss	4
chr9	10890608	10893187	2579	loss	4
chr9	11003063	11005998	2935	loss	5
chr9	11008952	11012391	3439	loss	6
chr9	11019964	11024251	4287	loss	7
chr9	11026962	11034197	7235	loss	7
chr9	11039971	11041711	1740	loss	6
chr9	11042560	11045114	2554	loss	7
chr9	11068189	11069890	1701	loss	3
chr9	11077150	11082648	5498	loss	6
chr9	11087492	11090911	3419	loss	5
chr9	11555859	11560230	4371	loss	6
chr9	11561535	11564499	2964	loss	3
chr9	11567463	11574279	6816	loss	9
chr9	11575530	11581478	5948	loss	9
chr9	11582353	11584023	1670	loss	1
chr9	11590026	11593035	3009	loss	1
chr9	11594406	11599057	4651	both	2
chr9	11599892	11601597	1705	loss	3
chr9	11607494	11609232	1738	loss	2
chr9	11614718	11618149	3431	loss	2
chr9	11630036	11635959	5923	loss	9
chr9	11663835	11666359	2524	loss	7
chr9	11667219	11669364	2145	loss	5
chr9	11791288	11792963	1675	loss	3
chr9	11933074	11935214	2140	loss	1
chr9	11979355	11982315	2960	loss	1
chr9	11991691	11993412	1721	loss	3
chr9	12005316	12014243	8927	loss	7
chr9	12095493	12097614	2121	loss	1
chr9	12101371	12103891	2520	loss	2
chr9	12110140	12114814	4674	loss	7
chr9	12122178	12126410	4232	loss	5
chr9	12136674	12139249	2575	loss	2
chr9	12140114	12145024	4910	loss	4
chr9	12148575	12152021	3446	loss	4
chr9	12166763	12170965	4202	loss	5
chr9	12222439	12224144	1705	loss	1
chr9	12235255	12237428	2173	loss	1
chr9	12264385	12266511	2126	loss	2
chr9	12269438	12273664	4226	loss	2
chr9	12279747	12281908	2161	loss	1
chr9	12287447	12290460	3013	loss	1
chr9	12660179	12666424	6245	loss	6
chr9	12703314	12706277	2963	loss	2
chr9	12790011	12794311	4300	gain	1
chr9	12904484	12907855	3371	loss	2
chr9	12909966	12913839	3873	loss	2
chr9	12918564	12920689	2125	loss	2
chr9	13783639	13785786	2147	loss	1
chr9	13786601	13788741	2140	loss	1
chr9	13797037	13799133	2096	loss	1
chr9	13800405	13803819	3414	loss	1
chr9	13865321	13868338	3017	loss	1
chr9	13872944	13875107	2163	loss	1
chr9	13979978	13982085	2107	loss	1
chr9	14053709	14059614	5905	loss	7
chr9	14060464	14062211	1747	loss	5
chr9	14314150	14319433	5283	gain	7
chr9	14559618	14561743	2125	loss	2
chr9	15794893	15799287	4394	loss	2
chr9	15800089	15801838	1749	loss	2
chr9	16270207	16275787	5580	loss	8
chr9	16278909	16283114	4205	loss	8
chr9	16284389	16288264	3875	loss	8
chr9	16335605	16337300	1695	loss	1
chr9	16423138	16425289	2151	loss	3
chr9	16725468	16727182	1714	loss	2
chr9	16728059	16730141	2082	loss	3
chr9	16732269	16738664	6395	loss	2
chr9	16780995	16784792	3797	loss	6
chr9	16917158	16919890	2732	loss	2
chr9	17102988	17107238	4250	gain	1
chr9	17939135	17946316	7181	gain	3
chr9	17947166	17951438	4272	gain	3
chr9	18673729	18677548	3819	loss	2
chr9	18681804	18685021	3217	loss	2
chr9	19346762	19348477	1715	loss	1
chr9	19906503	19908238	1735	loss	3
chr9	20551170	20554585	3415	loss	3
chr9	20631887	20634907	3020	loss	4
chr9	20635758	20637883	2125	loss	9
chr9	21100677	21104079	3402	loss	2
chr9	21782418	21804349	21931	gain	2
chr9	21895943	21898045	2102	loss	3
chr9	23320005	23324703	4698	loss	5
chr9	23478243	23479938	1695	loss	1

## Sheet: CNVRs in ssp. japonica
Chr	Start	End	Length	Gain or loss relative to Nipponbare	Frequency
chr1	86415	88531	2116	gain	2
chr1	287385	289950	2565	loss	2
chr1	694610	709923	15313	loss	3
chr1	731138	735392	4254	loss	6
chr1	763622	766129	2507	loss	1
chr1	767009	769144	2135	loss	1
chr1	785767	790001	4234	loss	6
chr1	790853	795158	4305	loss	2
chr1	803929	807339	3410	loss	1
chr1	808199	811213	3014	loss	2
chr1	941298	942953	1655	loss	3
chr1	975349	978325	2976	loss	2
chr1	985139	988501	3362	loss	3
chr1	993275	998495	5220	loss	2
chr1	2013880	2018128	4248	loss	1
chr1	2139509	2141194	1685	loss	3
chr1	2415638	2417773	2135	loss	3
chr1	2420386	2422100	1714	loss	3
chr1	2433445	2437974	4529	loss	3
chr1	2446577	2449554	2977	loss	3
chr1	2453433	2457817	4384	loss	3
chr1	2458798	2461350	2552	loss	3
chr1	2462175	2463889	1714	loss	1
chr1	2465163	2467172	2009	loss	1
chr1	2473530	2475225	1695	loss	1
chr1	2476476	2482453	5977	both	8
chr1	2486001	2491148	5147	loss	3
chr1	2534792	2537727	2935	both	6
chr1	2616184	2622200	6016	loss	1
chr1	2626226	2628823	2597	loss	1
chr1	2631678	2633847	2169	loss	1
chr1	2825324	2827414	2090	loss	1
chr1	3060855	3064708	3853	loss	5
chr1	3066417	3070202	3785	loss	8
chr1	3073223	3076189	2966	loss	2
chr1	3078769	3081019	2250	loss	4
chr1	3140747	3145826	5079	loss	7
chr1	3151557	3153251	1694	loss	3
chr1	3171989	3174550	2561	loss	1
chr1	3175380	3177955	2575	loss	3
chr1	3192108	3193824	1716	loss	2
chr1	3221225	3224580	3355	loss	5
chr1	3225030	3226736	1706	loss	1
chr1	3241934	3243620	1686	loss	1
chr1	3249609	3251745	2136	loss	1
chr1	3257653	3260203	2550	loss	1
chr1	3261283	3262980	1697	loss	1
chr1	3272074	3277139	5065	loss	3
chr1	3440915	3444348	3433	loss	1
chr1	8527639	8529342	1703	gain	1
chr1	10324347	10332011	7664	loss	2
chr1	10549179	10552184	3005	loss	1
chr1	11177646	11179376	1730	loss	1
chr1	11402941	11405037	2096	loss	2
chr1	11408519	11412300	3781	loss	2
chr1	11418076	11422357	4281	loss	2
chr1	11423173	11425315	2142	loss	2
chr1	12325772	12330022	4250	loss	3
chr1	12348082	12352760	4678	loss	3
chr1	12358436	12362696	4260	loss	3
chr1	12761082	12764472	3390	loss	2
chr1	12768417	12771364	2947	loss	1
chr1	12774349	12776483	2134	loss	2
chr1	12777803	12781201	3398	loss	2
chr1	13043010	13047540	4530	loss	2
chr1	13134120	13140717	6597	loss	2
chr1	13190990	13192695	1705	loss	1
chr1	13537392	13539671	2279	loss	3
chr1	13540603	13543140	2537	loss	2
chr1	13548918	13550651	1733	loss	1
chr1	13565670	13567415	1745	loss	3
chr1	13568226	13569950	1724	loss	2
chr1	13572967	13574669	1702	loss	3
chr1	13579637	13582194	2557	loss	2
chr1	13590724	13595639	4915	loss	4
chr1	13691090	13694175	3085	loss	2
chr1	13695937	13699792	3855	loss	2
chr1	13804746	13809003	4257	loss	3
chr1	14402896	14405016	2120	loss	1
chr1	14411300	14413424	2124	loss	2
chr1	14414744	14416409	1665	loss	1
chr1	14549883	14552026	2143	loss	1
chr1	14663210	14664890	1680	loss	1
chr1	14670814	14675480	4666	loss	1
chr1	14942144	14945542	3398	loss	1
chr1	15099315	15103110	3795	loss	1
chr1	15107411	15110371	2960	loss	2
chr1	15485429	15487169	1740	loss	1
chr1	15527086	15530062	2976	loss	1
chr1	16236515	16245450	8935	loss	2
chr1	16246310	16250137	3827	loss	2
chr1	16669294	16673504	4210	loss	2
chr1	16905865	16909671	3806	loss	2
chr1	18732360	18737862	5502	loss	2
chr1	18739996	18741833	1837	loss	1
chr1	20173915	20176083	2168	loss	4
chr1	20186026	20188985	2959	loss	4
chr1	20198133	20208759	10626	loss	6
chr1	20212458	20219012	6554	loss	2
chr1	20265743	20267438	1695	loss	1
chr1	20496586	20500407	3821	gain	5
chr1	21513237	21516239	3002	loss	1
chr1	22361902	22363588	1686	loss	1
chr1	22411853	22413572	1719	loss	1
chr1	22418222	22420808	2586	loss	1
chr1	22436513	22439463	2950	loss	1
chr1	22457966	22462411	4445	loss	1
chr1	22500491	22502661	2170	gain	2
chr1	22672411	22674941	2530	loss	1
chr1	23164260	23168060	3800	loss	1
chr1	23170661	23174046	3385	loss	1
chr1	23177446	23180856	3410	loss	1
chr1	23190135	23191788	1653	loss	1
chr1	23194170	23196335	2165	loss	1
chr1	23233492	23235759	2267	loss	1
chr1	23242398	23244936	2538	loss	1
chr1	23444629	23448837	4208	loss	1
chr1	23450188	23453169	2981	loss	1
chr1	24383911	24387734	3823	gain	1
chr1	24703589	24705336	1747	loss	1
chr1	24707042	24711757	4715	loss	1
chr1	25261595	25265880	4285	loss	4
chr1	25286977	25289557	2580	loss	1
chr1	25382528	25384661	2133	loss	1
chr1	25402492	25405031	2539	loss	1
chr1	25523212	25524915	1703	loss	1
chr1	26021986	26024160	2174	loss	1
chr1	29542884	29544583	1699	loss	1
chr1	30069506	30072031	2525	loss	2
chr1	30103460	30105135	1675	loss	1
chr1	30742168	30746002	3834	loss	3
chr1	30749097	30753339	4242	loss	6
chr1	31263647	31265752	2105	loss	7
chr1	31419908	31424267	4359	loss	6
chr1	31433362	31438928	5566	loss	6
chr1	31448118	31450698	2580	loss	3
chr1	34460239	34463253	3014	loss	4
chr1	34465065	34469314	4249	loss	4
chr1	34819936	34825901	5965	loss	10
chr1	34827615	34829756	2141	loss	10
chr1	34967689	34971554	3865	loss	1
chr1	35276507	35279022	2515	gain	1
chr1	35546917	35548612	1695	loss	1
chr1	35553296	35559711	6415	loss	1
chr1	35984143	35987125	2982	loss	1
chr1	36636974	36639957	2983	gain	2
chr1	36746286	36750643	4357	gain	1
chr1	36926161	36928732	2571	loss	2
chr1	40281329	40283524	2195	loss	4
chr1	40670882	40673199	2317	gain	1
chr1	41511709	41515082	3373	loss	1
chr1	42117911	42121317	3406	loss	1
chr1	42125960	42128058	2098	loss	1
chr1	42917223	42919783	2560	loss	1
chr1	42921938	42923697	1759	loss	1
chr1	42924632	42928427	3795	loss	1
chr1	43412009	43414559	2550	loss	1
chr1	43415409	43417525	2116	loss	2
chr1	43446383	43450213	3830	loss	3
chr1	43454564	43456304	1740	loss	1
chr1	44154396	44159062	4666	loss	2
chr1	44162332	44169255	6923	loss	2
chr1	44424812	44428258	3446	loss	5
chr1	44429215	44433045	3830	loss	5
chr1	44433902	44435626	1724	loss	5
chr1	44438346	44440500	2154	loss	3
chr1	44442652	44450770	8118	loss	4
chr10	552569	554695	2126	loss	5
chr10	724523	728379	3856	loss	2
chr10	782326	784490	2164	loss	4
chr10	1052600	1055141	2541	loss	7
chr10	1064706	1067261	2555	loss	7
chr10	1067816	1076838	9022	loss	7
chr10	1077688	1079377	1689	loss	1
chr10	1158666	1161176	2510	loss	6
chr10	1304621	1306300	1679	loss	5
chr10	1307175	1314386	7211	loss	5
chr10	1316126	1319958	3832	loss	6
chr10	1548170	1550720	2550	loss	2
chr10	1574640	1577605	2965	loss	1
chr10	1578901	1581883	2982	loss	1
chr10	1598144	1599878	1734	loss	1
chr10	1604451	1606168	1717	loss	1
chr10	1609594	1612136	2542	loss	1
chr10	1672713	1676742	4029	gain	3
chr10	1875879	1877995	2116	loss	1
chr10	1884174	1885854	1680	loss	1
chr10	1904015	1907825	3810	loss	1
chr10	1912495	1919728	7233	loss	1
chr10	1941881	1944311	2430	loss	1
chr10	1948325	1950492	2167	loss	1
chr10	1954042	1955742	1700	loss	1
chr10	1960103	1963518	3415	loss	1
chr10	1997165	1998829	1664	loss	1
chr10	2020880	2026031	5151	loss	1
chr10	2047657	2049357	1700	loss	1
chr10	2051067	2052752	1685	loss	1
chr10	2209294	2218226	8932	loss	3
chr10	2225119	2230173	5054	loss	2
chr10	2235293	2237381	2088	loss	1
chr10	2239919	2244612	4693	both	2
chr10	2246455	2248570	2115	gain	1
chr10	2349065	2352883	3818	loss	1
chr10	2353719	2357591	3872	loss	1
chr10	2358411	2362253	3842	loss	1
chr10	2368227	2370354	2127	loss	1
chr10	2549308	2551018	1710	loss	2
chr10	2587546	2589291	1745	loss	3
chr10	2658957	2670456	11499	loss	4
chr10	3040493	3042190	1697	loss	3
chr10	3109660	3112610	2950	loss	4
chr10	3133197	3135361	2164	loss	1
chr10	3345370	3353158	7788	gain	2
chr10	3382002	3383742	1740	loss	2
chr10	3620807	3622923	2116	loss	1
chr10	3673291	3676661	3370	loss	6
chr10	3727049	3729606	2557	loss	1
chr10	3857819	3859994	2175	loss	3
chr10	3877023	3881712	4689	loss	5
chr10	3883895	3886485	2590	loss	5
chr10	3897136	3899221	2085	loss	2
chr10	3903912	3906027	2115	loss	4
chr10	3906892	3911567	4675	loss	5
chr10	4214579	4216786	2207	loss	7
chr10	4320853	4323388	2535	loss	1
chr10	4393017	4396017	3000	loss	1
chr10	4398176	4402411	4235	loss	1
chr10	4864786	4866956	2170	loss	4
chr10	4867806	4869926	2120	loss	4
chr10	4879108	4882903	3795	gain	1
chr10	4902335	4915380	13045	gain	1
chr10	4936232	4941192	4960	gain	2
chr10	4968849	4975332	6483	loss	4
chr10	5034156	5037141	2985	loss	1
chr10	5039424	5044109	4685	loss	1
chr10	5047539	5050980	3441	loss	1
chr10	5065358	5067873	2515	loss	1
chr10	5343498	5349019	5521	loss	3
chr10	5349866	5351991	2125	loss	1
chr10	5352846	5355007	2161	loss	3
chr10	5370510	5372205	1695	loss	1
chr10	5378062	5379784	1722	loss	1
chr10	5782631	5788263	5632	both	3
chr10	6068661	6070361	1700	loss	2
chr10	6071735	6073896	2161	loss	2
chr10	6414390	6416545	2155	loss	6
chr10	6510553	6517387	6834	loss	5
chr10	6545977	6551906	5929	loss	1
chr10	6603860	6605530	1670	loss	1
chr10	6606419	6608949	2530	loss	1
chr10	7402923	7404669	1746	loss	1
chr10	7433716	7437100	3384	loss	1
chr10	7441799	7443594	1795	loss	1
chr10	7515544	7521070	5526	loss	4
chr10	7975444	7983811	8367	gain	1
chr10	8530705	8537905	7200	loss	2
chr10	8748657	8753897	5240	loss	8
chr10	9168527	9172342	3815	loss	3
chr10	9178154	9180679	2525	loss	2
chr10	9921730	9926435	4705	loss	6
chr10	9932117	9933777	1660	loss	1
chr10	9934627	9937612	2985	loss	7
chr10	10003772	10007206	3434	loss	7
chr10	10632827	10634515	1688	loss	1
chr10	10635345	10637512	2167	loss	5
chr10	10639587	10643498	3911	loss	3
chr10	10969208	10972173	2965	loss	1
chr10	10973123	10976374	3251	loss	2
chr10	11401638	11405914	4276	gain	3
chr10	11489754	11493146	3392	loss	1
chr10	11734321	11736051	1730	loss	3
chr10	11833797	11835542	1745	loss	2
chr10	11836032	11838135	2103	gain	1
chr10	11858645	11863740	5095	loss	7
chr10	11947366	11949914	2548	loss	1
chr10	11952916	11955043	2127	loss	1
chr10	11966495	11969055	2560	loss	1
chr10	11977970	11980099	2129	loss	1
chr10	11987962	11993918	5956	loss	1
chr10	12047663	12049369	1706	loss	7
chr10	12052175	12053887	1712	loss	5
chr10	12102684	12107512	4828	loss	2
chr10	12724569	12727109	2540	loss	2
chr10	12842841	12844526	1685	loss	1
chr10	14159358	14162766	3408	loss	2
chr10	14530568	14532701	2133	loss	1
chr10	15387704	15391300	3596	loss	1
chr10	15670617	15672303	1686	loss	3
chr10	15739808	15741527	1719	loss	1
chr10	15755929	15757664	1735	loss	1
chr10	15762817	15766602	3785	loss	2
chr10	15767512	15770508	2996	loss	2
chr10	15777175	15779290	2115	loss	1
chr10	15784950	15786618	1668	loss	1
chr10	16756422	16758081	1659	loss	3
chr10	16760106	16761821	1715	loss	2
chr10	16762246	16766488	4242	loss	5
chr10	16769523	16772043	2520	loss	5
chr10	16775154	16778551	3397	loss	5
chr10	16782629	16785175	2546	loss	1
chr10	16787397	16790326	2929	loss	1
chr10	16823171	16824847	1676	loss	1
chr10	16828142	16829830	1688	loss	1
chr10	16843508	16845225	1717	loss	1
chr10	16847330	16849869	2539	loss	1
chr10	16862806	16865372	2566	loss	1
chr10	16877199	16879316	2117	loss	1
chr10	16881891	16884024	2133	loss	1
chr10	16885436	16887138	1702	loss	1
chr10	16889580	16891260	1680	loss	1
chr10	16900247	16901904	1657	loss	2
chr10	16906212	16907913	1701	loss	2
chr10	16909647	16914325	4678	loss	3
chr10	17435849	17437573	1724	loss	3
chr10	17515839	17517549	1710	loss	1
chr10	17833390	17835927	2537	loss	1
chr10	19103630	19117640	14010	both	5
chr10	19312029	19315134	3105	gain	2
chr10	19316549	19319104	2555	gain	2
chr10	19322319	19331058	8739	gain	2
chr10	19332458	19339875	7417	gain	2
chr10	19881189	19882894	1705	loss	2
chr10	19885418	19894334	8916	loss	2
chr10	19896420	19898964	2544	loss	2
chr10	19900666	19905758	5092	loss	7
chr10	20292045	20297745	5700	loss	6
chr10	20381425	20384420	2995	loss	5
chr10	20455091	20458502	3411	gain	1
chr10	20817476	20823041	5565	loss	7
chr10	20941674	20943393	1719	loss	1
chr10	21565019	21568388	3369	loss	1
chr10	22469432	22471098	1666	loss	1
chr10	22471958	22474923	2965	loss	1
chr10	23074720	23077645	2925	loss	1
chr10	23555416	23557461	2045	loss	1
chr10	23638223	23641219	2996	loss	1
chr11	756387	758052	1665	loss	1
chr11	1008875	1013826	4951	both	2
chr11	1015420	1017755	2335	loss	1
chr11	1019010	1026256	7246	loss	1
chr11	1044768	1047748	2980	loss	1
chr11	2072759	2076189	3430	loss	2
chr11	2079750	2083533	3783	loss	2
chr11	2345863	2349283	3420	loss	3
chr11	3104182	3106278	2096	loss	1
chr11	3112788	3114506	1718	loss	1
chr11	3162137	3164287	2150	loss	2
chr11	3176632	3178287	1655	loss	1
chr11	3445436	3447686	2250	loss	1
chr11	3517855	3522095	4240	loss	1
chr11	3524712	3527285	2573	loss	1
chr11	3546649	3549659	3010	loss	1
chr11	3553058	3556838	3780	loss	1
chr11	4496086	4498586	2500	loss	1
chr11	4500041	4501761	1720	loss	1
chr11	4681355	4683011	1656	loss	3
chr11	4919589	4923448	3859	loss	7
chr11	4944970	4946686	1716	loss	1
chr11	5197020	5206411	9391	loss	6
chr11	5217717	5221499	3782	loss	5
chr11	5227573	5229320	1747	loss	4
chr11	5231932	5235786	3854	loss	5
chr11	5239457	5241997	2540	loss	3
chr11	5423499	5429956	6457	gain	3
chr11	5582378	5584898	2520	loss	1
chr11	5757148	5762282	5134	loss	3
chr11	5763969	5769248	5279	loss	3
chr11	5775667	5780754	5087	loss	3
chr11	5796634	5800069	3435	loss	2
chr11	5802669	5807326	4657	loss	2
chr11	5809461	5812823	3362	loss	3
chr11	5910087	5911760	1673	loss	1
chr11	5917496	5919233	1737	loss	1
chr11	5922212	5923904	1692	loss	1
chr11	5938290	5941673	3383	loss	2
chr11	6395099	6398929	3830	loss	1
chr11	6401949	6406196	4247	loss	3
chr11	6419395	6425773	6378	loss	3
chr11	6430039	6431739	1700	loss	1
chr11	6480544	6486706	6162	loss	2
chr11	6538262	6541197	2935	loss	4
chr11	6579029	6580739	1710	loss	1
chr11	6588488	6590147	1659	loss	1
chr11	6591243	6593781	2538	loss	3
chr11	6594621	6599277	4656	loss	3
chr11	6600167	6608622	8455	loss	4
chr11	6613445	6616820	3375	loss	4
chr11	6619059	6621149	2090	loss	1
chr11	6626840	6628810	1970	loss	1
chr11	6633871	6637736	3865	loss	2
chr11	6659551	6663356	3805	loss	1
chr11	6664242	6670572	6330	loss	10
chr11	6671527	6673652	2125	loss	1
chr11	6674627	6680009	5382	loss	1
chr11	6808066	6810605	2539	loss	5
chr11	6814251	6816820	2569	loss	6
chr11	6821690	6830218	8528	loss	11
chr11	6833144	6836942	3798	loss	11
chr11	6842368	6853755	11387	loss	8
chr11	6869522	6871222	1700	loss	2
chr11	6872302	6879495	7193	loss	2
chr11	6919171	6922329	3158	loss	6
chr11	7343155	7347395	4240	loss	3
chr11	7365122	7370668	5546	loss	1
chr11	7405475	7409761	4286	loss	1
chr11	7410601	7412697	2096	loss	1
chr11	7413572	7415247	1675	loss	1
chr11	7416095	7418270	2175	loss	1
chr11	7422571	7424696	2125	loss	1
chr11	8155670	8159070	3400	loss	2
chr11	8573170	8575338	2168	loss	2
chr11	8647620	8653616	5996	loss	1
chr11	8654422	8657444	3022	loss	1
chr11	8674951	8680873	5922	loss	1
chr11	8683110	8684802	1692	loss	1
chr11	8687569	8689743	2174	loss	1
chr11	8701529	8704934	3405	loss	1
chr11	8706226	8707910	1684	loss	1
chr11	8899092	8900767	1675	loss	1
chr11	8909772	8912773	3001	loss	1
chr11	8916169	8918317	2148	loss	1
chr11	8919137	8921285	2148	loss	1
chr11	9431299	9433018	1719	loss	1
chr11	9542535	9544665	2130	loss	1
chr11	9603420	9605578	2158	loss	2
chr11	9670531	9682090	11559	loss	3
chr11	9700471	9704302	3831	loss	2
chr11	9705152	9707320	2168	loss	3
chr11	9708145	9711970	3825	loss	3
chr11	9977923	9980487	2564	loss	1
chr11	10513908	10519890	5982	loss	2
chr11	10591753	10598743	6990	loss	1
chr11	10599592	10602521	2929	loss	1
chr11	10795543	10797198	1655	loss	1
chr11	15235731	15238235	2504	gain	1
chr11	15951566	15957547	5981	loss	1
chr11	16757842	16759977	2135	loss	1
chr11	17260197	17264471	4274	loss	1
chr11	17408970	17413226	4256	loss	2
chr11	17818442	17826179	7737	loss	1
chr11	17827929	17830065	2136	loss	1
chr11	17831095	17834918	3823	loss	1
chr11	17835773	17837445	1672	loss	1
chr11	17937168	17943563	6395	loss	1
chr11	17945250	17947839	2589	loss	1
chr11	17953765	17956340	2575	loss	1
chr11	18099216	18101354	2138	loss	1
chr11	18102192	18104747	2555	loss	1
chr11	18508013	18512217	4204	loss	3
chr11	18527473	18530019	2546	loss	1
chr11	18530901	18533001	2100	loss	1
chr11	18533891	18536051	2160	loss	1
chr11	18541131	18544110	2979	loss	1
chr11	18557489	18559994	2505	loss	1
chr11	18570486	18572586	2100	loss	1
chr11	18583118	18585768	2650	loss	1
chr11	18645818	18648988	3170	loss	1
chr11	19020772	19023756	2984	loss	4
chr11	19024577	19029712	5135	loss	4
chr11	19036150	19037855	1705	loss	1
chr11	19038715	19040793	2078	loss	1
chr11	19268395	19270108	1713	loss	1
chr11	19272345	19274915	2570	loss	1
chr11	19597711	19600642	2931	loss	2
chr11	19611866	19613792	1926	loss	2
chr11	19616844	19619608	2764	loss	2
chr11	19704401	19707411	3010	loss	1
chr11	20118621	20120728	2107	loss	1
chr11	20127283	20130685	3402	loss	2
chr11	20188625	20191585	2960	loss	1
chr11	20222025	20224131	2106	loss	1
chr11	20286275	20287930	1655	loss	1
chr11	20288777	20292184	3407	loss	3
chr11	20482506	20489735	7229	loss	3
chr11	20496302	20505884	9582	loss	3
chr11	20519252	20523517	4265	loss	3
chr11	20530923	20533454	2531	loss	3
chr11	20660995	20664366	3371	loss	1
chr11	20806841	20808963	2122	loss	1
chr11	20809813	20812364	2551	loss	1
chr11	21142364	21146840	4476	both	3
chr11	21165881	21173793	7912	both	5
chr11	21508451	21512740	4289	loss	3
chr11	21804750	21808675	3925	loss	1
chr11	21850188	21852731	2543	loss	1
chr11	21866034	21869929	3895	loss	5
chr11	21877606	21880597	2991	loss	5
chr11	21893781	21896126	2345	loss	1
chr11	21899631	21901296	1665	loss	1
chr11	21902429	21905824	3395	loss	2
chr11	21915242	21919527	4285	loss	5
chr11	21924263	21928069	3806	loss	4
chr11	21928939	21934006	5067	loss	4
chr11	21939884	21942027	2143	loss	1
chr11	22062427	22064167	1740	loss	1
chr11	22073557	22075272	1715	loss	3
chr11	22289322	22291875	2553	loss	2
chr11	22292903	22301023	8120	loss	6
chr11	22422312	22424047	1735	loss	1
chr11	22597391	22606282	8891	loss	1
chr11	22644821	22650810	5989	loss	2
chr11	22651948	22654024	2076	loss	2
chr11	22661010	22663955	2945	loss	1
chr11	22672145	22674273	2128	loss	2
chr11	22685092	22687222	2130	loss	1
chr11	22689745	22691423	1678	loss	1
chr11	22697516	22700876	3360	loss	1
chr11	22869228	22871800	2572	loss	2
chr11	23217057	23223836	6779	loss	1
chr11	23227695	23229905	2210	loss	1
chr11	23231620	23233310	1690	loss	1
chr11	23299612	23302160	2548	loss	1
chr11	23485838	23490194	4356	loss	3
chr11	23834416	23836120	1704	loss	1
chr11	23859309	23863148	3839	loss	1
chr11	23928102	23931205	3103	loss	1
chr11	23934951	23937512	2561	loss	1
chr11	23938366	23945171	6805	loss	1
chr11	23958815	23962651	3836	loss	1
chr11	23967347	23969428	2081	loss	1
chr11	23982446	23986695	4249	loss	2
chr11	24053100	24056530	3430	loss	2
chr11	24067668	24078323	10655	loss	4
chr11	24565064	24567208	2144	loss	2
chr11	24568523	24571093	2570	loss	2
chr11	24581479	24585327	3848	loss	2
chr11	24625276	24630424	5148	loss	1
chr11	24780003	24782571	2568	loss	1
chr11	24801723	24803401	1678	loss	2
chr11	24908423	24910973	2550	loss	1
chr11	24950380	24952536	2156	loss	1
chr11	24999480	25001410	1930	loss	1
chr11	25014178	25015878	1700	loss	1
chr11	25021071	25027683	6612	loss	1
chr11	25324744	25326897	2153	loss	3
chr11	25499793	25502343	2550	loss	1
chr11	25512988	25520197	7209	loss	2
chr11	25525319	25527139	1820	loss	1
chr11	25535110	25536776	1666	loss	1
chr11	25547732	25549974	2242	loss	1
chr11	25582370	25584056	1686	loss	1
chr11	25600736	25603346	2610	loss	1
chr11	25610392	25613504	3112	loss	1
chr11	25614359	25618174	3815	loss	1
chr11	25705380	25712795	7415	loss	5
chr11	25714098	25716177	2079	loss	5
chr11	25734525	25738361	3836	loss	5
chr11	25744022	25746542	2520	loss	4
chr11	25750050	25752645	2595	loss	6
chr11	25765432	25807426	41994	loss	3
chr11	25938383	25942661	4278	loss	2
chr11	25989973	25991629	1656	gain	1
chr11	25998087	26001117	3030	loss	2
chr11	26124574	26127119	2545	loss	4
chr11	26139966	26141671	1705	loss	1
chr11	26147184	26151411	4227	loss	1
chr11	26202495	26210999	8504	loss	8
chr11	26213960	26215635	1675	loss	1
chr11	26237124	26239224	2100	loss	8
chr11	26245045	26251897	6852	loss	8
chr11	26257928	26259645	1717	loss	5
chr11	26260473	26269641	9168	loss	7
chr11	26273838	26276378	2540	loss	2
chr11	26277278	26281963	4685	loss	4
chr11	26289281	26292688	3407	loss	2
chr11	26310280	26312845	2565	loss	3
chr11	26324016	26326976	2960	loss	7
chr11	26487914	26489624	1710	loss	1
chr11	26492192	26494772	2580	loss	1
chr11	26496455	26498139	1684	loss	1
chr11	26565401	26570168	4767	loss	9
chr11	26573261	26580516	7255	loss	9
chr11	26588033	26592284	4251	loss	8
chr11	26640604	26644862	4258	loss	1
chr11	26657900	26660889	2989	loss	1
chr11	26663048	26665173	2125	loss	2
chr11	26673515	26681335	7820	loss	7
chr11	26683453	26700590	17137	loss	6
chr11	26705365	26707946	2581	loss	6
chr11	26729238	26737286	8048	loss	5
chr11	26752459	26754969	2510	loss	4
chr11	26761343	26763383	2040	loss	1
chr11	26767713	26770752	3039	loss	1
chr11	26772079	26774206	2127	loss	1
chr11	26780314	26782210	1896	loss	1
chr11	26789466	26792200	2734	loss	2
chr11	26793865	26797756	3891	loss	5
chr11	26800754	26804540	3786	loss	5
chr11	26805488	26807236	1748	loss	5
chr11	26814919	26819624	4705	loss	8
chr11	27044911	27048311	3400	loss	1
chr11	27059366	27061532	2166	loss	1
chr11	27419000	27420708	1708	loss	5
chr11	27434188	27441428	7240	loss	1
chr11	27463481	27467434	3953	loss	4
chr11	27475610	27478147	2537	loss	4
chr11	27488574	27492858	4284	loss	7
chr11	27506230	27507920	1690	loss	2
chr11	27515994	27517664	1670	loss	5
chr11	27519471	27524991	5520	loss	7
chr11	27541774	27544754	2980	loss	5
chr11	27547530	27550503	2973	loss	5
chr11	27551337	27558317	6980	loss	4
chr11	27558742	27561717	2975	loss	1
chr11	27563828	27565798	1970	loss	5
chr11	27756176	27758289	2113	loss	3
chr11	27819768	27821473	1705	loss	1
chr11	27839559	27842929	3370	loss	4
chr11	27843779	27847618	3839	loss	4
chr11	27848863	27850598	1735	loss	3
chr11	27856680	27858991	2311	loss	1
chr11	27870944	27876064	5120	loss	3
chr11	27880636	27899954	19318	loss	6
chr11	27904046	27905804	1758	loss	1
chr11	27909865	27911575	1710	loss	6
chr11	27916710	27921347	4637	loss	3
chr11	27926176	27934001	7825	loss	6
chr11	27940188	27942352	2164	loss	3
chr11	27944985	27947125	2140	loss	1
chr11	27950739	27953760	3021	loss	6
chr11	27954605	27956735	2130	loss	6
chr11	27957585	27960095	2510	loss	1
chr11	28280249	28282084	1835	loss	1
chr11	28282979	28284653	1674	loss	2
chr11	28315299	28317061	1762	loss	2
chr11	28330242	28332396	2154	loss	3
chr11	28334517	28338354	3837	loss	3
chr11	28339590	28343866	4276	loss	3
chr11	28394744	28399130	4386	loss	3
chr11	28406058	28409094	3036	loss	3
chr11	28411257	28421924	10667	loss	3
chr11	28535511	28540162	4651	loss	1
chr11	28773795	28777730	3935	loss	6
chr11	28805880	28810544	4664	loss	4
chr11	28811427	28817806	6379	loss	5
chr11	28819506	28821230	1724	loss	5
chr11	28872015	28874176	2161	loss	4
chr11	28880683	28883690	3007	loss	4
chr11	28894633	28897610	2977	loss	3
chr11	28954781	28957306	2525	loss	4
chr11	28977983	28983510	5527	loss	6
chr11	29149932	29152089	2157	loss	1
chr11	29153339	29155034	1695	loss	1
chr11	29416497	29419036	2539	loss	3
chr11	29420856	29423705	2849	loss	2
chr11	29434476	29436766	2290	gain	1
chr11	29451531	29453211	1680	gain	1
chr11	29457869	29461954	4085	gain	1
chr11	29473533	29476177	2644	loss	2
chr11	29478769	29480874	2105	loss	3
chr11	29513402	29515507	2105	loss	1
chr11	29518650	29522889	4239	loss	1
chr11	29555740	29562675	6935	loss	5
chr11	29618742	29620479	1737	loss	1
chr11	29626581	29630381	3800	loss	2
chr11	29647224	29649376	2152	loss	3
chr11	29650184	29653197	3013	loss	3
chr11	29658058	29661668	3610	loss	4
chr11	29663203	29665323	2120	loss	2
chr11	29666133	29669579	3446	loss	4
chr11	29670414	29673357	2943	loss	4
chr11	29677304	29679409	2105	loss	4
chr11	29744571	29747302	2731	loss	2
chr11	29748154	29751965	3811	loss	3
chr11	29753030	29755964	2934	loss	3
chr11	29761986	29768406	6420	loss	4
chr11	29781274	29786344	5070	loss	1
chr11	29787191	29788931	1740	loss	1
chr11	29879740	29881447	1707	loss	2
chr11	29883432	29885598	2166	loss	3
chr11	29886928	29892593	5665	loss	3
chr11	29893448	29895956	2508	loss	1
chr11	29917192	29921017	3825	loss	6
chr11	29923587	29925307	1720	loss	3
chr11	29932512	29935909	3397	loss	3
chr11	29937429	29940783	3354	loss	3
chr11	29963781	29965431	1650	loss	2
chr11	29984381	29988162	3781	loss	3
chr11	30003366	30006352	2986	loss	2
chr11	30044882	30047426	2544	loss	4
chr11	30048302	30051712	3410	loss	1
chr11	30073582	30075760	2178	loss	1
chr11	30077142	30080247	3105	loss	1
chr11	30084499	30090842	6343	loss	7
chr11	30093664	30096204	2540	loss	6
chr11	30107179	30109304	2125	loss	7
chr11	30126914	30130710	3796	loss	7
chr11	30138659	30144187	5528	loss	7
chr11	30147634	30149339	1705	loss	6
chr11	30153031	30155151	2120	loss	6
chr11	30155957	30157706	1749	loss	1
chr11	30177736	30183687	5951	loss	7
chr11	30184550	30186680	2130	loss	6
chr11	30187940	30190915	2975	loss	7
chr11	30219379	30221059	1680	loss	3
chr11	30320608	30322703	2095	gain	2
chr11	30324134	30325938	1804	gain	2
chr11	30326898	30329094	2196	gain	2
chr11	30343948	30349652	5704	loss	8
chr11	30362800	30365500	2700	loss	1
chr11	30378201	30380193	1992	loss	1
chr11	30418704	30432650	13946	loss	7
chr11	30434091	30440608	6517	loss	4
chr11	30446496	30450641	4145	loss	1
chr11	30455480	30459264	3784	loss	6
chr11	30462321	30464441	2120	loss	4
chr11	30479771	30482700	2929	loss	3
chr11	30523682	30527520	3838	loss	9
chr11	30656844	30659953	3109	loss	2
chr11	30649058	30650743	1685	loss	4
chr11	30643977	30647347	3370	loss	7
chr11	30626098	30629477	3379	loss	3
chr11	30607403	30610738	3335	loss	3
chr11	30598666	30601526	2860	loss	3
chr11	30567414	30580343	12929	loss	3
chr11	30562818	30565038	2220	loss	2
chr11	30558477	30560637	2160	loss	2
chr11	30693982	30701128	7146	loss	2
chr11	30708780	30710925	2145	loss	2
chr11	31210181	31212815	2634	loss	1
chr12	166246	168781	2535	loss	1
chr12	579478	585013	5535	loss	1
chr12	588779	594823	6044	loss	1
chr12	595628	598218	2590	loss	1
chr12	1436125	1439478	3353	loss	1
chr12	1441373	1444341	2968	loss	1
chr12	1574552	1576717	2165	loss	1
chr12	1845893	1848457	2564	loss	1
chr12	2040896	2045138	4242	loss	1
chr12	2346605	2348735	2130	loss	1
chr12	3730119	3733937	3818	loss	2
chr12	3735266	3737852	2586	loss	2
chr12	3738709	3740872	2163	loss	2
chr12	3996529	3999060	2531	loss	6
chr12	4004618	4009686	5068	loss	2
chr12	4059618	4070209	10591	loss	2
chr12	4080217	4084454	4237	loss	2
chr12	4245919	4250564	4645	loss	8
chr12	4252025	4254110	2085	loss	7
chr12	4299860	4301605	1745	loss	1
chr12	4385832	4388392	2560	loss	2
chr12	4395286	4399972	4686	loss	1
chr12	4775381	4778345	2964	loss	1
chr12	4804496	4809621	5125	loss	1
chr12	4812418	4815428	3010	loss	1
chr12	4816704	4819229	2525	loss	1
chr12	4826213	4828313	2100	loss	1
chr12	4835832	4838766	2934	loss	1
chr12	4997221	5005718	8497	loss	3
chr12	5041440	5043535	2095	loss	3
chr12	5109668	5113510	3842	loss	2
chr12	5136888	5141984	5096	loss	1
chr12	5145827	5148386	2559	loss	1
chr12	5149256	5151801	2545	loss	1
chr12	5181133	5184973	3840	loss	3
chr12	5299745	5302261	2516	loss	3
chr12	5306386	5309800	3414	loss	2
chr12	5371585	5373289	1704	loss	2
chr12	5404016	5405682	1666	loss	2
chr12	5406665	5408893	2228	loss	2
chr12	5426964	5431339	4375	loss	3
chr12	5439446	5442048	2602	loss	2
chr12	5832090	5837615	5525	loss	6
chr12	5838435	5851199	12764	loss	6
chr12	5852067	5855902	3835	loss	4
chr12	5857153	5859331	2178	loss	2
chr12	5862316	5866152	3836	loss	6
chr12	5872167	5875149	2982	loss	1
chr12	5894491	5900006	5515	loss	6
chr12	5909936	5912060	2124	loss	1
chr12	5914200	5917174	2974	loss	9
chr12	5922598	5926073	3475	loss	9
chr12	5965272	5970379	5107	loss	9
chr12	5972054	5974164	2110	loss	8
chr12	5975819	5978336	2517	loss	3
chr12	6232441	6235996	3555	loss	1
chr12	6325021	6329726	4705	loss	8
chr12	6349758	6355364	5606	loss	6
chr12	6358844	6362855	4011	loss	6
chr12	6373375	6375926	2551	loss	5
chr12	6405720	6409507	3787	loss	6
chr12	6436101	6439884	3783	loss	6
chr12	6449035	6453719	4684	loss	6
chr12	6454605	6462130	7525	loss	7
chr12	6475743	6477833	2090	loss	7
chr12	6500371	6502474	2103	loss	1
chr12	6651282	6653448	2166	loss	1
chr12	6660086	6662606	2520	loss	1
chr12	6680425	6684876	4451	loss	3
chr12	6890252	6891951	1699	loss	1
chr12	6896376	6898036	1660	loss	1
chr12	6934787	6938194	3407	loss	3
chr12	6973276	6975404	2128	gain	1
chr12	6979653	6985603	5950	gain	1
chr12	6999280	7003192	3912	gain	1
chr12	7036075	7039474	3399	loss	1
chr12	7071354	7075657	4303	loss	3
chr12	7144054	7147207	3153	loss	7
chr12	8031199	8033742	2543	loss	5
chr12	8062908	8065051	2143	loss	1
chr12	8119655	8121765	2110	loss	1
chr12	8137023	8139458	2435	loss	1
chr12	8161235	8164254	3019	loss	3
chr12	8166453	8168142	1689	loss	2
chr12	8169107	8172911	3804	loss	3
chr12	8176666	8180630	3964	loss	4
chr12	8182730	8186730	4000	loss	1
chr12	8188185	8191598	3413	loss	3
chr12	8196059	8198194	2135	loss	1
chr12	8242379	8254680	12301	loss	1
chr12	8288224	8290735	2511	loss	1
chr12	8293753	8296263	2510	loss	1
chr12	8311216	8313759	2543	loss	1
chr12	8339775	8342326	2551	loss	2
chr12	8349164	8352108	2944	loss	3
chr12	8360550	8362250	1700	loss	3
chr12	8363930	8367781	3851	loss	3
chr12	8371830	8373519	1689	loss	3
chr12	8386897	8389053	2156	loss	3
chr12	8389965	8393404	3439	loss	3
chr12	8397191	8401405	4214	loss	3
chr12	8402300	8404857	2557	loss	3
chr12	8414703	8420253	5550	loss	2
chr12	8430110	8432210	2100	loss	2
chr12	8445994	8447729	1735	loss	1
chr12	8667755	8670338	2583	loss	1
chr12	8685542	8687209	1667	loss	1
chr12	8731662	8734245	2583	loss	3
chr12	8737610	8739355	1745	loss	3
chr12	8741802	8743456	1654	loss	3
chr12	8744444	8746117	1673	loss	1
chr12	8748658	8752104	3446	loss	3
chr12	8757444	8762132	4688	loss	3
chr12	8763858	8765533	1675	loss	2
chr12	9309802	9318474	8672	loss	4
chr12	9950655	9956707	6052	loss	4
chr12	9957562	9959973	2411	loss	4
chr12	9972976	9975922	2946	loss	3
chr12	9985977	9988097	2120	loss	1
chr12	10023180	10030814	7634	loss	5
chr12	10142251	10146971	4720	loss	5
chr12	10747954	10750073	2119	loss	4
chr12	10793440	10797752	4312	loss	1
chr12	10806941	10809463	2522	loss	1
chr12	10811776	10814301	2525	loss	1
chr12	10816445	10819005	2560	loss	2
chr12	10819905	10821795	1890	loss	1
chr12	10826523	10828433	1910	loss	1
chr12	12942797	12947907	5110	loss	4
chr12	13485187	13488607	3420	loss	7
chr12	13658884	13660964	2080	loss	7
chr12	13823034	13828134	5100	loss	4
chr12	13899042	13903319	4277	loss	1
chr12	14277872	14280857	2985	loss	1
chr12	14496283	14498377	2094	loss	2
chr12	14506974	14509103	2129	loss	2
chr12	14783370	14788037	4667	loss	1
chr12	15317249	15319337	2088	loss	1
chr12	15554855	15556635	1780	loss	1
chr12	15599714	15610571	10857	loss	6
chr12	15611385	15613512	2127	loss	1
chr12	15629370	15631970	2600	loss	3
chr12	15643382	15645939	2557	loss	1
chr12	15652336	15655296	2960	loss	1
chr12	15729709	15731834	2125	loss	1
chr12	15789736	15794811	5075	loss	4
chr12	15795996	15799470	3474	loss	4
chr12	16208856	16211481	2625	loss	1
chr12	16214506	16216633	2127	loss	2
chr12	16230010	16233935	3925	loss	3
chr12	16235962	16238535	2573	loss	3
chr12	16248485	16255264	6779	loss	6
chr12	16256284	16260009	3725	loss	1
chr12	16500758	16504572	3814	loss	1
chr12	16558582	16562442	3860	loss	2
chr12	16614064	16616234	2170	loss	5
chr12	16619613	16623992	4379	loss	5
chr12	16837885	16843395	5510	loss	6
chr12	17011083	17012774	1691	loss	1
chr12	17023967	17027786	3819	loss	4
chr12	17054243	17059760	5517	loss	1
chr12	17062735	17065280	2545	loss	3
chr12	17117031	17125673	8642	loss	4
chr12	17653482	17656016	2534	loss	1
chr12	17678557	17681654	3097	loss	1
chr12	17683788	17685495	1707	loss	1
chr12	17687182	17690157	2975	loss	1
chr12	17858147	17860347	2200	loss	2
chr12	17861182	17864478	3296	loss	2
chr12	17868515	17872836	4321	loss	3
chr12	17951236	17953828	2592	loss	1
chr12	17980349	17982012	1663	loss	1
chr12	17997927	18000013	2086	loss	1
chr12	18021013	18025241	4228	loss	2
chr12	18229048	18231209	2161	loss	2
chr12	18233779	18235481	1702	loss	2
chr12	18267255	18269787	2532	loss	6
chr12	18326835	18334076	7241	loss	6
chr12	18348039	18350149	2110	loss	3
chr12	18419495	18421220	1725	loss	5
chr12	18426112	18429548	3436	loss	5
chr12	18624689	18626796	2107	loss	2
chr12	18886486	18895881	9395	loss	2
chr12	18898274	18911355	13081	loss	1
chr12	18914318	18917286	2968	loss	3
chr12	18936804	18938934	2130	loss	1
chr12	18949699	18951417	1718	loss	1
chr12	18952331	18955223	2892	loss	1
chr12	18980634	18982757	2123	loss	1
chr12	19116433	19118968	2535	loss	3
chr12	19122093	19125519	3426	loss	3
chr12	19128479	19131032	2553	loss	2
chr12	19137057	19139593	2536	loss	1
chr12	19188734	19192956	4222	loss	10
chr12	19196425	19204106	7681	loss	10
chr12	19205861	19208031	2170	loss	10
chr12	19355750	19360858	5108	loss	1
chr12	19382509	19386142	3633	loss	1
chr12	19422319	19426624	4305	loss	1
chr12	19728799	19730479	1680	loss	1
chr12	19731376	19733056	1680	loss	1
chr12	19743680	19747079	3399	loss	3
chr12	19750098	19753499	3401	loss	1
chr12	20023776	20025893	2117	loss	1
chr12	20029087	20030899	1812	loss	1
chr12	20032576	20037233	4657	loss	2
chr12	20041933	20046623	4690	loss	1
chr12	20281625	20286760	5135	loss	2
chr12	20287580	20290598	3018	loss	5
chr12	20303802	20306005	2203	loss	1
chr12	20307275	20310740	3465	loss	5
chr12	20521733	20523899	2166	loss	1
chr12	20524729	20526860	2131	loss	1
chr12	20531827	20533926	2099	loss	1
chr12	20618480	20625119	6639	loss	6
chr12	20794976	20798026	3050	both	4
chr12	20896997	20899672	2675	loss	1
chr12	21071397	21073077	1680	loss	1
chr12	21084408	21086123	1715	loss	1
chr12	21087084	21090455	3371	loss	1
chr12	21098152	21101957	3805	loss	1
chr12	21132337	21141870	9533	loss	6
chr12	21143121	21145241	2120	loss	1
chr12	21147499	21150897	3398	loss	1
chr12	21156430	21158130	1700	loss	1
chr12	21459186	21460889	1703	loss	1
chr12	21726799	21729317	2518	loss	2
chr12	21722464	21725019	2555	loss	2
chr12	21683225	21686227	3002	loss	2
chr12	21679857	21682360	2503	loss	2
chr12	21940889	21943830	2941	loss	2
chr12	21955814	21958353	2539	loss	2
chr12	21965532	21968922	3390	loss	3
chr12	22004258	22007262	3004	loss	4
chr12	22141306	22144277	2971	loss	1
chr12	22159187	22161281	2094	loss	2
chr12	22338583	22340709	2126	loss	1
chr12	22362332	22368693	6361	loss	2
chr12	22373262	22375967	2705	loss	2
chr12	22379218	22381333	2115	loss	2
chr12	22426214	22429149	2935	loss	4
chr12	22435317	22439159	3842	loss	4
chr12	22443464	22448153	4689	loss	2
chr12	22449681	22452259	2578	loss	2
chr12	22476787	22481416	4629	loss	1
chr12	22482310	22485715	3405	loss	1
chr12	22486555	22490340	3785	loss	1
chr12	22548409	22551415	3006	loss	2
chr12	22553973	22556534	2561	loss	2
chr12	22557809	22560385	2576	loss	1
chr12	22565543	22567221	1678	loss	1
chr12	22623823	22630711	6888	loss	1
chr12	22631959	22634537	2578	loss	1
chr12	23885464	23887548	2084	loss	1
chr12	24425859	24430929	5070	loss	1
chr12	24431779	24440293	8514	loss	1
chr12	24442835	24447075	4240	loss	1
chr12	25287855	25292993	5138	gain	2
chr12	25863456	25865126	1670	loss	1
chr12	26001521	26003249	1728	loss	3
chr12	26365491	26369729	4238	loss	1
chr12	26822158	26824258	2100	loss	1
chr12	27072275	27075365	3090	loss	1
chr12	27077468	27080013	2545	loss	3
chr12	27237579	27239689	2110	loss	1
chr2	3647	7448	3801	gain	1
chr2	619603	623048	3445	loss	1
chr2	679035	681197	2162	loss	1
chr2	708676	710800	2124	loss	1
chr2	982045	990076	8031	loss	1
chr2	992638	997303	4665	loss	2
chr2	1001170	1004150	2980	loss	1
chr2	1005100	1006801	1701	loss	1
chr2	2041997	2044552	2555	loss	3
chr2	2325848	2328378	2530	loss	3
chr2	2372414	2375389	2975	loss	2
chr2	2444740	2447720	2980	loss	2
chr2	2605533	2608088	2555	loss	2
chr2	2694751	2699041	4290	loss	2
chr2	2712634	2714305	1671	loss	2
chr2	3074163	3078844	4681	loss	2
chr2	3104678	3110386	5708	loss	2
chr2	3113048	3121144	8096	loss	1
chr2	3135011	3138377	3366	loss	2
chr2	3390428	3392956	2528	loss	5
chr2	3410038	3422685	12647	loss	5
chr2	3427772	3431565	3793	loss	5
chr2	3440051	3447898	7847	loss	4
chr2	4018794	4022166	3372	gain	1
chr2	5397007	5399550	2543	gain	1
chr2	5965572	5967573	2001	loss	1
chr2	6135078	6137203	2125	loss	1
chr2	6340079	6342639	2560	gain	4
chr2	6489927	6495050	5123	loss	3
chr2	6537622	6543125	5503	loss	3
chr2	6564925	6567015	2090	loss	3
chr2	6569158	6571725	2567	loss	3
chr2	6934005	6939676	5671	loss	8
chr2	7824289	7825992	1703	loss	1
chr2	7955044	7956722	1678	loss	1
chr2	7969614	7972197	2583	loss	1
chr2	8071401	8078247	6846	loss	2
chr2	8295330	8298340	3010	loss	4
chr2	8305051	8307591	2540	loss	2
chr2	8630794	8632991	2197	loss	3
chr2	8646222	8650878	4656	loss	7
chr2	8669770	8674497	4727	loss	2
chr2	8680030	8682300	2270	loss	7
chr2	8683588	8690125	6537	loss	7
chr2	8709015	8710740	1725	loss	1
chr2	9171511	9173626	2115	loss	1
chr2	9194050	9196551	2501	loss	1
chr2	9268181	9272084	3903	loss	1
chr2	9313648	9315346	1698	loss	1
chr2	9611726	9614805	3079	loss	1
chr2	10264692	10266398	1706	loss	1
chr2	10267355	10269489	2134	loss	1
chr2	11409398	11411062	1664	loss	1
chr2	11795090	11798525	3435	loss	1
chr2	11801552	11805803	4251	loss	1
chr2	12651118	12652848	1730	loss	1
chr2	13161851	13164376	2525	gain	1
chr2	14610717	14614662	3945	loss	1
chr2	14651626	14653721	2095	loss	1
chr2	16311493	16315743	4250	loss	3
chr2	16470758	16473733	2975	gain	5
chr2	16476774	16481469	4695	gain	3
chr2	17451702	17455195	3493	loss	2
chr2	18122131	18128432	6301	loss	2
chr2	18154358	18159038	4680	loss	3
chr2	18368871	18373131	4260	loss	2
chr2	18388257	18391283	3026	loss	1
chr2	18423306	18425008	1702	loss	1
chr2	18461664	18465100	3436	loss	1
chr2	18600564	18603114	2550	loss	2
chr2	18605689	18607830	2141	loss	5
chr2	18911133	18915365	4232	loss	4
chr2	18921259	18924659	3400	loss	4
chr2	18930437	18933840	3403	loss	4
chr2	18940296	18942385	2089	gain	1
chr2	18955549	18958181	2632	gain	2
chr2	20112415	20114130	1715	loss	1
chr2	21091037	21093968	2931	loss	1
chr2	21096089	21100859	4770	loss	1
chr2	21183987	21186679	2692	loss	1
chr2	21352120	21355488	3368	gain	1
chr2	21860266	21863053	2787	loss	2
chr2	22586077	22588209	2132	gain	1
chr2	22589108	22590809	1701	gain	1
chr2	22593365	22598924	5559	gain	1
chr2	22601479	22606545	5066	gain	1
chr2	24625399	24628360	2961	loss	2
chr2	25119440	25122413	2973	loss	5
chr2	25141844	25146937	5093	loss	6
chr2	25147896	25152181	4285	loss	5
chr2	25154027	25158674	4647	loss	4
chr2	25168229	25169889	1660	loss	1
chr2	25175399	25183906	8507	loss	11
chr2	25185726	25188466	2740	loss	3
chr2	25193211	25196596	3385	loss	1
chr2	25198864	25200602	1738	loss	1
chr2	25220936	25223933	2997	loss	3
chr2	25227013	25231710	4697	loss	8
chr2	25232615	25234740	2125	loss	3
chr2	25235722	25238111	2389	loss	1
chr2	25259322	25261957	2635	loss	3
chr2	25286053	25288202	2149	loss	1
chr2	25289060	25296669	7609	loss	3
chr2	25480819	25482529	1710	loss	1
chr2	25915192	25927160	11968	loss	1
chr2	26168234	26170360	2126	loss	1
chr2	27047963	27050953	2990	both	2
chr2	27269255	27271775	2520	gain	2
chr2	29844906	29850865	5959	gain	3
chr2	30397536	30400581	3045	loss	1
chr2	31333366	31335962	2596	loss	1
chr2	34512477	34514187	1710	loss	1
chr2	35768502	35776172	7670	gain	1
chr2	35777427	35781263	3836	gain	1
chr2	35782128	35797534	15406	gain	1
chr2	36316480	36318165	1685	loss	1
chr2	36459042	36460787	1745	loss	1
chr2	36789916	36791656	1740	gain	2
chr3	203745	214033	10288	gain	1
chr3	262119	266761	4642	loss	1
chr3	270126	272071	1945	loss	1
chr3	273326	276288	2962	loss	2
chr3	3464306	3468118	3812	loss	1
chr3	3917501	3924738	7237	loss	5
chr3	3926416	3928091	1675	loss	1
chr3	3930313	3932903	2590	loss	4
chr3	4178443	4180178	1735	loss	5
chr3	4215334	4217842	2508	gain	6
chr3	4923644	4926199	2555	loss	1
chr3	4931068	4934060	2992	loss	1
chr3	5419039	5422057	3018	loss	4
chr3	5422867	5430988	8121	loss	4
chr3	5670939	5674341	3402	gain	1
chr3	6230834	6233890	3056	loss	1
chr3	6251085	6252745	1660	loss	1
chr3	7841184	7844374	3190	gain	3
chr3	8163300	8165025	1725	gain	1
chr3	9882597	9884715	2118	loss	1
chr3	11919429	11921524	2095	loss	1
chr3	12706175	12707920	1745	loss	1
chr3	13067427	13070826	3399	gain	2
chr3	13406113	13422513	16400	gain	2
chr3	13435074	13439175	4101	gain	1
chr3	13451612	13454718	3106	gain	1
chr3	14021716	14030422	8706	gain	1
chr3	14645199	14647706	2507	loss	3
chr3	14648151	14649871	1720	loss	1
chr3	15239997	15242088	2091	loss	1
chr3	15242962	15244638	1676	loss	1
chr3	15263484	15265209	1725	loss	1
chr3	15726920	15729935	3015	loss	4
chr3	15772534	15774684	2150	loss	4
chr3	16202192	16203938	1746	loss	2
chr3	16343303	16347193	3890	loss	2
chr3	17087482	17089149	1667	loss	2
chr3	17653067	17654748	1681	loss	2
chr3	18035431	18040541	5110	loss	3
chr3	18041816	18043498	1682	loss	1
chr3	18754089	18755837	1748	loss	1
chr3	19925874	19929709	3835	loss	2
chr3	20539253	20543092	3839	loss	1
chr3	20546877	20548592	1715	loss	1
chr3	20669613	20672129	2516	loss	1
chr3	20841339	20844737	3398	loss	1
chr3	20869134	20871240	2106	loss	1
chr3	20898456	20903122	4666	gain	1
chr3	20916047	20919828	3781	gain	3
chr3	21066831	21070870	4039	loss	1
chr3	21166269	21170934	4665	loss	1
chr3	21245413	21247081	1668	loss	1
chr3	22353193	22356193	3000	loss	1
chr3	22401117	22403649	2532	loss	1
chr3	23061917	23064694	2777	loss	2
chr3	23180408	23182519	2111	loss	1
chr3	23295979	23297689	1710	loss	1
chr3	23721791	23723873	2082	loss	1
chr3	23760646	23763621	2975	loss	1
chr3	24878926	24881033	2107	loss	1
chr3	24882300	24884036	1736	loss	1
chr3	24971958	24973668	1710	loss	1
chr3	26502149	26504684	2535	loss	1
chr3	26548174	26549921	1747	loss	1
chr3	27327685	27331521	3836	both	2
chr3	27707284	27708997	1713	loss	1
chr3	27831246	27834622	3376	loss	1
chr3	27835891	27837596	1705	loss	1
chr3	30018846	30029519	10673	gain	1
chr3	30974980	30977095	2115	loss	1
chr3	31906092	31909528	3436	loss	1
chr3	33213104	33218179	5075	loss	1
chr3	33218639	33221169	2530	loss	1
chr3	33223290	33225010	1720	loss	1
chr3	33229644	33235212	5568	loss	1
chr3	33241367	33243923	2556	loss	1
chr3	33614010	33615701	1691	gain	1
chr3	33775459	33777151	1692	gain	1
chr3	34937445	34939145	1700	loss	1
chr3	34965040	34972185	7145	both	3
chr3	34973870	34981579	7709	both	3
chr3	35548221	35551210	2989	loss	2
chr3	36147210	36148928	1718	loss	1
chr3	36597070	36598765	1695	loss	6
chr3	36609071	36612456	3385	loss	6
chr3	36612961	36617132	4171	loss	6
chr3	36628306	36630101	1795	loss	4
chr3	37025413	37041706	16293	gain	5
chr3	37042586	37061387	18801	gain	5
chr4	506075	507786	1711	gain	1
chr4	511075	514891	3816	gain	3
chr4	557400	562906	5506	loss	1
chr4	637378	641213	3835	loss	2
chr4	882346	889552	7206	loss	4
chr4	922763	927563	4800	loss	3
chr4	928748	931332	2584	loss	1
chr4	936539	938669	2130	loss	3
chr4	1260821	1262511	1690	loss	3
chr4	1276248	1279248	3000	loss	1
chr4	1280498	1283032	2534	loss	3
chr4	1314466	1318279	3813	loss	2
chr4	1322769	1328767	5998	loss	2
chr4	1349426	1351591	2165	loss	2
chr4	1477977	1480552	2575	loss	9
chr4	1520505	1527733	7228	loss	7
chr4	1607801	1609510	1709	loss	2
chr4	1640021	1642998	2977	loss	3
chr4	1718979	1723232	4253	loss	2
chr4	1727225	1731924	4699	loss	2
chr4	1766083	1773730	7647	loss	2
chr4	1787325	1790306	2981	loss	1
chr4	1897463	1901722	4259	loss	1
chr4	2088260	2090585	2325	loss	1
chr4	2092365	2096025	3660	loss	1
chr4	2123657	2125782	2125	loss	1
chr4	2143408	2145128	1720	loss	1
chr4	2213990	2221373	7383	loss	5
chr4	2222966	2228497	5531	loss	5
chr4	2229308	2232290	2982	loss	5
chr4	2239111	2240827	1716	loss	5
chr4	2247632	2253968	6336	loss	5
chr4	2365383	2368759	3376	loss	3
chr4	2527389	2532048	4659	loss	1
chr4	2532981	2536082	3101	loss	1
chr4	2540335	2542579	2244	loss	1
chr4	2657806	2659531	1725	loss	2
chr4	2663285	2669677	6392	loss	4
chr4	2700030	2703539	3509	loss	2
chr4	2734418	2741158	6740	loss	1
chr4	2747682	2750610	2928	loss	1
chr4	2751490	2754432	2942	loss	1
chr4	2757617	2760883	3266	loss	3
chr4	2952205	2958036	5831	loss	3
chr4	2993357	3000478	7121	loss	3
chr4	3103025	3106032	3007	loss	1
chr4	3132781	3134438	1657	loss	1
chr4	3135348	3137458	2110	loss	1
chr4	3181778	3189487	7709	gain	1
chr4	3291383	3293958	2575	loss	5
chr4	3577619	3581716	4097	loss	1
chr4	3589470	3593330	3860	loss	3
chr4	3602346	3606181	3835	loss	6
chr4	3631595	3635824	4229	loss	1
chr4	3643571	3647844	4273	loss	5
chr4	3652240	3656099	3859	loss	1
chr4	4121149	4123311	2162	loss	1
chr4	4126938	4129444	2506	loss	1
chr4	4143470	4146910	3440	loss	1
chr4	4346591	4348280	1689	loss	1
chr4	4812219	4818565	6346	loss	2
chr4	4885195	4886902	1707	loss	2
chr4	5694791	5700209	5418	loss	2
chr4	5701139	5702828	1689	loss	2
chr4	5824065	5827889	3824	loss	3
chr4	6182736	6184821	2085	loss	1
chr4	6185696	6187551	1855	loss	1
chr4	6617541	6619705	2164	loss	1
chr4	6624771	6627783	3012	loss	1
chr4	6647901	6649621	1720	loss	2
chr4	6654268	6655998	1730	loss	2
chr4	6671363	6673048	1685	loss	2
chr4	6673888	6675628	1740	loss	2
chr4	6676533	6684562	8029	loss	2
chr4	6706897	6709034	2137	loss	1
chr4	6731024	6733116	2092	loss	2
chr4	6962954	6965526	2572	loss	6
chr4	6966351	6969317	2966	loss	6
chr4	7071965	7074559	2594	loss	1
chr4	7079803	7081468	1665	loss	1
chr4	7106519	7109064	2545	loss	1
chr4	7561062	7564500	3438	loss	1
chr4	7570556	7572248	1692	loss	1
chr4	7573243	7576223	2980	loss	1
chr4	7581818	7583547	1729	loss	2
chr4	7919235	7924390	5155	loss	2
chr4	7927829	7934286	6457	loss	2
chr4	7960821	7965477	4656	loss	2
chr4	7966627	7978136	11509	loss	2
chr4	7994571	7996696	2125	loss	1
chr4	8001468	8003603	2135	loss	2
chr4	8004882	8010827	5945	loss	2
chr4	8020310	8027970	7660	loss	6
chr4	8063472	8066907	3435	loss	6
chr4	8613803	8617181	3378	loss	6
chr4	9674669	9678084	3415	loss	4
chr4	10399148	10411037	11889	loss	6
chr4	10505386	10507794	2408	loss	1
chr4	10568169	10569909	1740	loss	1
chr4	10572853	10576276	3423	loss	1
chr4	11310009	11315943	5934	loss	1
chr4	11334389	11338230	3841	loss	1
chr4	11361868	11363767	1899	loss	1
chr4	11901606	11905422	3816	loss	2
chr4	12397973	12403066	5093	loss	6
chr4	12457791	12462986	5195	loss	8
chr4	12774826	12778291	3465	loss	1
chr4	12759967	12762531	2564	loss	1
chr4	12740137	12750043	9906	loss	1
chr4	12994048	12996608	2560	loss	2
chr4	12999834	13004481	4647	loss	2
chr4	13090340	13098010	7670	loss	2
chr4	13219395	13221537	2142	loss	1
chr4	13223261	13224962	1701	loss	1
chr4	13227108	13229291	2183	loss	1
chr4	13230162	13233519	3357	loss	1
chr4	13306724	13311640	4916	loss	2
chr4	13334320	13342017	7697	loss	1
chr4	13362585	13366843	4258	loss	2
chr4	13445036	13447966	2930	loss	1
chr4	14739007	14744082	5075	loss	5
chr4	15133583	15135286	1703	loss	1
chr4	15313430	15315130	1700	loss	2
chr4	15318457	15320542	2085	loss	2
chr4	15676747	15679016	2269	loss	1
chr4	15680379	15682929	2550	loss	1
chr4	15696419	15698652	2233	loss	1
chr4	15750631	15756111	5480	loss	3
chr4	15771556	15773211	1655	loss	2
chr4	15777216	15780180	2964	loss	2
chr4	15785645	15787320	1675	loss	2
chr4	16352945	16355957	3012	loss	1
chr4	16429199	16436419	7220	loss	7
chr4	16566767	16569372	2605	loss	4
chr4	16570662	16572797	2135	loss	5
chr4	16573661	16575317	1656	loss	1
chr4	17086854	17094494	7640	both	2
chr4	17301118	17303242	2124	loss	1
chr4	17311057	17315290	4233	gain	1
chr4	17403034	17404694	1660	loss	1
chr4	17407712	17410218	2506	loss	1
chr4	17417637	17421461	3824	loss	1
chr4	17424197	17426725	2528	loss	1
chr4	17433234	17435324	2090	loss	1
chr4	17436602	17440467	3865	loss	1
chr4	17448086	17450177	2091	loss	1
chr4	17461265	17465090	3825	loss	1
chr4	17465940	17469768	3828	loss	1
chr4	17470619	17473634	3015	loss	1
chr4	17479016	17481580	2564	loss	1
chr4	17488055	17489763	1708	loss	1
chr4	17496103	17498263	2160	loss	1
chr4	17538092	17539767	1675	loss	1
chr4	17546573	17548288	1715	loss	1
chr4	17568425	17570565	2140	loss	1
chr4	17578270	17579975	1705	loss	1
chr4	17678399	17680239	1840	loss	1
chr4	17788487	17790567	2080	loss	3
chr4	17924530	17926248	1718	loss	1
chr4	17936439	17942347	5908	loss	1
chr4	17948765	17950886	2121	loss	1
chr4	17953546	17955717	2171	loss	2
chr4	17962495	17965468	2973	loss	3
chr4	17975087	17978019	2932	loss	2
chr4	17987768	17990362	2594	loss	4
chr4	18008732	18011243	2511	loss	5
chr4	18012108	18013828	1720	loss	3
chr4	18057981	18061012	3031	loss	4
chr4	18063901	18066421	2520	loss	4
chr4	18068541	18071093	2552	loss	4
chr4	18089842	18092864	3022	loss	4
chr4	18095009	18097576	2567	loss	3
chr4	18098421	18101805	3384	loss	3
chr4	18109640	18115174	5534	loss	6
chr4	18138323	18140470	2147	loss	1
chr4	18144790	18146952	2162	loss	1
chr4	18159309	18161452	2143	loss	1
chr4	18162283	18169141	6858	loss	4
chr4	18170396	18172099	1703	loss	3
chr4	18183397	18185916	2519	loss	5
chr4	18216965	18219514	2549	loss	1
chr4	18222163	18226367	4204	loss	4
chr4	18233420	18235587	2167	loss	4
chr4	18266067	18268112	2045	loss	1
chr4	18269774	18277275	7501	gain	3
chr4	18278138	18280737	2599	gain	1
chr4	18283292	18285415	2123	loss	3
chr4	18286290	18288406	2116	loss	3
chr4	18321706	18323881	2175	loss	1
chr4	18368962	18371922	2960	loss	1
chr4	18455093	18461063	5970	loss	1
chr4	18463183	18464878	1695	loss	1
chr4	18661250	18664638	3388	loss	1
chr4	19070109	19073938	3829	loss	1
chr4	19091340	19093482	2142	loss	1
chr4	19100422	19102952	2530	loss	1
chr4	19602992	19605969	2977	gain	1
chr4	19606859	19608531	1672	gain	1
chr4	19609498	19615292	5794	gain	1
chr4	19615718	19627288	11570	gain	1
chr4	19871891	19874418	2527	loss	1
chr4	19875706	19878701	2995	loss	1
chr4	19988690	19992060	3370	loss	2
chr4	20991264	20993387	2123	loss	4
chr4	20994277	20995960	1683	loss	3
chr4	20997561	21002760	5199	loss	2
chr4	21036670	21039647	2977	loss	4
chr4	21260420	21263175	2755	loss	1
chr4	21269615	21271720	2105	loss	1
chr4	21289326	21291453	2127	loss	1
chr4	21361348	21368981	7633	loss	1
chr4	21403699	21406671	2972	loss	1
chr4	21414177	21422978	8801	loss	1
chr4	23267904	23270122	2218	gain	1
chr4	23271874	23277410	5536	both	2
chr4	24417270	24421118	3848	loss	1
chr4	27320788	27323298	2510	loss	1
chr4	28388101	28393262	5161	gain	1
chr4	28402700	28405720	3020	gain	1
chr4	28406573	28408649	2076	gain	1
chr4	28414095	28417097	3002	both	2
chr4	28704876	28710866	5990	loss	1
chr4	29909643	29911348	1705	loss	3
chr4	29918335	29922990	4655	loss	2
chr4	31527081	31531911	4830	gain	1
chr4	31788076	31790668	2592	loss	6
chr4	31791520	31794896	3376	loss	5
chr4	31821472	31823173	1701	loss	1
chr4	32061245	32063755	2510	loss	4
chr4	32065065	32067595	2530	loss	2
chr4	32100203	32101933	1730	loss	1
chr4	32111323	32113875	2552	loss	1
chr4	32130888	32132557	1669	loss	1
chr4	32136315	32137980	1665	loss	2
chr4	32138841	32141421	2580	loss	2
chr4	32287302	32292412	5110	gain	1
chr4	32293252	32300907	7655	gain	1
chr4	32353317	32356717	3400	loss	4
chr4	33024509	33039067	14558	loss	5
chr4	33489473	33492428	2955	loss	5
chr4	34507215	34509005	1790	loss	7
chr4	35383572	35386592	3020	loss	1
chr4	35715376	35717527	2151	loss	1
chr5	132585	134301	1716	gain	2
chr5	974471	977046	2575	gain	6
chr5	2354437	2357445	3008	loss	2
chr5	2361438	2363291	1853	loss	2
chr5	2367546	2372677	5131	loss	2
chr5	2632314	2635804	3490	loss	1
chr5	3223777	3225890	2113	loss	1
chr5	3376581	3381270	4689	loss	2
chr5	3382240	3387766	5526	loss	2
chr5	3411824	3417682	5858	loss	1
chr5	3976947	3979459	2512	loss	1
chr5	4045460	4049703	4243	loss	4
chr5	4085731	4087413	1682	loss	4
chr5	4369012	4370707	1695	loss	1
chr5	5140405	5143335	2930	loss	2
chr5	5224007	5232069	8062	loss	3
chr5	5234203	5235858	1655	loss	3
chr5	5634355	5640076	5721	loss	3
chr5	5735699	5737365	1666	loss	1
chr5	6198213	6201623	3410	loss	2
chr5	6326872	6328531	1659	loss	1
chr5	6331099	6332794	1695	loss	1
chr5	7101473	7105746	4273	loss	6
chr5	7595249	7597789	2540	loss	1
chr5	7599950	7601620	1670	loss	1
chr5	7603040	7607328	4288	loss	1
chr5	7608748	7611281	2533	loss	1
chr5	8112888	8115543	2655	gain	1
chr5	8116377	8121929	5552	gain	1
chr5	8122801	8125434	2633	gain	1
chr5	8853723	8863822	10099	gain	3
chr5	9099992	9102118	2126	gain	2
chr5	9806851	9809386	2535	loss	1
chr5	10956702	10959707	3005	loss	1
chr5	12697222	12698918	1696	loss	1
chr5	12841597	12843692	2095	loss	1
chr5	13169134	13171664	2530	loss	3
chr5	13779027	13780727	1700	loss	1
chr5	14313101	14321700	8599	gain	3
chr5	15064123	15067468	3345	loss	1
chr5	15224501	15227511	3010	loss	4
chr5	15232466	15235046	2580	loss	3
chr5	15543057	15545197	2140	loss	1
chr5	15555621	15558551	2930	loss	5
chr5	15631379	15633090	1711	loss	1
chr5	15774128	15776718	2590	loss	1
chr5	16028824	16030500	1676	loss	1
chr5	16122751	16127354	4603	loss	1
chr5	16449265	16453368	4103	gain	6
chr5	17814294	17815999	1705	loss	1
chr5	17823649	17826168	2519	loss	1
chr5	17845253	17847405	2152	loss	1
chr5	18030471	18032126	1655	loss	1
chr5	18038289	18040401	2112	loss	1
chr5	18405897	18409724	3827	loss	3
chr5	18411120	18417502	6382	loss	3
chr5	18430538	18432265	1727	loss	2
chr5	18519373	18523184	3811	loss	1
chr5	19327274	19329414	2140	loss	1
chr5	19487915	19490000	2085	loss	3
chr5	23663780	23666475	2695	loss	2
chr5	26315883	26320628	4745	loss	1
chr5	27150737	27152419	1682	loss	1
chr5	27228498	27230288	1790	loss	3
chr5	27231203	27233790	2587	loss	3
chr5	27235643	27239506	3863	loss	6
chr5	27247504	27250893	3389	loss	6
chr5	27255753	27259155	3402	loss	6
chr5	27259547	27262986	3439	loss	6
chr5	27264686	27269361	4675	loss	6
chr6	39178	40889	1711	loss	3
chr6	947769	951170	3401	loss	1
chr6	1064128	1065857	1729	loss	3
chr6	1066689	1068424	1735	loss	1
chr6	1077526	1079663	2137	loss	4
chr6	1081176	1085896	4720	loss	4
chr6	1150704	1152401	1697	gain	1
chr6	1182598	1205059	22461	loss	6
chr6	1831140	1833674	2534	loss	1
chr6	1879671	1884305	4634	loss	1
chr6	1886746	1890221	3475	loss	1
chr6	2105547	2111578	6031	loss	3
chr6	2447810	2449510	1700	loss	2
chr6	2928839	2930704	1865	loss	1
chr6	3052148	3053802	1654	loss	2
chr6	3093302	3101423	8121	gain	1
chr6	3103476	3109546	6070	gain	1
chr6	3111673	3114628	2955	gain	1
chr6	3131303	3134734	3431	gain	1
chr6	3245429	3247128	1699	loss	1
chr6	3519766	3522336	2570	loss	4
chr6	3566151	3568751	2600	loss	1
chr6	4458328	4460313	1985	loss	1
chr6	4470948	4474315	3367	loss	6
chr6	4476047	4478986	2939	loss	6
chr6	4559530	4561265	1735	loss	4
chr6	4704144	4705853	1709	loss	2
chr6	4786601	4788346	1745	loss	3
chr6	6331652	6333372	1720	loss	2
chr6	6425976	6428938	2962	loss	3
chr6	6430761	6434151	3390	loss	3
chr6	6514571	6518431	3860	both	2
chr6	7065909	7068866	2957	loss	2
chr6	7076846	7080255	3409	loss	3
chr6	7081110	7084053	2943	loss	3
chr6	7195754	7200044	4290	both	4
chr6	7203155	7206959	3804	loss	1
chr6	7207976	7209651	1675	loss	2
chr6	7269011	7270708	1697	loss	1
chr6	7278176	7282428	4252	loss	1
chr6	7430847	7432952	2105	loss	2
chr6	7958441	7961022	2581	loss	3
chr6	8089051	8091297	2246	loss	3
chr6	8465844	8469249	3405	loss	1
chr6	8826349	8831564	5215	loss	8
chr6	9124975	9134038	9063	both	4
chr6	9173875	9175545	1670	loss	3
chr6	9186078	9189282	3204	loss	2
chr6	9200200	9201854	1654	loss	7
chr6	9417204	9421457	4253	loss	4
chr6	9427100	9428770	1670	loss	5
chr6	9434920	9441025	6105	loss	5
chr6	9490950	9499445	8495	loss	7
chr6	9503715	9505815	2100	loss	7
chr6	9506682	9508387	1705	loss	7
chr6	9511389	9513537	2148	loss	7
chr6	9703930	9707840	3910	loss	10
chr6	9715543	9718073	2530	loss	10
chr6	9719765	9721911	2146	loss	5
chr6	9723592	9725304	1712	loss	7
chr6	9734818	9736928	2110	loss	10
chr6	9741342	9743872	2530	loss	10
chr6	9747851	9749559	1708	loss	1
chr6	9770010	9772146	2136	loss	6
chr6	9827759	9829430	1671	loss	1
chr6	10391480	10393630	2150	loss	1
chr6	10397430	10400008	2578	loss	2
chr6	10401278	10403383	2105	loss	1
chr6	10413990	10415725	1735	loss	1
chr6	10438257	10441202	2945	loss	2
chr6	10446525	10449070	2545	loss	2
chr6	10451174	10452854	1680	loss	1
chr6	10486750	10489722	2972	loss	1
chr6	10548556	10551548	2992	loss	1
chr6	11510224	11512326	2102	loss	1
chr6	11513224	11515747	2523	loss	2
chr6	11597646	11599776	2130	loss	1
chr6	12187004	12188749	1745	loss	3
chr6	13057232	13069567	12335	loss	1
chr6	13943282	13945446	2164	loss	2
chr6	14682060	14683765	1705	loss	1
chr6	14837948	14841348	3400	loss	1
chr6	14943376	14945061	1685	loss	2
chr6	15137948	15141098	3150	gain	1
chr6	15152220	15156072	3852	gain	1
chr6	15275634	15277759	2125	loss	1
chr6	16413310	16415035	1725	loss	1
chr6	16688373	16690068	1695	gain	1
chr6	16692198	16693853	1655	gain	1
chr6	16695624	16698154	2530	gain	1
chr6	16911518	16914124	2606	gain	1
chr6	16972572	16976507	3935	loss	2
chr6	17267700	17269354	1654	loss	2
chr6	17273251	17275751	2500	loss	1
chr6	17289266	17298605	9339	loss	2
chr6	17299074	17302042	2968	loss	1
chr6	17307701	17310373	2672	loss	1
chr6	17363025	17364706	1681	loss	1
chr6	17882558	17886576	4018	loss	1
chr6	17937237	17941882	4645	loss	3
chr6	19035648	19038580	2932	loss	1
chr6	19043797	19046790	2993	loss	1
chr6	19342843	19351061	8218	loss	1
chr6	19400593	19409638	9045	loss	1
chr6	19598823	19609374	10551	loss	1
chr6	19623298	19641277	17979	loss	1
chr6	19645149	19652022	6873	loss	1
chr6	19675680	19677640	1960	loss	1
chr6	19681935	19683602	1667	loss	1
chr6	19807493	19811022	3529	loss	1
chr6	19831899	19833666	1767	loss	1
chr6	19842249	19843972	1723	loss	1
chr6	19895053	19899749	4696	loss	1
chr6	19903192	19916926	13734	loss	1
chr6	19940800	19942515	1715	loss	1
chr6	19976701	19978781	2080	loss	1
chr6	19979235	19985582	6347	loss	1
chr6	19990551	19995234	4683	loss	1
chr6	20030882	20033022	2140	loss	1
chr6	20035172	20036878	1706	loss	1
chr6	20042034	20045578	3544	loss	1
chr6	20060117	20062249	2132	loss	1
chr6	20151744	20154851	3107	gain	1
chr6	20311250	20315879	4629	loss	3
chr6	20336398	20338526	2128	loss	3
chr6	20983151	20985701	2550	loss	2
chr6	20988904	20990594	1690	loss	1
chr6	21207228	21211063	3835	loss	1
chr6	21610433	21612553	2120	loss	1
chr6	21932875	21937173	4298	loss	3
chr6	22944465	22946555	2090	loss	1
chr6	22947431	22949971	2540	loss	1
chr6	22986525	22989545	3020	loss	1
chr6	23425048	23427138	2090	loss	7
chr6	23433006	23435117	2111	loss	8
chr6	23437376	23439488	2112	loss	1
chr6	23442059	23444701	2642	loss	7
chr6	23447213	23448978	1765	loss	1
chr6	23460599	23463274	2675	loss	4
chr6	23473291	23476273	2982	loss	8
chr6	23477518	23479648	2130	loss	7
chr6	23489929	23494325	4396	loss	8
chr6	23497717	23502353	4636	loss	7
chr6	23521420	23523101	1681	loss	2
chr6	23528688	23530801	2113	loss	2
chr6	23578321	23580461	2140	loss	2
chr6	23585141	23595740	10599	loss	8
chr6	23603151	23604851	1700	loss	1
chr6	23643398	23647187	3789	loss	9
chr6	23652091	23655063	2972	loss	9
chr6	23655880	23658457	2577	loss	9
chr6	23659750	23661430	1680	loss	3
chr6	23832065	23836925	4860	loss	3
chr6	23855483	23859838	4355	loss	1
chr6	23861093	23862783	1690	loss	3
chr6	23863627	23871322	7695	loss	4
chr6	23872992	23875149	2157	loss	5
chr6	23878533	23884029	5496	loss	1
chr6	23885354	23887725	2371	loss	1
chr6	23900464	23903873	3409	loss	1
chr6	23916130	23918277	2147	loss	1
chr6	23927004	23930014	3010	loss	1
chr6	23941603	23943738	2135	loss	1
chr6	23944590	23948835	4245	loss	1
chr6	24264172	24265882	1710	loss	9
chr6	24398897	24403956	5059	loss	9
chr6	24533108	24536524	3416	loss	1
chr6	24539939	24546292	6353	loss	1
chr6	24551759	24553899	2140	loss	1
chr6	24833446	24835136	1690	loss	1
chr6	25756181	25757872	1691	loss	1
chr6	25760872	25762592	1720	loss	1
chr6	25767253	25768965	1712	loss	1
chr6	25770680	25772796	2116	loss	1
chr6	25775383	25777928	2545	loss	1
chr6	25808667	25810802	2135	loss	1
chr6	25812327	25814073	1746	loss	2
chr6	25815478	25817619	2141	loss	1
chr6	25820749	25823975	3226	loss	1
chr6	25829055	25831151	2096	loss	1
chr6	27906475	27908130	1655	gain	1
chr6	27908988	27914620	5632	both	3
chr6	28648095	28653300	5205	gain	1
chr6	28820877	28822599	1722	loss	1
chr6	28847642	28849327	1685	loss	3
chr6	28853354	28856316	2962	loss	3
chr6	29613215	29615741	2526	loss	2
chr6	29616596	29622217	5621	loss	2
chr6	30361252	30362962	1710	loss	1
chr6	30441277	30443093	1816	loss	2
chr6	30793943	30801600	7657	loss	6
chr6	30803761	30811472	7711	loss	7
chr6	30812297	30817350	5053	loss	7
chr6	30818155	30819890	1735	loss	1
chr6	31098008	31108244	10236	loss	6
chr6	31111455	31117325	5870	loss	6
chr6	31117776	31119439	1663	loss	1
chr6	31134367	31136082	1715	loss	5
chr6	31317126	31319896	2770	loss	1
chr6	32096445	32098185	1740	loss	2
chr6	32099150	32101788	2638	loss	3
chr6	32112298	32114430	2132	loss	2
chr7	7845	9551	1706	loss	1
chr7	894262	895962	1700	loss	1
chr7	951801	954772	2971	loss	3
chr7	955577	957717	2140	loss	2
chr7	986418	992893	6475	loss	1
chr7	1675609	1677349	1740	loss	5
chr7	1678161	1681140	2979	loss	6
chr7	1698122	1701525	3403	loss	4
chr7	1714778	1719075	4297	loss	7
chr7	1785122	1787202	2080	loss	8
chr7	1923249	1926601	3352	loss	1
chr7	1936305	1938074	1769	loss	1
chr7	1938936	1940620	1684	loss	1
chr7	1950740	1955377	4637	loss	2
chr7	1958776	1963026	4250	loss	2
chr7	1970005	1971749	1744	loss	3
chr7	1986697	1988358	1661	loss	1
chr7	2275973	2279372	3399	loss	1
chr7	3912848	3915392	2544	loss	7
chr7	3916202	3920232	4030	loss	5
chr7	3932082	3935462	3380	loss	3
chr7	3938103	3941528	3425	loss	9
chr7	4275584	4278989	3405	gain	1
chr7	5323428	5330208	6780	loss	2
chr7	5437227	5441087	3860	loss	1
chr7	5443647	5447898	4251	loss	1
chr7	5963040	5968633	5593	gain	1
chr7	5969457	5971152	1695	gain	1
chr7	6273104	6276105	3001	loss	2
chr7	6326088	6329514	3426	loss	2
chr7	6330329	6335002	4673	loss	2
chr7	6530036	6531767	1731	loss	2
chr7	6548063	6555290	7227	loss	3
chr7	6603202	6607039	3837	loss	2
chr7	6610917	6613899	2982	loss	2
chr7	6629504	6631645	2141	loss	3
chr7	6641924	6646996	5072	loss	1
chr7	6647826	6649511	1685	loss	1
chr7	6655125	6658063	2938	loss	2
chr7	6664837	6666975	2138	loss	2
chr7	6669503	6673332	3829	loss	1
chr7	6698644	6700772	2128	loss	1
chr7	6706375	6708055	1680	loss	1
chr7	6712319	6714870	2551	loss	3
chr7	6799855	6804558	4703	loss	1
chr7	6960932	6963097	2165	loss	1
chr7	6969914	6971609	1695	loss	1
chr7	7208567	7211503	2936	loss	1
chr7	7270825	7272525	1700	loss	1
chr7	7364572	7371334	6762	loss	1
chr7	8427830	8429565	1735	loss	1
chr7	8872524	8877728	5204	loss	2
chr7	8973901	8976071	2170	loss	2
chr7	9826187	9830748	4561	gain	1
chr7	10067556	10070141	2585	loss	1
chr7	10343155	10346135	2980	loss	2
chr7	10346984	10349150	2166	loss	1
chr7	10363134	10367136	4002	loss	1
chr7	10402866	10406234	3368	loss	2
chr7	10533038	10535143	2105	loss	3
chr7	10579468	10583708	4240	loss	1
chr7	10592772	10595750	2978	loss	1
chr7	10661756	10663499	1743	loss	1
chr7	10664813	10666925	2112	loss	1
chr7	10673894	10678597	4703	loss	1
chr7	10688745	10690415	1670	loss	1
chr7	10837125	10840999	3874	loss	3
chr7	10841964	10846205	4241	loss	3
chr7	10873527	10878625	5098	loss	3
chr7	10960344	10964133	3789	loss	3
chr7	11015926	11018514	2588	loss	1
chr7	11249591	11252955	3364	loss	3
chr7	11290616	11292702	2086	loss	4
chr7	11294475	11296555	2080	loss	4
chr7	11361356	11366461	5105	loss	4
chr7	12424661	12428494	3833	loss	4
chr7	13079792	13081519	1727	loss	3
chr7	13195804	13197974	2170	loss	3
chr7	13292680	13295255	2575	loss	1
chr7	13408672	13411605	2933	loss	3
chr7	13570181	13572310	2129	loss	3
chr7	13927989	13931804	3815	loss	3
chr7	13936475	13938555	2080	loss	3
chr7	13953977	13957354	3377	loss	4
chr7	14282404	14284961	2557	loss	1
chr7	14770718	14780114	9396	loss	1
chr7	14956362	14960241	3879	loss	1
chr7	15487700	15489424	1724	loss	1
chr7	15495526	15499301	3775	loss	1
chr7	15529058	15533320	4262	loss	1
chr7	15574505	15576202	1697	loss	1
chr7	15708821	15710921	2100	loss	2
chr7	15712226	15713896	1670	loss	1
chr7	15715152	15717289	2137	loss	2
chr7	15852183	15854358	2175	loss	2
chr7	15855178	15861176	5998	loss	2
chr7	15927027	15929175	2148	loss	1
chr7	15933453	15935558	2105	loss	1
chr7	15945622	15949022	3400	loss	1
chr7	16111654	16115064	3410	loss	5
chr7	16115926	16118057	2131	loss	4
chr7	16134915	16136585	1670	loss	2
chr7	17134025	17139200	5175	loss	1
chr7	17382663	17386621	3958	loss	1
chr7	17998565	18001565	3000	loss	1
chr7	18242909	18251030	8121	loss	2
chr7	18525757	18528426	2669	loss	1
chr7	18549075	18551173	2098	loss	1
chr7	18563496	18567498	4002	loss	2
chr7	19032889	19035831	2942	loss	3
chr7	19072778	19080476	7698	loss	4
chr7	19121497	19123623	2126	loss	1
chr7	19124450	19126983	2533	loss	1
chr7	19137600	19142476	4876	loss	1
chr7	19143321	19145826	2505	loss	3
chr7	19147201	19149750	2549	loss	1
chr7	19337295	19338955	1660	loss	1
chr7	19475354	19477934	2580	loss	1
chr7	20131728	20139049	7321	loss	7
chr7	20651068	20654738	3670	loss	1
chr7	20811504	20815794	4290	loss	2
chr7	20817034	20822553	5519	loss	5
chr7	20824732	20830263	5531	loss	3
chr7	20834261	20835936	1675	loss	2
chr7	20836821	20839372	2551	loss	2
chr7	21441992	21444958	2966	loss	4
chr7	21502772	21508719	5947	loss	3
chr7	21526825	21531326	4501	loss	4
chr7	21659465	21664281	4816	both	2
chr7	21894289	21898089	3800	loss	1
chr7	22047952	22056037	8085	loss	4
chr7	22061952	22065791	3839	loss	4
chr7	22086791	22088536	1745	loss	1
chr7	22169347	22171899	2552	loss	2
chr7	22182386	22185782	3396	loss	2
chr7	22801235	22804425	3190	loss	1
chr7	23269173	23276153	6980	gain	3
chr7	24884200	24886317	2117	loss	1
chr7	24890103	24891838	1735	loss	1
chr7	24892653	24895203	2550	loss	1
chr7	25147053	25148755	1702	loss	1
chr7	25395483	25400643	5160	gain	1
chr7	25410200	25414316	4116	gain	1
chr7	25420724	25422804	2080	gain	1
chr7	25424545	25427097	2552	gain	1
chr7	25427947	25432609	4662	gain	1
chr7	25433905	25436071	2166	gain	1
chr7	25439724	25443933	4209	gain	1
chr7	25449583	25454267	4684	gain	1
chr7	25455078	25456798	1720	gain	1
chr7	25465512	25467232	1720	gain	1
chr7	25469901	25473502	3601	gain	1
chr7	25715469	25717141	1672	loss	4
chr7	25720191	25722281	2090	loss	3
chr7	25723808	25738327	14519	loss	6
chr7	25757031	25760214	3183	loss	6
chr7	25821820	25826073	4253	loss	5
chr7	25827323	25842849	15526	loss	2
chr7	25843695	25846107	2412	loss	4
chr7	25846965	25849070	2105	loss	5
chr7	25850352	25852730	2378	loss	1
chr7	25859731	25865460	5729	gain	4
chr7	26280719	26284682	3963	gain	1
chr7	26285537	26293508	7971	gain	1
chr7	26294353	26297834	3481	gain	1
chr7	28087907	28093760	5853	loss	1
chr7	28095450	28098830	3380	loss	3
chr7	28102565	28107626	5061	loss	3
chr7	28109441	28111126	1685	loss	1
chr7	28152625	28155720	3095	loss	1
chr7	28174508	28177064	2556	loss	4
chr7	30335522	30337178	1656	loss	1
chr7	30338049	30341855	3806	loss	1
chr7	30349541	30351343	1802	loss	1
chr8	803227	804951	1724	loss	1
chr8	807881	811739	3858	loss	2
chr8	1067928	1069663	1735	loss	1
chr8	1152676	1155226	2550	loss	1
chr8	1184002	1186127	2125	loss	5
chr8	1238728	1240434	1706	loss	1
chr8	1240889	1243838	2949	loss	5
chr8	1246553	1249508	2955	loss	5
chr8	1272423	1278802	6379	loss	2
chr8	1302816	1308016	5200	loss	2
chr8	1354256	1357506	3250	loss	2
chr8	1358370	1360055	1685	loss	2
chr8	1363751	1365856	2105	loss	1
chr8	1393612	1395757	2145	loss	1
chr8	1402224	1405977	3753	loss	1
chr8	1461763	1465567	3804	loss	2
chr8	1468922	1472787	3865	loss	1
chr8	1476267	1478022	1755	loss	2
chr8	1485266	1487832	2566	loss	1
chr8	2290766	2292861	2095	loss	1
chr8	3778735	3780410	1675	loss	2
chr8	3791397	3796832	5435	loss	1
chr8	4099500	4101604	2104	loss	1
chr8	4104204	4109706	5502	loss	1
chr8	4110551	4112252	1701	loss	1
chr8	4351489	4354851	3362	loss	1
chr8	4357011	4359151	2140	loss	1
chr8	4437173	4438898	1725	loss	1
chr8	4441441	4446963	5522	loss	1
chr8	4453613	4462145	8532	loss	1
chr8	4466268	4468788	2520	loss	1
chr8	4472935	4475490	2555	loss	1
chr8	4477728	4479433	1705	loss	1
chr8	4480751	4484102	3351	loss	1
chr8	4728330	4730532	2202	loss	3
chr8	4731777	4733480	1703	loss	4
chr8	4735350	4739197	3847	loss	5
chr8	4740022	4741732	1710	loss	5
chr8	4851434	4854004	2570	loss	2
chr8	4854880	4857475	2595	loss	2
chr8	4863576	4865573	1997	loss	1
chr8	4889200	4895263	6063	both	2
chr8	4896159	4899112	2953	gain	1
chr8	4939801	4942347	2546	loss	2
chr8	5013805	5016449	2644	loss	5
chr8	5041648	5044188	2540	loss	1
chr8	5045943	5047674	1731	loss	1
chr8	5072643	5075221	2578	loss	4
chr8	5531662	5533797	2135	loss	3
chr8	5535047	5537198	2151	loss	2
chr8	5539724	5541835	2111	loss	2
chr8	5661909	5664924	3015	loss	2
chr8	5670553	5676501	5948	loss	2
chr8	5679351	5682763	3412	loss	2
chr8	5683612	5685730	2118	loss	1
chr8	5686577	5689126	2549	loss	2
chr8	5703070	5706472	3402	loss	1
chr8	5888277	5889977	1700	loss	2
chr8	5890958	5893082	2124	loss	1
chr8	5943646	5950248	6602	loss	2
chr8	5951093	5955347	4254	loss	6
chr8	5958432	5960953	2521	loss	4
chr8	6057500	6060051	2551	loss	1
chr8	6189658	6192202	2544	loss	1
chr8	6311835	6314360	2525	loss	1
chr8	6319921	6323401	3480	loss	1
chr8	6327445	6332930	5485	loss	1
chr8	7695348	7698278	2930	loss	1
chr8	7769035	7774150	5115	loss	1
chr8	8163826	8168925	5099	loss	3
chr8	8171090	8174040	2950	loss	4
chr8	8242849	8247484	4635	loss	3
chr8	8333871	8338501	4630	gain	2
chr8	8414244	8416774	2530	loss	2
chr8	8903749	8907559	3810	loss	2
chr8	8921921	8925316	3395	loss	2
chr8	8932213	8934323	2110	loss	1
chr8	8937684	8940269	2585	loss	2
chr8	8942389	8946648	4259	loss	2
chr8	8947452	8949171	1719	loss	2
chr8	8950003	8951723	1720	loss	2
chr8	9006397	9009558	3161	loss	1
chr8	9136144	9142250	6106	loss	8
chr8	9212161	9217273	5112	loss	4
chr8	9347891	9349597	1706	loss	1
chr8	9442537	9446068	3531	loss	2
chr8	9446896	9448608	1712	loss	3
chr8	9487969	9489627	1658	loss	3
chr8	9529228	9531844	2616	loss	3
chr8	9537049	9539169	2120	loss	3
chr8	9540044	9544722	4678	loss	3
chr8	9557040	9559128	2088	loss	2
chr8	9662562	9670653	8091	loss	3
chr8	9673927	9676907	2980	loss	3
chr8	10047096	10050273	3177	loss	5
chr8	10050698	10052353	1655	loss	2
chr8	10055588	10059424	3836	loss	5
chr8	10070046	10074288	4242	loss	6
chr8	10076510	10081176	4666	loss	6
chr8	10141404	10143994	2590	loss	1
chr8	10785258	10788261	3003	loss	4
chr8	11024603	11027183	2580	gain	1
chr8	11125576	11128770	3194	loss	1
chr8	11139471	11141197	1726	loss	1
chr8	11451980	11453700	1720	loss	1
chr8	11458395	11460055	1660	loss	1
chr8	12372228	12379990	7762	loss	1
chr8	12731020	12733145	2125	loss	4
chr8	12749255	12751355	2100	loss	6
chr8	12800853	12803017	2164	loss	1
chr8	12805530	12807255	1725	loss	1
chr8	13705842	13708804	2962	loss	2
chr8	13709229	13711428	2199	gain	1
chr8	13734998	13737078	2080	loss	4
chr8	14084025	14085685	1660	loss	1
chr8	14094499	14096166	1667	loss	1
chr8	14100638	14104443	3805	loss	1
chr8	14108868	14110564	1696	loss	1
[truncated: 254 more rows]
