# Supplementary material for: Genome-wide copy number variations in Oryza sativa L
Source: BMC Genomics. 2013 Sep 23;14:649. doi: 10.1186/1471-2164-14-649 (PMC3856455; doi:10.1186/1471-2164-14-649)
Supplement: Additional file 5: Table S5 — CNVR coverage in all chromosomes. [file 1471-2164-14-649-S5.xls]

## Sheet: Table S5
Table S5. CNVR coverage in all chromosomes.
Chromosome		CNVR
No.	Size	Count	Length	Percentage
1	45038604	226	731390	0.0162392
2	36792247	146	518598	0.0140953
3	37312367	111	397632	0.0106568
4	36060865	314	1158496	0.0321261
5	30073438	119	414488	0.0137825
6	32124789	229	818230	0.0254704
7	30357780	222	803597	0.0264709
8	28530027	269	927071	0.0324946
9	23895721	235	845970	0.0354026
10	23703430	197	681859	0.0287663
11	31219694	487	1803938	0.0577821
12	27679166	331	1181044	0.0426691
Total	382788128	2886	10282313	0.0268616
