# Supplementary material for: Genome-wide copy number variations in Oryza sativa L
Source: BMC Genomics. 2013 Sep 23;14:649. doi: 10.1186/1471-2164-14-649 (PMC3856455; doi:10.1186/1471-2164-14-649)
Supplement: Additional file 6: Table S6 — Locations and classifications of repeats found in the deletions relative to the reference sample. [file 1471-2164-14-649-S6.xls]

## Sheet: Table S6
Table S6. Locations and classifications of repeats found in the deletions relative to the reference sample.
Chr	Start	End	Repeat Length	Repeat%	Simple_repeat#	bp	LTR#	bp	DNA#	bp	Low-complexity#	bp	SINE#	bp	LINE#	bp	RC#	bp	Unknown#	bp	Satellite#	bp	Other#	bp
chr1	287385	289950	84	3.27358	1	84	0	0	0	0	0	0	0	0	0	0	0	0	0	0	0	0	0	0
chr1	694610	709923	566	3.69596	1	20	1	510	0	0	1	36	0	0	0	0	0	0	0	0	0	0	0	0
chr1	731138	735392	0	0	0	0	0	0	0	0	0	0	0	0	0	0	0	0	0	0	0	0	0	0
chr1	763622	766129	1442	57.496	0	0	0	0	6	1442	0	0	0	0	0	0	0	0	0	0	0	0	0	0
chr1	767009	769144	0	0	0	0	0	0	0	0	0	0	0	0	0	0	0	0	0	0	0	0	0	0
chr1	785767	790001	0	0	0	0	0	0	0	0	0	0	0	0	0	0	0	0	0	0	0	0	0	0
chr1	790853	795158	0	0	0	0	0	0	0	0	0	0	0	0	0	0	0	0	0	0	0	0	0	0
chr1	803929	807339	29	0.850191	0	0	0	0	0	0	1	29	0	0	0	0	0	0	0	0	0	0	0	0
chr1	808199	811213	235	7.79436	0	0	0	0	1	235	0	0	0	0	0	0	0	0	0	0	0	0	0	0
chr1	912203	913949	135	7.72753	0	0	0	0	0	0	3	135	0	0	0	0	0	0	0	0	0	0	0	0
chr1	915604	917334	71	4.10168	0	0	0	0	1	71	0	0	0	0	0	0	0	0	0	0	0	0	0	0
chr1	941298	942953	1362	82.2464	0	0	1	1362	0	0	0	0	0	0	0	0	0	0	0	0	0	0	0	0
chr1	975349	978325	97	3.25831	0	0	0	0	1	97	0	0	0	0	0	0	0	0	0	0	0	0	0	0
chr1	985139	988501	439	13.0538	0	0	0	0	2	439	0	0	0	0	0	0	0	0	0	0	0	0	0	0
chr1	993275	998495	503	9.63417	0	0	0	0	2	503	0	0	0	0	0	0	0	0	0	0	0	0	0	0
chr1	2013880	2018128	47	1.10614	1	20	0	0	0	0	1	27	0	0	0	0	0	0	0	0	0	0	0	0
chr1	2139509	2141194	374	22.1827	0	0	0	0	2	374	0	0	0	0	0	0	0	0	0	0	0	0	0	0
chr1	2415638	2417773	0	0	0	0	0	0	0	0	0	0	0	0	0	0	0	0	0	0	0	0	0	0
chr1	2420386	2422100	245	14.2857	0	0	0	0	2	245	0	0	0	0	0	0	0	0	0	0	0	0	0	0
chr1	2433445	2437974	33	0.728477	0	0	0	0	0	0	1	33	0	0	0	0	0	0	0	0	0	0	0	0
chr1	2446577	2449554	284	9.5366	0	0	0	0	1	239	1	45	0	0	0	0	0	0	0	0	0	0	0	0
chr1	2450913	2457817	347	5.02534	2	144	0	0	0	0	1	35	0	0	1	168	0	0	0	0	0	0	0	0
chr1	2458798	2461350	0	0	0	0	0	0	0	0	0	0	0	0	0	0	0	0	0	0	0	0	0	0
chr1	2462175	2463889	460	26.8222	0	0	0	0	1	209	0	0	1	251	0	0	0	0	0	0	0	0	0	0
chr1	2465163	2467172	81	4.02985	0	0	0	0	0	0	1	32	1	49	0	0	0	0	0	0	0	0	0	0
chr1	2473530	2475225	181	10.6722	0	0	0	0	1	181	0	0	0	0	0	0	0	0	0	0	0	0	0	0
chr1	2486001	2491148	581	11.2859	0	0	0	0	3	545	1	36	0	0	0	0	0	0	0	0	0	0	0	0
chr1	2538167	2540287	286	13.4842	0	0	0	0	1	286	0	0	0	0	0	0	0	0	0	0	0	0	0	0
chr1	2546204	2547932	169	9.77444	1	30	0	0	1	139	0	0	0	0	0	0	0	0	0	0	0	0	0	0
chr1	2556223	2558353	182	8.54059	0	0	0	0	3	182	0	0	0	0	0	0	0	0	0	0	0	0	0	0
chr1	2616184	2622200	1323	21.9877	1	34	0	0	6	1093	2	86	0	0	1	110	0	0	0	0	0	0	0	0
chr1	2626226	2628823	445	17.1286	0	0	0	0	3	445	0	0	0	0	0	0	0	0	0	0	0	0	0	0
chr1	2631678	2633847	139	6.40553	0	0	1	101	0	0	1	38	0	0	0	0	0	0	0	0	0	0	0	0
chr1	2815623	2819045	375	10.9553	1	30	0	0	2	324	1	21	0	0	0	0	0	0	0	0	0	0	0	0
chr1	2825324	2827414	0	0	0	0	0	0	0	0	0	0	0	0	0	0	0	0	0	0	0	0	0	0
chr1	3060855	3064708	0	0	0	0	0	0	0	0	0	0	0	0	0	0	0	0	0	0	0	0	0	0
chr1	3066417	3070202	0	0	0	0	0	0	0	0	0	0	0	0	0	0	0	0	0	0	0	0	0	0
chr1	3073223	3076189	1384	46.6464	1	30	0	0	12	1354	0	0	0	0	0	0	0	0	0	0	0	0	0	0
chr1	3078769	3081019	2237	99.3781	0	0	0	0	0	0	0	0	0	0	1	2237	0	0	0	0	0	0	0	0
chr1	3140747	3145826	793	15.6102	0	0	0	0	4	726	0	0	1	67	0	0	0	0	0	0	0	0	0	0
chr1	3151557	3153251	565	33.3333	0	0	0	0	4	487	0	0	1	78	0	0	0	0	0	0	0	0	0	0
chr1	3171989	3174550	532	20.765	0	0	0	0	4	532	0	0	0	0	0	0	0	0	0	0	0	0	0	0
chr1	3175380	3177955	0	0	0	0	0	0	0	0	0	0	0	0	0	0	0	0	0	0	0	0	0	0
chr1	3192108	3193824	378	22.0151	0	0	0	0	1	196	0	0	1	111	1	71	0	0	0	0	0	0	0	0
chr1	3221225	3224580	0	0	0	0	0	0	0	0	0	0	0	0	0	0	0	0	0	0	0	0	0	0
chr1	3225030	3226736	0	0	0	0	0	0	0	0	0	0	0	0	0	0	0	0	0	0	0	0	0	0
chr1	3241934	3243620	0	0	0	0	0	0	0	0	0	0	0	0	0	0	0	0	0	0	0	0	0	0
chr1	3249609	3251745	0	0	0	0	0	0	0	0	0	0	0	0	0	0	0	0	0	0	0	0	0	0
chr1	3257653	3260203	196	7.68326	0	0	0	0	0	0	0	0	1	196	0	0	0	0	0	0	0	0	0	0
chr1	3261283	3262980	0	0	0	0	0	0	0	0	0	0	0	0	0	0	0	0	0	0	0	0	0	0
chr1	3272074	3277139	0	0	0	0	0	0	0	0	0	0	0	0	0	0	0	0	0	0	0	0	0	0
chr1	3440915	3444348	499	14.5312	0	0	0	0	3	428	1	71	0	0	0	0	0	0	0	0	0	0	0	0
chr1	4450249	4451991	0	0	0	0	0	0	0	0	0	0	0	0	0	0	0	0	0	0	0	0	0	0
chr1	4457897	4467937	10018	99.7709	0	0	0	0	0	0	0	0	0	0	0	0	1	10018	0	0	0	0	0	0
chr1	4591878	4593598	132	7.66996	0	0	0	0	1	132	0	0	0	0	0	0	0	0	0	0	0	0	0	0
chr1	4614497	4616177	370	22.0107	0	0	0	0	2	370	0	0	0	0	0	0	0	0	0	0	0	0	0	0
chr1	10324347	10332011	690	9.00196	1	25	1	61	4	576	1	28	0	0	0	0	0	0	0	0	0	0	0	0
chr1	10549179	10552184	2178	72.4551	0	0	0	0	2	2178	0	0	0	0	0	0	0	0	0	0	0	0	0	0
chr1	11177646	11179376	0	0	0	0	0	0	0	0	0	0	0	0	0	0	0	0	0	0	0	0	0	0
chr1	11402941	11405037	125	5.9609	2	125	0	0	0	0	0	0	0	0	0	0	0	0	0	0	0	0	0	0
chr1	11408519	11412300	369	9.75674	0	0	1	191	2	178	0	0	0	0	0	0	0	0	0	0	0	0	0	0
chr1	11418076	11422357	1590	37.1322	0	0	0	0	4	929	0	0	0	0	0	0	2	661	0	0	0	0	0	0
chr1	11423173	11425315	777	36.2576	0	0	4	777	0	0	0	0	0	0	0	0	0	0	0	0	0	0	0	0
chr1	12325772	12330022	1409	33.1451	0	0	1	887	4	522	0	0	0	0	0	0	0	0	0	0	0	0	0	0
chr1	12348082	12352760	630	13.4644	2	195	0	0	2	302	2	133	0	0	0	0	0	0	0	0	0	0	0	0
chr1	12358436	12362696	2399	56.3013	0	0	1	446	7	1953	0	0	0	0	0	0	0	0	0	0	0	0	0	0
chr1	12761082	12764472	223	6.57623	1	45	0	0	1	178	0	0	0	0	0	0	0	0	0	0	0	0	0	0
chr1	12768417	12773089	511	10.9352	0	0	0	0	0	0	0	0	0	0	0	0	2	511	0	0	0	0	0	0
chr1	12774349	12776483	0	0	0	0	0	0	0	0	0	0	0	0	0	0	0	0	0	0	0	0	0	0
chr1	12777803	12781201	0	0	0	0	0	0	0	0	0	0	0	0	0	0	0	0	0	0	0	0	0	0
chr1	13134120	13140717	4150	62.8978	0	0	1	4150	0	0	0	0	0	0	0	0	0	0	0	0	0	0	0	0
chr1	13190990	13192695	559	32.7667	0	0	1	304	1	255	0	0	0	0	0	0	0	0	0	0	0	0	0	0
chr1	13274373	13278658	1138	26.5516	0	0	0	0	0	0	0	0	0	0	1	1138	0	0	0	0	0	0	0	0
chr1	13537392	13539671	0	0	0	0	0	0	0	0	0	0	0	0	0	0	0	0	0	0	0	0	0	0
chr1	13540603	13543140	973	38.3373	0	0	0	0	5	872	2	101	0	0	0	0	0	0	0	0	0	0	0	0
chr1	13548918	13550651	53	3.05652	0	0	0	0	0	0	1	53	0	0	0	0	0	0	0	0	0	0	0	0
chr1	13565670	13567415	44	2.52005	0	0	0	0	0	0	2	44	0	0	0	0	0	0	0	0	0	0	0	0
chr1	13568226	13569950	0	0	0	0	0	0	0	0	0	0	0	0	0	0	0	0	0	0	0	0	0	0
chr1	13572967	13574669	519	30.4756	0	0	0	0	3	483	1	36	0	0	0	0	0	0	0	0	0	0	0	0
chr1	13579637	13582194	300	11.7279	0	0	0	0	0	0	1	33	2	267	0	0	0	0	0	0	0	0	0	0
chr1	13590724	13595639	4606	93.6941	0	0	1	4606	0	0	0	0	0	0	0	0	0	0	0	0	0	0	0	0
chr1	13691090	13694175	650	21.0629	0	0	0	0	2	628	1	22	0	0	0	0	0	0	0	0	0	0	0	0
chr1	13695937	13699792	24	0.622407	1	24	0	0	0	0	0	0	0	0	0	0	0	0	0	0	0	0	0	0
chr1	13720421	13722516	0	0	0	0	0	0	0	0	0	0	0	0	0	0	0	0	0	0	0	0	0	0
chr1	13738021	13740612	0	0	0	0	0	0	0	0	0	0	0	0	0	0	0	0	0	0	0	0	0	0
chr1	13804746	13809003	386	9.06529	0	0	0	0	2	386	0	0	0	0	0	0	0	0	0	0	0	0	0	0
chr1	13855599	13857724	0	0	0	0	0	0	0	0	0	0	0	0	0	0	0	0	0	0	0	0	0	0
chr1	13860472	13862192	269	15.6304	0	0	0	0	3	269	0	0	0	0	0	0	0	0	0	0	0	0	0	0
chr1	14402896	14405434	144	5.67152	0	0	0	0	1	55	1	89	0	0	0	0	0	0	0	0	0	0	0	0
chr1	14411300	14413424	39	1.83529	0	0	0	0	1	39	0	0	0	0	0	0	0	0	0	0	0	0	0	0
chr1	14414744	14416409	72	4.32173	0	0	0	0	1	72	0	0	0	0	0	0	0	0	0	0	0	0	0	0
chr1	14549883	14552026	667	31.1101	0	0	3	667	0	0	0	0	0	0	0	0	0	0	0	0	0	0	0	0
chr1	14663210	14664890	450	26.7698	1	142	0	0	2	308	0	0	0	0	0	0	0	0	0	0	0	0	0	0
chr1	14670419	14676076	271	4.78968	0	0	0	0	2	271	0	0	0	0	0	0	0	0	0	0	0	0	0	0
chr1	14719601	14723826	0	0	0	0	0	0	0	0	0	0	0	0	0	0	0	0	0	0	0	0	0	0
chr1	14730021	14734744	0	0	0	0	0	0	0	0	0	0	0	0	0	0	0	0	0	0	0	0	0	0
chr1	14740842	14743364	0	0	0	0	0	0	0	0	0	0	0	0	0	0	0	0	0	0	0	0	0	0
chr1	14745934	14748461	261	10.3244	0	0	0	0	1	261	0	0	0	0	0	0	0	0	0	0	0	0	0	0
chr1	14942144	14945542	21	0.617829	0	0	0	0	0	0	1	21	0	0	0	0	0	0	0	0	0	0	0	0
chr1	15062014	15064559	134	5.26316	0	0	0	0	2	134	0	0	0	0	0	0	0	0	0	0	0	0	0	0
chr1	15099315	15103110	229	6.03267	0	0	0	0	2	115	2	114	0	0	0	0	0	0	0	0	0	0	0	0
chr1	15107411	15110371	0	0	0	0	0	0	0	0	0	0	0	0	0	0	0	0	0	0	0	0	0	0
chr1	15485024	15487169	0	0	0	0	0	0	0	0	0	0	0	0	0	0	0	0	0	0	0	0	0	0
chr1	15527086	15530062	2977	100	0	0	1	2977	0	0	0	0	0	0	0	0	0	0	0	0	0	0	0	0
chr1	16236515	16245450	5088	56.9382	0	0	0	0	0	0	0	0	0	0	0	0	2	5088	0	0	0	0	0	0
chr1	16246310	16250137	1156	30.1985	0	0	0	0	0	0	0	0	0	0	0	0	1	1156	0	0	0	0	0	0
chr1	16669294	16673504	4122	97.8865	0	0	2	4122	0	0	0	0	0	0	0	0	0	0	0	0	0	0	0	0
chr1	16905865	16910101	4237	100	0	0	1	4237	0	0	0	0	0	0	0	0	0	0	0	0	0	0	0	0
chr1	18732360	18737862	49	0.890423	0	0	0	0	1	49	0	0	0	0	0	0	0	0	0	0	0	0	0	0
chr1	18739996	18741833	0	0	0	0	0	0	0	0	0	0	0	0	0	0	0	0	0	0	0	0	0	0
chr1	19654672	19656767	0	0	0	0	0	0	0	0	0	0	0	0	0	0	0	0	0	0	0	0	0	0
chr1	20036636	20040086	65	1.88351	2	65	0	0	0	0	0	0	0	0	0	0	0	0	0	0	0	0	0	0
chr1	20077719	20080259	197	7.75285	0	0	1	176	0	0	1	21	0	0	0	0	0	0	0	0	0	0	0	0
chr1	20085017	20086904	0	0	0	0	0	0	0	0	0	0	0	0	0	0	0	0	0	0	0	0	0	0
chr1	20163031	20164690	135	8.13253	0	0	1	135	0	0	0	0	0	0	0	0	0	0	0	0	0	0	0	0
chr1	20167929	20170504	0	0	0	0	0	0	0	0	0	0	0	0	0	0	0	0	0	0	0	0	0	0
chr1	20173915	20176083	289	13.3241	0	0	1	55	1	234	0	0	0	0	0	0	0	0	0	0	0	0	0	0
chr1	20186026	20188985	114	3.85135	1	114	0	0	0	0	0	0	0	0	0	0	0	0	0	0	0	0	0	0
chr1	20198133	20208759	3040	28.6064	0	0	1	75	0	0	1	35	1	286	3	2644	0	0	0	0	0	0	0	0
chr1	20212458	20219012	244	3.72235	1	143	0	0	2	101	0	0	0	0	0	0	0	0	0	0	0	0	0	0
chr1	20265743	20267438	590	34.7877	0	0	1	445	1	145	0	0	0	0	0	0	0	0	0	0	0	0	0	0
chr1	20662861	20667180	2559	59.2361	2	244	0	0	2	2315	0	0	0	0	0	0	0	0	0	0	0	0	0	0
chr1	21269030	21272011	633	21.2274	0	0	1	633	0	0	0	0	0	0	0	0	0	0	0	0	0	0	0	0
chr1	21314283	21317253	370	12.4537	0	0	1	370	0	0	0	0	0	0	0	0	0	0	0	0	0	0	0	0
chr1	21513237	21516659	21	0.613497	1	21	0	0	0	0	0	0	0	0	0	0	0	0	0	0	0	0	0	0
chr1	22361902	22363588	0	0	0	0	0	0	0	0	0	0	0	0	0	0	0	0	0	0	0	0	0	0
chr1	22374083	22376170	2088	100	0	0	1	2088	0	0	0	0	0	0	0	0	0	0	0	0	0	0	0	0
chr1	22411853	22417372	1108	20.0725	4	132	2	940	0	0	1	36	0	0	0	0	0	0	0	0	0	0	0	0
chr1	22418222	22420808	298	11.5191	0	0	0	0	1	118	0	0	0	0	1	180	0	0	0	0	0	0	0	0
chr1	22436513	22439463	28	0.948831	1	28	0	0	0	0	0	0	0	0	0	0	0	0	0	0	0	0	0	0
chr1	22457966	22462411	0	0	0	0	0	0	0	0	0	0	0	0	0	0	0	0	0	0	0	0	0	0
chr1	22672411	22674941	0	0	0	0	0	0	0	0	0	0	0	0	0	0	0	0	0	0	0	0	0	0
chr1	22821673	22824648	1228	41.2634	0	0	0	0	0	0	0	0	0	0	2	1228	0	0	0	0	0	0	0	0
chr1	23052116	23058091	839	14.0395	2	81	0	0	3	758	0	0	0	0	0	0	0	0	0	0	0	0	0	0
chr1	23061711	23064720	594	19.7342	0	0	0	0	3	594	0	0	0	0	0	0	0	0	0	0	0	0	0	0
chr1	23066434	23068089	687	41.4855	0	0	0	0	1	687	0	0	0	0	0	0	0	0	0	0	0	0	0	0
chr1	23149720	23151454	1171	67.4928	0	0	0	0	0	0	0	0	0	0	2	1171	0	0	0	0	0	0	0	0
chr1	23153565	23156554	789	26.388	0	0	1	118	4	456	2	108	0	0	0	0	1	107	0	0	0	0	0	0
chr1	23164260	23168060	22	0.578795	0	0	0	0	0	0	1	22	0	0	0	0	0	0	0	0	0	0	0	0
chr1	23170661	23174046	730	21.5594	2	359	0	0	2	371	0	0	0	0	0	0	0	0	0	0	0	0	0	0
chr1	23177446	23180856	491	14.3946	0	0	0	0	2	327	1	25	1	139	0	0	0	0	0	0	0	0	0	0
chr1	23186279	23188834	444	17.3709	0	0	0	0	2	444	0	0	0	0	0	0	0	0	0	0	0	0	0	0
chr1	23190135	23191788	513	31.0157	0	0	1	513	0	0	0	0	0	0	0	0	0	0	0	0	0	0	0	0
chr1	23194170	23196335	541	24.9769	0	0	1	116	4	425	0	0	0	0	0	0	0	0	0	0	0	0	0	0
chr1	23233492	23235759	174	7.67196	0	0	0	0	2	174	0	0	0	0	0	0	0	0	0	0	0	0	0	0
chr1	23242398	23244936	1093	43.0484	0	0	4	1056	0	0	1	37	0	0	0	0	0	0	0	0	0	0	0	0
chr1	23302261	23304342	151	7.25264	0	0	0	0	1	151	0	0	0	0	0	0	0	0	0	0	0	0	0	0
chr1	23444629	23448837	0	0	0	0	0	0	0	0	0	0	0	0	0	0	0	0	0	0	0	0	0	0
chr1	23450188	23453169	0	0	0	0	0	0	0	0	0	0	0	0	0	0	0	0	0	0	0	0	0	0
chr1	23997509	24000484	103	3.46102	0	0	0	0	1	103	0	0	0	0	0	0	0	0	0	0	0	0	0	0
chr1	24005913	24008038	20	0.940734	1	20	0	0	0	0	0	0	0	0	0	0	0	0	0	0	0	0	0	0
chr1	24703589	24705336	239	13.6728	3	105	0	0	1	134	0	0	0	0	0	0	0	0	0	0	0	0	0	0
chr1	24707042	24711757	0	0	0	0	0	0	0	0	0	0	0	0	0	0	0	0	0	0	0	0	0	0
chr1	25261595	25265880	0	0	0	0	0	0	0	0	0	0	0	0	0	0	0	0	0	0	0	0	0	0
chr1	25286977	25289557	396	15.3429	0	0	0	0	1	396	0	0	0	0	0	0	0	0	0	0	0	0	0	0
chr1	25382528	25384661	504	23.6176	0	0	0	0	3	504	0	0	0	0	0	0	0	0	0	0	0	0	0	0
chr1	25402492	25406736	591	13.9223	0	0	0	0	4	536	1	55	0	0	0	0	0	0	0	0	0	0	0	0
chr1	25523212	25524915	580	34.0376	0	0	0	0	3	580	0	0	0	0	0	0	0	0	0	0	0	0	0	0
chr1	26021986	26024160	371	17.0575	0	0	0	0	2	371	0	0	0	0	0	0	0	0	0	0	0	0	0	0
chr1	27256318	27261834	126	2.28385	0	0	0	0	1	87	1	39	0	0	0	0	0	0	0	0	0	0	0	0
chr1	29542884	29544583	0	0	0	0	0	0	0	0	0	0	0	0	0	0	0	0	0	0	0	0	0	0
chr1	30069506	30072031	2517	99.6437	1	20	2	2497	0	0	0	0	0	0	0	0	0	0	0	0	0	0	0	0
chr1	30103460	30105135	50	2.98329	0	0	0	0	1	50	0	0	0	0	0	0	0	0	0	0	0	0	0	0
chr1	30742168	30746002	1783	46.4928	0	0	3	1660	1	123	0	0	0	0	0	0	0	0	0	0	0	0	0	0
chr1	30749097	30753339	1361	32.0764	1	140	2	515	3	565	3	141	0	0	0	0	0	0	0	0	0	0	0	0
chr1	31263647	31265752	0	0	0	0	0	0	0	0	0	0	0	0	0	0	0	0	0	0	0	0	0	0
chr1	31419908	31424267	925	21.2156	0	0	0	0	8	925	0	0	0	0	0	0	0	0	0	0	0	0	0	0
chr1	31433362	31438928	1286	23.1004	1	158	0	0	6	896	1	26	1	206	0	0	0	0	0	0	0	0	0	0
chr1	31448118	31450698	684	26.5014	0	0	0	0	3	412	3	113	1	159	0	0	0	0	0	0	0	0	0	0
chr1	34460239	34463253	396	13.1343	0	0	0	0	2	332	1	64	0	0	0	0	0	0	0	0	0	0	0	0
chr1	34464258	34469314	434	8.58216	0	0	0	0	0	0	0	0	0	0	2	434	0	0	0	0	0	0	0	0
chr1	34819936	34825901	0	0	0	0	0	0	0	0	0	0	0	0	0	0	0	0	0	0	0	0	0	0
chr1	34827615	34829756	0	0	0	0	0	0	0	0	0	0	0	0	0	0	0	0	0	0	0	0	0	0
chr1	34941691	34943433	0	0	0	0	0	0	0	0	0	0	0	0	0	0	0	0	0	0	0	0	0	0
chr1	34967689	34971554	221	5.7165	2	72	0	0	1	149	0	0	0	0	0	0	0	0	0	0	0	0	0	0
chr1	35236710	35238760	1871	91.2238	0	0	2	1871	0	0	0	0	0	0	0	0	0	0	0	0	0	0	0	0
chr1	35391036	35394841	278	7.30426	0	0	0	0	2	278	0	0	0	0	0	0	0	0	0	0	0	0	0	0
chr1	35395697	35397827	700	32.8484	0	0	0	0	3	678	1	22	0	0	0	0	0	0	0	0	0	0	0	0
chr1	35546917	35548612	0	0	0	0	0	0	0	0	0	0	0	0	0	0	0	0	0	0	0	0	0	0
chr1	35553296	35559711	364	5.67332	0	0	0	0	1	364	0	0	0	0	0	0	0	0	0	0	0	0	0	0
chr1	35984143	35987125	348	11.6661	0	0	0	0	2	348	0	0	0	0	0	0	0	0	0	0	0	0	0	0
chr1	36165986	36167738	671	38.2772	1	67	0	0	1	343	0	0	2	261	0	0	0	0	0	0	0	0	0	0
chr1	36926161	36928732	320	12.4417	0	0	0	0	2	320	0	0	0	0	0	0	0	0	0	0	0	0	0	0
chr1	40281329	40283524	2193	99.8634	0	0	3	2193	0	0	0	0	0	0	0	0	0	0	0	0	0	0	0	0
chr1	40567112	40569347	250	11.1807	0	0	0	0	1	250	0	0	0	0	0	0	0	0	0	0	0	0	0	0
chr1	40800837	40802559	456	26.4655	0	0	0	0	2	412	1	44	0	0	0	0	0	0	0	0	0	0	0	0
chr1	41511709	41515082	619	18.3462	0	0	0	0	2	537	2	82	0	0	0	0	0	0	0	0	0	0	0	0
chr1	42117911	42121317	89	2.61227	0	0	0	0	0	0	3	89	0	0	0	0	0	0	0	0	0	0	0	0
chr1	42125960	42128058	28	1.33397	0	0	0	0	0	0	1	28	0	0	0	0	0	0	0	0	0	0	0	0
chr1	42665681	42667371	278	16.44	0	0	0	0	0	0	0	0	0	0	2	278	0	0	0	0	0	0	0	0
chr1	42917223	42920658	220	6.40279	0	0	0	0	1	220	0	0	0	0	0	0	0	0	0	0	0	0	0	0
chr1	42921558	42923697	0	0	0	0	0	0	0	0	0	0	0	0	0	0	0	0	0	0	0	0	0	0
chr1	42924632	42930577	114	1.91726	0	0	1	64	0	0	2	50	0	0	0	0	0	0	0	0	0	0	0	0
chr1	42931857	42933607	0	0	0	0	0	0	0	0	0	0	0	0	0	0	0	0	0	0	0	0	0	0
chr1	43256510	43261392	0	0	0	0	0	0	0	0	0	0	0	0	0	0	0	0	0	0	0	0	0	0
chr1	43412009	43414559	809	31.7131	0	0	0	0	2	809	0	0	0	0	0	0	0	0	0	0	0	0	0	0
chr1	43415409	43417525	870	41.0959	0	0	1	90	4	780	0	0	0	0	0	0	0	0	0	0	0	0	0	0
chr1	43446383	43450213	316	8.2485	1	88	0	0	1	228	0	0	0	0	0	0	0	0	0	0	0	0	0	0
chr1	43454564	43456304	383	21.9989	1	98	0	0	2	285	0	0	0	0	0	0	0	0	0	0	0	0	0	0
chr1	43753171	43759127	819	13.7485	0	0	0	0	2	402	1	39	0	0	0	0	1	378	0	0	0	0	0	0
chr1	43766305	43768827	0	0	0	0	0	0	0	0	0	0	0	0	0	0	0	0	0	0	0	0	0	0
chr1	44154396	44159062	71	1.52132	1	20	0	0	0	0	0	0	0	0	1	51	0	0	0	0	0	0	0	0
chr1	44162332	44169255	817	11.7995	1	29	0	0	0	0	0	0	0	0	0	0	2	788	0	0	0	0	0	0
chr1	44424812	44428258	31	0.899333	1	31	0	0	0	0	0	0	0	0	0	0	0	0	0	0	0	0	0	0
chr1	44429215	44433045	0	0	0	0	0	0	0	0	0	0	0	0	0	0	0	0	0	0	0	0	0	0
chr1	44433902	44435626	0	0	0	0	0	0	0	0	0	0	0	0	0	0	0	0	0	0	0	0	0	0
chr1	44438346	44440500	459	21.2993	0	0	0	0	3	403	0	0	1	56	0	0	0	0	0	0	0	0	0	0
chr1	44442652	44451205	424	4.95675	0	0	0	0	2	378	0	0	1	46	0	0	0	0	0	0	0	0	0	0
chr10	552569	554695	1089	51.1989	0	0	0	0	0	0	0	0	0	0	2	1089	0	0	0	0	0	0	0	0
chr10	724523	728379	830	21.5193	0	0	0	0	3	830	0	0	0	0	0	0	0	0	0	0	0	0	0	0
chr10	782326	784490	26	1.20092	0	0	0	0	0	0	1	26	0	0	0	0	0	0	0	0	0	0	0	0
chr10	878322	881041	602	22.1324	1	61	0	0	1	255	1	51	0	0	1	235	0	0	0	0	0	0	0	0
chr10	1052600	1055141	30	1.18017	1	30	0	0	0	0	0	0	0	0	0	0	0	0	0	0	0	0	0	0
chr10	1058686	1060378	564	33.3136	0	0	3	564	0	0	0	0	0	0	0	0	0	0	0	0	0	0	0	0
chr10	1064706	1067261	97	3.79499	0	0	0	0	0	0	2	97	0	0	0	0	0	0	0	0	0	0	0	0
chr10	1067816	1076838	2748	30.4555	1	25	4	1363	6	1128	1	179	1	53	0	0	0	0	0	0	0	0	0	0
chr10	1077688	1079377	583	34.497	0	0	2	339	0	0	0	0	0	0	1	244	0	0	0	0	0	0	0	0
chr10	1137527	1141019	558	15.9748	0	0	1	176	2	382	0	0	0	0	0	0	0	0	0	0	0	0	0	0
chr10	1158666	1163723	153	3.02491	0	0	1	56	1	97	0	0	0	0	0	0	0	0	0	0	0	0	0	0
chr10	1304621	1306300	181	10.7738	0	0	0	0	1	141	1	40	0	0	0	0	0	0	0	0	0	0	0	0
chr10	1307175	1314386	3766	52.2185	0	0	1	3744	0	0	1	22	0	0	0	0	0	0	0	0	0	0	0	0
chr10	1316126	1319958	3749	97.8085	0	0	2	3749	0	0	0	0	0	0	0	0	0	0	0	0	0	0	0	0
chr10	1548170	1550720	216	8.46727	0	0	0	0	1	216	0	0	0	0	0	0	0	0	0	0	0	0	0	0
chr10	1574640	1578026	1096	32.359	1	60	1	169	5	766	1	101	0	0	0	0	0	0	0	0	0	0	0	0
chr10	1578901	1581883	1124	37.6802	0	0	1	274	5	822	1	28	0	0	0	0	0	0	0	0	0	0	0	0
chr10	1598144	1599878	202	11.6427	0	0	0	0	1	202	0	0	0	0	0	0	0	0	0	0	0	0	0	0
chr10	1604451	1606168	332	19.3248	0	0	0	0	1	332	0	0	0	0	0	0	0	0	0	0	0	0	0	0
chr10	1609594	1612136	663	26.0716	0	0	0	0	3	568	3	95	0	0	0	0	0	0	0	0	0	0	0	0
chr10	1875879	1877995	446	21.0675	0	0	0	0	1	65	0	0	2	155	1	226	0	0	0	0	0	0	0	0
chr10	1884174	1885854	0	0	0	0	0	0	0	0	0	0	0	0	0	0	0	0	0	0	0	0	0	0
chr10	1904015	1907825	0	0	0	0	0	0	0	0	0	0	0	0	0	0	0	0	0	0	0	0	0	0
chr10	1912495	1920548	4798	59.5729	0	0	0	0	2	327	0	0	0	0	3	4471	0	0	0	0	0	0	0	0
chr10	1941881	1944311	0	0	0	0	0	0	0	0	0	0	0	0	0	0	0	0	0	0	0	0	0	0
chr10	1948325	1950492	0	0	0	0	0	0	0	0	0	0	0	0	0	0	0	0	0	0	0	0	0	0
chr10	1954042	1955742	0	0	0	0	0	0	0	0	0	0	0	0	0	0	0	0	0	0	0	0	0	0
chr10	1960103	1963518	1002	29.3326	0	0	3	975	0	0	1	27	0	0	0	0	0	0	0	0	0	0	0	0
chr10	1995892	1998829	186	6.33084	0	0	0	0	1	96	0	0	0	0	0	0	1	90	0	0	0	0	0	0
chr10	2020880	2026031	104	2.01863	0	0	1	33	1	46	1	25	0	0	0	0	0	0	0	0	0	0	0	0
chr10	2047657	2049357	1184	69.6061	0	0	2	1140	0	0	1	44	0	0	0	0	0	0	0	0	0	0	0	0
chr10	2051067	2052752	698	41.3998	0	0	1	553	1	145	0	0	0	0	0	0	0	0	0	0	0	0	0	0
chr10	2209294	2218226	4759	53.2744	2	127	2	4119	2	233	2	75	0	0	0	0	1	205	0	0	0	0	0	0
chr10	2225119	2230173	0	0	0	0	0	0	0	0	0	0	0	0	0	0	0	0	0	0	0	0	0	0
chr10	2235293	2237381	602	28.8176	0	0	0	0	7	602	0	0	0	0	0	0	0	0	0	0	0	0	0	0
chr10	2349065	2352883	0	0	0	0	0	0	0	0	0	0	0	0	0	0	0	0	0	0	0	0	0	0
chr10	2353719	2357591	1139	29.4087	0	0	0	0	4	1021	4	118	0	0	0	0	0	0	0	0	0	0	0	0
chr10	2358411	2362253	926	24.0958	1	36	0	0	3	536	0	0	1	354	0	0	0	0	0	0	0	0	0	0
chr10	2368227	2370354	1064	50	0	0	0	0	3	807	3	257	0	0	0	0	0	0	0	0	0	0	0	0
chr10	2528776	2530470	43	2.53687	2	43	0	0	0	0	0	0	0	0	0	0	0	0	0	0	0	0	0	0
chr10	2549308	2551018	0	0	0	0	0	0	0	0	0	0	0	0	0	0	0	0	0	0	0	0	0	0
chr10	2587546	2589291	136	7.78923	0	0	0	0	1	136	0	0	0	0	0	0	0	0	0	0	0	0	0	0
chr10	2658957	2670456	1822	15.8435	0	0	2	267	7	1460	0	0	1	95	0	0	0	0	0	0	0	0	0	0
chr10	3040493	3042190	367	21.6137	0	0	0	0	3	311	1	56	0	0	0	0	0	0	0	0	0	0	0	0
chr10	3109660	3112610	1456	49.3392	0	0	3	1456	0	0	0	0	0	0	0	0	0	0	0	0	0	0	0	0
chr10	3133197	3135361	988	45.6351	0	0	2	951	0	0	1	37	0	0	0	0	0	0	0	0	0	0	0	0
chr10	3382002	3383742	359	20.6203	0	0	0	0	2	359	0	0	0	0	0	0	0	0	0	0	0	0	0	0
chr10	3620807	3622923	720	34.0104	0	0	0	0	2	690	1	30	0	0	0	0	0	0	0	0	0	0	0	0
chr10	3673291	3676661	567	16.8199	0	0	0	0	3	567	0	0	0	0	0	0	0	0	0	0	0	0	0	0
chr10	3708619	3710320	0	0	0	0	0	0	0	0	0	0	0	0	0	0	0	0	0	0	0	0	0	0
chr10	3727049	3729606	211	8.24863	0	0	0	0	1	190	1	21	0	0	0	0	0	0	0	0	0	0	0	0
chr10	3761413	3763537	368	17.3176	0	0	0	0	0	0	2	83	0	0	1	285	0	0	0	0	0	0	0	0
chr10	3857819	3859994	1106	50.8272	0	0	0	0	0	0	1	36	0	0	1	1070	0	0	0	0	0	0	0	0
chr10	3877023	3881712	2162	46.0981	0	0	0	0	0	0	0	0	0	0	3	2162	0	0	0	0	0	0	0	0
chr10	3883895	3886485	58	2.23852	0	0	0	0	0	0	2	58	0	0	0	0	0	0	0	0	0	0	0	0
chr10	3897136	3899221	0	0	0	0	0	0	0	0	0	0	0	0	0	0	0	0	0	0	0	0	0	0
chr10	3903912	3906027	1115	52.6938	0	0	0	0	0	0	0	0	0	0	2	1115	0	0	0	0	0	0	0	0
chr10	3906892	3911567	71	1.51839	0	0	0	0	1	71	0	0	0	0	0	0	0	0	0	0	0	0	0	0
chr10	4214579	4216786	1025	46.4221	0	0	0	0	6	1025	0	0	0	0	0	0	0	0	0	0	0	0	0	0
chr10	4320853	4323388	1707	67.3107	1	27	4	1285	1	353	1	42	0	0	0	0	0	0	0	0	0	0	0	0
chr10	4393017	4396017	1023	34.0886	0	0	2	1023	0	0	0	0	0	0	0	0	0	0	0	0	0	0	0	0
chr10	4398176	4402411	3355	79.2021	1	79	0	0	1	3254	1	22	0	0	0	0	0	0	0	0	0	0	0	0
chr10	4864786	4866956	536	24.6891	0	0	2	380	2	156	0	0	0	0	0	0	0	0	0	0	0	0	0	0
chr10	4867806	4869926	1804	85.0542	0	0	1	1804	0	0	0	0	0	0	0	0	0	0	0	0	0	0	0	0
chr10	4968849	4975332	1131	17.4429	0	0	0	0	3	704	2	66	1	361	0	0	0	0	0	0	0	0	0	0
chr10	5002057	5006127	4071	100	0	0	0	0	0	0	0	0	0	0	1	4071	0	0	0	0	0	0	0	0
chr10	5034156	5037141	1390	46.5506	0	0	0	0	5	1110	3	67	1	116	1	97	0	0	0	0	0	0	0	0
chr10	5039424	5044109	3064	65.3863	0	0	5	3064	0	0	0	0	0	0	0	0	0	0	0	0	0	0	0	0
chr10	5047539	5050980	550	15.9791	0	0	0	0	2	550	0	0	0	0	0	0	0	0	0	0	0	0	0	0
chr10	5065358	5067873	816	32.4324	0	0	3	816	0	0	0	0	0	0	0	0	0	0	0	0	0	0	0	0
chr10	5171481	5174852	2278	67.5563	0	0	0	0	1	2278	0	0	0	0	0	0	0	0	0	0	0	0	0	0
chr10	5343498	5349019	325	5.88555	0	0	0	0	3	325	0	0	0	0	0	0	0	0	0	0	0	0	0	0
chr10	5349866	5351991	30	1.4111	0	0	0	0	0	0	1	30	0	0	0	0	0	0	0	0	0	0	0	0
chr10	5352846	5355007	0	0	0	0	0	0	0	0	0	0	0	0	0	0	0	0	0	0	0	0	0	0
chr10	5370510	5372205	0	0	0	0	0	0	0	0	0	0	0	0	0	0	0	0	0	0	0	0	0	0
chr10	5378062	5379784	222	12.8845	0	0	1	222	0	0	0	0	0	0	0	0	0	0	0	0	0	0	0	0
chr10	6068661	6070361	1202	70.6643	0	0	1	1202	0	0	0	0	0	0	0	0	0	0	0	0	0	0	0	0
chr10	6071735	6073896	1145	52.9602	0	0	1	1145	0	0	0	0	0	0	0	0	0	0	0	0	0	0	0	0
chr10	6414390	6416545	884	41.0019	0	0	4	755	1	129	0	0	0	0	0	0	0	0	0	0	0	0	0	0
chr10	6510553	6517387	1640	23.9941	1	24	0	0	6	1565	1	51	0	0	0	0	0	0	0	0	0	0	0	0
chr10	6545977	6551906	1318	22.226	0	0	2	874	2	399	1	45	0	0	0	0	0	0	0	0	0	0	0	0
chr10	6593985	6599240	5109	97.2032	0	0	0	0	0	0	0	0	0	0	0	0	1	5109	0	0	0	0	0	0
chr10	6603860	6605530	146	8.73728	0	0	0	0	1	82	0	0	1	64	0	0	0	0	0	0	0	0	0	0
chr10	6606419	6608949	0	0	0	0	0	0	0	0	0	0	0	0	0	0	0	0	0	0	0	0	0	0
chr10	7079944	7081639	1266	74.6462	0	0	0	0	0	0	0	0	0	0	2	1266	0	0	0	0	0	0	0	0
chr10	7402923	7404669	63	3.60618	0	0	0	0	1	63	0	0	0	0	0	0	0	0	0	0	0	0	0	0
chr10	7433716	7437100	0	0	0	0	0	0	0	0	0	0	0	0	0	0	0	0	0	0	0	0	0	0
chr10	7441799	7443594	541	30.1225	0	0	1	353	2	188	0	0	0	0	0	0	0	0	0	0	0	0	0	0
chr10	7515544	7521070	4305	77.8904	0	0	3	4259	0	0	1	46	0	0	0	0	0	0	0	0	0	0	0	0
chr10	8530705	8537905	136	1.88863	0	0	0	0	1	101	1	35	0	0	0	0	0	0	0	0	0	0	0	0
chr10	8748657	8753897	5218	99.5612	0	0	3	5218	0	0	0	0	0	0	0	0	0	0	0	0	0	0	0	0
chr10	8799319	8801014	130	7.66509	1	130	0	0	0	0	0	0	0	0	0	0	0	0	0	0	0	0	0	0
chr10	9168527	9172342	140	3.66876	0	0	0	0	1	140	0	0	0	0	0	0	0	0	0	0	0	0	0	0
chr10	9178154	9180679	2046	80.9976	0	0	2	2046	0	0	0	0	0	0	0	0	0	0	0	0	0	0	0	0
chr10	9623827	9625488	455	27.3767	0	0	0	0	1	277	0	0	0	0	0	0	2	178	0	0	0	0	0	0
chr10	9920035	9926435	4117	64.3181	0	0	0	0	2	4073	2	44	0	0	0	0	0	0	0	0	0	0	0	0
chr10	9932117	9933777	1062	63.9374	0	0	1	299	4	676	1	87	0	0	0	0	0	0	0	0	0	0	0	0
chr10	9934627	9937612	1659	55.5593	0	0	1	1659	0	0	0	0	0	0	0	0	0	0	0	0	0	0	0	0
chr10	10003772	10007206	0	0	0	0	0	0	0	0	0	0	0	0	0	0	0	0	0	0	0	0	0	0
chr10	10632827	10634515	246	14.5648	0	0	1	246	0	0	0	0	0	0	0	0	0	0	0	0	0	0	0	0
chr10	10635345	10637512	1157	53.3672	0	0	4	1157	0	0	0	0	0	0	0	0	0	0	0	0	0	0	0	0
chr10	10639587	10643498	168	4.29448	1	22	0	0	1	146	0	0	0	0	0	0	0	0	0	0	0	0	0	0
chr10	10969208	10972173	321	10.8227	0	0	0	0	1	300	1	21	0	0	0	0	0	0	0	0	0	0	0	0
chr10	10973123	10976374	1251	38.4686	1	46	0	0	3	1205	0	0	0	0	0	0	0	0	0	0	0	0	0	0
chr10	11489754	11493146	1167	34.3943	0	0	3	1167	0	0	0	0	0	0	0	0	0	0	0	0	0	0	0	0
chr10	11734321	11736051	1251	72.2704	0	0	0	0	1	77	1	22	0	0	3	1152	0	0	0	0	0	0	0	0
chr10	11833797	11835542	30	1.71821	0	0	0	0	0	0	1	30	0	0	0	0	0	0	0	0	0	0	0	0
chr10	11858645	11863740	0	0	0	0	0	0	0	0	0	0	0	0	0	0	0	0	0	0	0	0	0	0
chr10	11947366	11949914	1178	46.2142	0	0	0	0	2	1178	0	0	0	0	0	0	0	0	0	0	0	0	0	0
chr10	11952916	11955043	67	3.1485	0	0	1	67	0	0	0	0	0	0	0	0	0	0	0	0	0	0	0	0
chr10	11966495	11969055	551	21.515	0	0	1	339	1	212	0	0	0	0	0	0	0	0	0	0	0	0	0	0
chr10	11977970	11980099	185	8.68545	0	0	0	0	1	185	0	0	0	0	0	0	0	0	0	0	0	0	0	0
chr10	11987962	11993918	698	11.7173	0	0	4	635	0	0	0	0	1	63	0	0	0	0	0	0	0	0	0	0
chr10	12047663	12049369	0	0	0	0	0	0	0	0	0	0	0	0	0	0	0	0	0	0	0	0	0	0
chr10	12052175	12053887	0	0	0	0	0	0	0	0	0	0	0	0	0	0	0	0	0	0	0	0	0	0
chr10	12102684	12107512	667	13.8124	0	0	0	0	3	667	0	0	0	0	0	0	0	0	0	0	0	0	0	0
chr10	12724569	12727109	384	15.1122	0	0	0	0	2	363	1	21	0	0	0	0	0	0	0	0	0	0	0	0
chr10	12842841	12844526	0	0	0	0	0	0	0	0	0	0	0	0	0	0	0	0	0	0	0	0	0	0
chr10	13183661	13190081	324	5.04594	0	0	0	0	2	252	2	72	0	0	0	0	0	0	0	0	0	0	0	0
chr10	14159358	14162766	163	4.78146	0	0	0	0	1	163	0	0	0	0	0	0	0	0	0	0	0	0	0	0
chr10	14525083	14527249	480	22.1504	0	0	0	0	2	269	0	0	0	0	0	0	1	211	0	0	0	0	0	0
chr10	14530568	14532701	387	18.135	0	0	3	387	0	0	0	0	0	0	0	0	0	0	0	0	0	0	0	0
chr10	14646059	14652656	2178	33.01	0	0	0	0	2	2178	0	0	0	0	0	0	0	0	0	0	0	0	0	0
chr10	14734401	14736077	638	38.0441	0	0	0	0	1	638	0	0	0	0	0	0	0	0	0	0	0	0	0	0
chr10	15222476	15228036	5561	100	0	0	3	5561	0	0	0	0	0	0	0	0	0	0	0	0	0	0	0	0
chr10	15387704	15391300	0	0	0	0	0	0	0	0	0	0	0	0	0	0	0	0	0	0	0	0	0	0
chr10	15670617	15672303	321	19.0279	0	0	0	0	0	0	0	0	1	321	0	0	0	0	0	0	0	0	0	0
chr10	15739808	15741527	159	9.24419	0	0	0	0	1	159	0	0	0	0	0	0	0	0	0	0	0	0	0	0
chr10	15755929	15757664	0	0	0	0	0	0	0	0	0	0	0	0	0	0	0	0	0	0	0	0	0	0
chr10	15762817	15766602	449	11.8595	1	44	1	247	1	158	0	0	0	0	0	0	0	0	0	0	0	0	0	0
chr10	15767512	15776224	480	5.50901	0	0	0	0	3	413	1	67	0	0	0	0	0	0	0	0	0	0	0	0
chr10	15777175	15779290	302	14.2722	2	67	0	0	2	235	0	0	0	0	0	0	0	0	0	0	0	0	0	0
chr10	15784950	15786618	647	38.7657	0	0	1	167	3	480	0	0	0	0	0	0	0	0	0	0	0	0	0	0
chr10	16756422	16758081	374	22.5301	0	0	0	0	3	374	0	0	0	0	0	0	0	0	0	0	0	0	0	0
chr10	16760106	16766488	2110	33.0566	0	0	2	651	2	176	0	0	0	0	0	0	2	1283	0	0	0	0	0	0
chr10	16769098	16772043	1131	38.391	0	0	4	1034	1	97	0	0	0	0	0	0	0	0	0	0	0	0	0	0
chr10	16775154	16778551	1209	35.5798	0	0	0	0	5	1209	0	0	0	0	0	0	0	0	0	0	0	0	0	0
chr10	16782629	16785175	604	23.7142	0	0	0	0	4	546	0	0	0	0	1	58	0	0	0	0	0	0	0	0
chr10	16787397	16790326	573	19.5563	0	0	0	0	3	455	2	118	0	0	0	0	0	0	0	0	0	0	0	0
chr10	16823171	16824847	0	0	0	0	0	0	0	0	0	0	0	0	0	0	0	0	0	0	0	0	0	0
chr10	16828142	16829830	130	7.69686	0	0	0	0	1	93	1	37	0	0	0	0	0	0	0	0	0	0	0	0
chr10	16842670	16846075	425	12.478	1	189	0	0	2	236	0	0	0	0	0	0	0	0	0	0	0	0	0	0
chr10	16847330	16849869	926	36.4567	0	0	1	255	1	253	1	65	0	0	2	353	0	0	0	0	0	0	0	0
chr10	16862806	16865372	1057	41.1765	1	56	0	0	7	913	2	88	0	0	0	0	0	0	0	0	0	0	0	0
chr10	16877199	16879316	605	28.5647	0	0	0	0	2	581	1	24	0	0	0	0	0	0	0	0	0	0	0	0
chr10	16881891	16884024	242	11.3402	0	0	0	0	1	242	0	0	0	0	0	0	0	0	0	0	0	0	0	0
chr10	16885436	16887138	0	0	0	0	0	0	0	0	0	0	0	0	0	0	0	0	0	0	0	0	0	0
chr10	16889580	16891260	234	13.9203	0	0	0	0	1	234	0	0	0	0	0	0	0	0	0	0	0	0	0	0
chr10	16900247	16901904	717	43.2449	0	0	0	0	4	686	1	31	0	0	0	0	0	0	0	0	0	0	0	0
chr10	16906212	16907913	294	17.2738	0	0	0	0	0	0	0	0	0	0	0	0	2	294	0	0	0	0	0	0
chr10	16909647	16914325	465	9.93802	0	0	0	0	3	465	0	0	0	0	0	0	0	0	0	0	0	0	0	0
chr10	17435849	17437573	22	1.27536	0	0	0	0	0	0	1	22	0	0	0	0	0	0	0	0	0	0	0	0
chr10	17515839	17517549	108	6.3121	1	108	0	0	0	0	0	0	0	0	0	0	0	0	0	0	0	0	0	0
chr10	17833390	17835927	1004	39.5587	0	0	0	0	5	1004	0	0	0	0	0	0	0	0	0	0	0	0	0	0
chr10	18666692	18668836	272	12.6807	0	0	0	0	1	203	1	69	0	0	0	0	0	0	0	0	0	0	0	0
chr10	18669671	18673535	0	0	0	0	0	0	0	0	0	0	0	0	0	0	0	0	0	0	0	0	0	0
chr10	18675685	18677834	673	31.3023	0	0	2	391	2	190	2	92	0	0	0	0	0	0	0	0	0	0	0	0
chr10	19135727	19137457	193	11.1496	0	0	0	0	1	193	0	0	0	0	0	0	0	0	0	0	0	0	0	0
chr10	19881189	19882894	267	15.6506	0	0	0	0	2	267	0	0	0	0	0	0	0	0	0	0	0	0	0	0
chr10	19885418	19894334	517	5.79791	0	0	1	98	2	419	0	0	0	0	0	0	0	0	0	0	0	0	0	0
chr10	19896420	19899380	0	0	0	0	0	0	0	0	0	0	0	0	0	0	0	0	0	0	0	0	0	0
chr10	19900666	19905758	1447	28.4115	0	0	1	1398	0	0	2	49	0	0	0	0	0	0	0	0	0	0	0	0
chr10	19908416	19910107	447	26.4184	0	0	0	0	2	447	0	0	0	0	0	0	0	0	0	0	0	0	0	0
chr10	20292045	20298194	5799	94.2927	0	0	3	5689	1	110	0	0	0	0	0	0	0	0	0	0	0	0	0	0
chr10	20381425	20384420	2996	100	0	0	0	0	0	0	0	0	0	0	1	2996	0	0	0	0	0	0	0	0
chr10	20817476	20823041	5346	96.0474	0	0	0	0	0	0	0	0	0	0	1	5346	0	0	0	0	0	0	0	0
chr10	20941674	20943393	381	22.1512	0	0	0	0	1	381	0	0	0	0	0	0	0	0	0	0	0	0	0	0
chr10	20943828	20945536	167	9.7718	1	23	0	0	2	115	1	29	0	0	0	0	0	0	0	0	0	0	0	0
chr10	21565019	21568839	256	6.69982	1	40	0	0	1	35	1	37	0	0	1	144	0	0	0	0	0	0	0	0
chr10	22469432	22471098	1273	76.3647	0	0	2	1273	0	0	0	0	0	0	0	0	0	0	0	0	0	0	0	0
chr10	22471958	22474923	2517	84.8618	0	0	1	2517	0	0	0	0	0	0	0	0	0	0	0	0	0	0	0	0
chr10	23074720	23077645	434	14.8325	0	0	0	0	2	434	0	0	0	0	0	0	0	0	0	0	0	0	0	0
chr10	23555416	23557461	282	13.783	0	0	0	0	1	282	0	0	0	0	0	0	0	0	0	0	0	0	0	0
chr10	23638223	23641219	144	4.8048	0	0	0	0	1	144	0	0	0	0	0	0	0	0	0	0	0	0	0	0
chr11	756387	758052	580	34.8139	0	0	0	0	2	580	0	0	0	0	0	0	0	0	0	0	0	0	0	0
chr11	1015420	1017755	79	3.38185	0	0	0	0	1	79	0	0	0	0	0	0	0	0	0	0	0	0	0	0
chr11	1019010	1026256	406	5.60232	0	0	0	0	2	406	0	0	0	0	0	0	0	0	0	0	0	0	0	0
chr11	1044768	1047748	2861	95.9745	0	0	1	2861	0	0	0	0	0	0	0	0	0	0	0	0	0	0	0	0
chr11	2072759	2076189	21	0.612066	0	0	0	0	0	0	1	21	0	0	0	0	0	0	0	0	0	0	0	0
chr11	2079750	2083533	44	1.16279	0	0	0	0	0	0	2	44	0	0	0	0	0	0	0	0	0	0	0	0
chr11	2345863	2349283	499	14.5864	1	187	0	0	1	312	0	0	0	0	0	0	0	0	0	0	0	0	0	0
chr11	3103307	3106278	1023	34.4213	0	0	3	807	2	216	0	0	0	0	0	0	0	0	0	0	0	0	0	0
chr11	3112788	3114506	111	6.45724	0	0	0	0	1	74	0	0	0	0	0	0	1	37	0	0	0	0	0	0
chr11	3116312	3118457	215	10.0186	0	0	0	0	1	141	1	21	1	53	0	0	0	0	0	0	0	0	0	0
chr11	3162137	3164287	143	6.64807	0	0	0	0	1	122	1	21	0	0	0	0	0	0	0	0	0	0	0	0
chr11	3176632	3179152	206	8.17136	0	0	0	0	1	206	0	0	0	0	0	0	0	0	0	0	0	0	0	0
chr11	3193679	3196645	264	8.89788	0	0	0	0	1	264	0	0	0	0	0	0	0	0	0	0	0	0	0	0
chr11	3445436	3449775	245	5.64516	1	60	0	0	0	0	3	136	1	49	0	0	0	0	0	0	0	0	0	0
chr11	3517855	3522095	0	0	0	0	0	0	0	0	0	0	0	0	0	0	0	0	0	0	0	0	0	0
chr11	3524712	3527285	0	0	0	0	0	0	0	0	0	0	0	0	0	0	0	0	0	0	0	0	0	0
chr11	3546649	3549659	840	27.8977	0	0	0	0	0	0	0	0	0	0	1	840	0	0	0	0	0	0	0	0
chr11	3553058	3556838	984	26.0249	0	0	0	0	4	690	4	180	1	114	0	0	0	0	0	0	0	0	0	0
chr11	3663600	3665309	0	0	0	0	0	0	0	0	0	0	0	0	0	0	0	0	0	0	0	0	0	0
chr11	3666570	3668279	24	1.40351	0	0	0	0	0	0	1	24	0	0	0	0	0	0	0	0	0	0	0	0
chr11	4164861	4166601	520	29.8679	0	0	2	520	0	0	0	0	0	0	0	0	0	0	0	0	0	0	0	0
chr11	4169113	4170820	280	16.3934	0	0	0	0	3	280	0	0	0	0	0	0	0	0	0	0	0	0	0	0
chr11	4427858	4430825	368	12.3989	1	33	0	0	3	335	0	0	0	0	0	0	0	0	0	0	0	0	0	0
chr11	4496086	4498586	827	33.0668	0	0	0	0	0	0	0	0	0	0	1	827	0	0	0	0	0	0	0	0
chr11	4500041	4501761	79	4.59035	0	0	1	79	0	0	0	0	0	0	0	0	0	0	0	0	0	0	0	0
chr11	4681355	4683011	0	0	0	0	0	0	0	0	0	0	0	0	0	0	0	0	0	0	0	0	0	0
chr11	4919589	4923448	996	25.8031	1	21	0	0	4	975	0	0	0	0	0	0	0	0	0	0	0	0	0	0
chr11	4927559	4930086	368	14.557	0	0	0	0	3	368	0	0	0	0	0	0	0	0	0	0	0	0	0	0
chr11	4944970	4946686	450	26.2085	0	0	0	0	1	347	0	0	1	103	0	0	0	0	0	0	0	0	0	0
chr11	5163541	5166113	893	34.7066	0	0	1	546	1	347	0	0	0	0	0	0	0	0	0	0	0	0	0	0
chr11	5197020	5206411	1440	15.3322	3	158	1	63	4	730	2	68	1	53	1	368	0	0	0	0	0	0	0	0
chr11	5217717	5221499	141	3.7272	0	0	1	141	0	0	0	0	0	0	0	0	0	0	0	0	0	0	0	0
chr11	5227573	5229320	388	22.1968	0	0	0	0	1	388	0	0	0	0	0	0	0	0	0	0	0	0	0	0
chr11	5231932	5235786	0	0	0	0	0	0	0	0	0	0	0	0	0	0	0	0	0	0	0	0	0	0
chr11	5239457	5241997	505	19.8741	1	190	0	0	1	204	1	111	0	0	0	0	0	0	0	0	0	0	0	0
chr11	5258173	5261620	178	5.16241	0	0	0	0	0	0	3	178	0	0	0	0	0	0	0	0	0	0	0	0
chr11	5582378	5584898	0	0	0	0	0	0	0	0	0	0	0	0	0	0	0	0	0	0	0	0	0	0
chr11	5757148	5762282	281	5.47225	1	42	0	0	1	239	0	0	0	0	0	0	0	0	0	0	0	0	0	0
chr11	5763969	5769248	1044	19.7727	0	0	0	0	3	726	0	0	0	0	0	0	2	318	0	0	0	0	0	0
chr11	5775667	5782004	264	4.16535	0	0	0	0	1	264	0	0	0	0	0	0	0	0	0	0	0	0	0	0
chr11	5796634	5800069	242	7.04307	0	0	0	0	1	112	0	0	0	0	0	0	1	130	0	0	0	0	0	0
chr11	5802669	5807326	369	7.92185	0	0	0	0	2	369	0	0	0	0	0	0	0	0	0	0	0	0	0	0
chr11	5809461	5812823	600	17.8412	0	0	0	0	4	523	2	77	0	0	0	0	0	0	0	0	0	0	0	0
chr11	5910087	5911760	35	2.0908	0	0	0	0	1	35	0	0	0	0	0	0	0	0	0	0	0	0	0	0
chr11	5917496	5919233	273	15.7077	1	23	0	0	2	250	0	0	0	0	0	0	0	0	0	0	0	0	0	0
chr11	5922212	5923904	264	15.5936	0	0	0	0	3	147	1	35	0	0	0	0	0	0	0	0	1	82	0	0
chr11	5938290	5941673	602	17.7896	1	65	1	361	1	136	1	40	0	0	0	0	0	0	0	0	0	0	0	0
chr11	6395099	6398929	1322	34.508	0	0	0	0	4	882	0	0	6	440	0	0	0	0	0	0	0	0	0	0
chr11	6401949	6406196	0	0	0	0	0	0	0	0	0	0	0	0	0	0	0	0	0	0	0	0	0	0
chr11	6419395	6425773	1125	17.636	0	0	3	557	2	476	2	92	0	0	0	0	0	0	0	0	0	0	0	0
chr11	6430039	6431739	54	3.1746	0	0	0	0	1	54	0	0	0	0	0	0	0	0	0	0	0	0	0	0
chr11	6480544	6486706	6054	98.2314	0	0	3	6054	0	0	0	0	0	0	0	0	0	0	0	0	0	0	0	0
chr11	6538262	6541197	28	0.953678	0	0	0	0	0	0	1	28	0	0	0	0	0	0	0	0	0	0	0	0
chr11	6579029	6580739	194	11.3384	0	0	0	0	1	194	0	0	0	0	0	0	0	0	0	0	0	0	0	0
chr11	6588488	6590147	184	11.0843	1	20	0	0	0	0	0	0	0	0	0	0	1	164	0	0	0	0	0	0
chr11	6591243	6593781	201	7.9165	0	0	0	0	2	201	0	0	0	0	0	0	0	0	0	0	0	0	0	0
chr11	6594621	6599277	667	14.3225	0	0	0	0	4	667	0	0	0	0	0	0	0	0	0	0	0	0	0	0
chr11	6600167	6608622	2357	27.8737	0	0	7	1809	4	463	1	39	0	0	1	46	0	0	0	0	0	0	0	0
chr11	6613445	6616820	0	0	0	0	0	0	0	0	0	0	0	0	0	0	0	0	0	0	0	0	0	0
chr11	6619059	6621149	89	4.25634	1	89	0	0	0	0	0	0	0	0	0	0	0	0	0	0	0	0	0	0
chr11	6626840	6628810	804	40.7915	0	0	0	0	4	702	0	0	0	0	0	0	1	102	0	0	0	0	0	0
chr11	6633871	6637736	506	13.0885	0	0	0	0	3	482	1	24	0	0	0	0	0	0	0	0	0	0	0	0
chr11	6659551	6663356	0	0	0	0	0	0	0	0	0	0	0	0	0	0	0	0	0	0	0	0	0	0
chr11	6664242	6670572	4506	71.1736	0	0	0	0	0	0	0	0	0	0	1	4506	0	0	0	0	0	0	0	0
chr11	6671527	6673652	639	30.0564	0	0	1	612	0	0	1	27	0	0	0	0	0	0	0	0	0	0	0	0
chr11	6674627	6680009	123	2.28497	0	0	0	0	1	123	0	0	0	0	0	0	0	0	0	0	0	0	0	0
chr11	6808066	6810605	216	8.50394	0	0	0	0	1	144	0	0	0	0	0	0	1	72	0	0	0	0	0	0
chr11	6814251	6816820	544	21.1673	0	0	0	0	1	544	0	0	0	0	0	0	0	0	0	0	0	0	0	0
chr11	6821690	6830218	5108	59.8898	0	0	3	5108	0	0	0	0	0	0	0	0	0	0	0	0	0	0	0	0
chr11	6833144	6836942	77	2.02685	1	36	0	0	1	41	0	0	0	0	0	0	0	0	0	0	0	0	0	0
chr11	6842368	6853755	1330	11.679	0	0	1	55	4	1236	1	39	0	0	0	0	0	0	0	0	0	0	0	0
chr11	6869522	6871222	296	17.4015	0	0	0	0	2	296	0	0	0	0	0	0	0	0	0	0	0	0	0	0
chr11	6872302	6879495	324	4.50375	0	0	0	0	2	257	2	67	0	0	0	0	0	0	0	0	0	0	0	0
chr11	6919171	6922329	990	31.339	0	0	0	0	4	963	1	27	0	0	0	0	0	0	0	0	0	0	0	0
chr11	7343155	7347395	0	0	0	0	0	0	0	0	0	0	0	0	0	0	0	0	0	0	0	0	0	0
chr11	7365122	7370668	334	6.02127	0	0	0	0	2	302	0	0	0	0	0	0	1	32	0	0	0	0	0	0
chr11	7405475	7409761	44	1.02636	0	0	0	0	1	44	0	0	0	0	0	0	0	0	0	0	0	0	0	0
chr11	7410601	7412697	340	16.2136	0	0	0	0	2	340	0	0	0	0	0	0	0	0	0	0	0	0	0	0
chr11	7413572	7415247	283	16.8854	0	0	0	0	2	262	1	21	0	0	0	0	0	0	0	0	0	0	0	0
chr11	7416095	7418270	0	0	0	0	0	0	0	0	0	0	0	0	0	0	0	0	0	0	0	0	0	0
chr11	7422571	7424696	1467	69.0028	0	0	0	0	2	284	0	0	0	0	1	1183	0	0	0	0	0	0	0	0
chr11	8155670	8159070	256	7.5272	0	0	0	0	1	256	0	0	0	0	0	0	0	0	0	0	0	0	0	0
chr11	8573170	8575338	204	9.40526	1	24	0	0	2	180	0	0	0	0	0	0	0	0	0	0	0	0	0	0
chr11	8647620	8653616	379	6.31983	0	0	0	0	2	322	0	0	1	57	0	0	0	0	0	0	0	0	0	0
chr11	8654422	8657444	0	0	0	0	0	0	0	0	0	0	0	0	0	0	0	0	0	0	0	0	0	0
chr11	8674951	8680873	825	13.9288	0	0	0	0	4	644	1	40	1	141	0	0	0	0	0	0	0	0	0	0
chr11	8683110	8684802	279	16.4796	0	0	1	118	2	161	0	0	0	0	0	0	0	0	0	0	0	0	0	0
chr11	8687569	8689743	673	30.9425	0	0	1	124	3	549	0	0	0	0	0	0	0	0	0	0	0	0	0	0
chr11	8701529	8704934	398	11.6853	0	0	0	0	3	212	1	186	0	0	0	0	0	0	0	0	0	0	0	0
chr11	8706226	8707910	494	29.3175	1	49	0	0	2	445	0	0	0	0	0	0	0	0	0	0	0	0	0	0
chr11	8765969	8768935	1067	35.9623	0	0	2	659	1	64	2	64	2	280	0	0	0	0	0	0	0	0	0	0
chr11	8899092	8900767	0	0	0	0	0	0	0	0	0	0	0	0	0	0	0	0	0	0	0	0	0	0
chr11	8909772	8912773	2782	92.6716	0	0	0	0	2	530	0	0	0	0	1	2252	0	0	0	0	0	0	0	0
chr11	8916169	8921285	2067	40.3948	0	0	2	1939	1	72	2	56	0	0	0	0	0	0	0	0	0	0	0	0
chr11	9431299	9433018	708	41.1628	0	0	1	644	0	0	1	64	0	0	0	0	0	0	0	0	0	0	0	0
chr11	9452041	9454153	87	4.11737	0	0	0	0	0	0	2	87	0	0	0	0	0	0	0	0	0	0	0	0
chr11	9457130	9458815	379	22.4792	1	30	0	0	2	270	1	79	0	0	0	0	0	0	0	0	0	0	0	0
chr11	9464802	9468634	270	7.04409	0	0	0	0	2	270	0	0	0	0	0	0	0	0	0	0	0	0	0	0
chr11	9472920	9476735	0	0	0	0	0	0	0	0	0	0	0	0	0	0	0	0	0	0	0	0	0	0
chr11	9490160	9492290	57	2.6748	0	0	0	0	1	57	0	0	0	0	0	0	0	0	0	0	0	0	0	0
chr11	9493145	9496192	397	13.0249	0	0	0	0	1	109	1	98	0	0	1	190	0	0	0	0	0	0	0	0
chr11	9497489	9499170	273	16.2307	0	0	0	0	0	0	4	140	0	0	0	0	1	133	0	0	0	0	0	0
chr11	9501287	9505134	627	16.2942	0	0	2	605	0	0	1	22	0	0	0	0	0	0	0	0	0	0	0	0
chr11	9508499	9510239	186	10.6835	1	150	0	0	0	0	1	36	0	0	0	0	0	0	0	0	0	0	0	0
chr11	9517089	9520495	0	0	0	0	0	0	0	0	0	0	0	0	0	0	0	0	0	0	0	0	0	0
chr11	9521301	9525556	140	3.28947	0	0	1	140	0	0	0	0	0	0	0	0	0	0	0	0	0	0	0	0
chr11	9542535	9544665	833	39.0896	0	0	1	774	0	0	0	0	0	0	0	0	1	59	0	0	0	0	0	0
chr11	9547816	9550494	43	1.60508	0	0	1	43	0	0	0	0	0	0	0	0	0	0	0	0	0	0	0	0
chr11	9551369	9553534	42	1.93906	0	0	0	0	0	0	1	42	0	0	0	0	0	0	0	0	0	0	0	0
chr11	9603420	9605578	690	31.9592	0	0	0	0	4	602	1	88	0	0	0	0	0	0	0	0	0	0	0	0
chr11	9612862	9614993	28	1.31332	0	0	0	0	0	0	1	28	0	0	0	0	0	0	0	0	0	0	0	0
chr11	9621044	9622698	0	0	0	0	0	0	0	0	0	0	0	0	0	0	0	0	0	0	0	0	0	0
chr11	9633199	9637578	660	15.0685	0	0	0	0	3	477	0	0	1	183	0	0	0	0	0	0	0	0	0	0
chr11	9670531	9682470	519	4.34673	1	20	1	84	1	183	3	232	0	0	0	0	0	0	0	0	0	0	0	0
chr11	9700471	9704302	2184	56.9937	0	0	5	1556	0	0	0	0	0	0	1	628	0	0	0	0	0	0	0	0
chr11	9705152	9707320	543	25.0346	0	0	0	0	3	543	0	0	0	0	0	0	0	0	0	0	0	0	0	0
chr11	9708145	9715570	862	11.6079	0	0	2	178	3	309	0	0	0	0	1	375	0	0	0	0	0	0	0	0
chr11	9938939	9941514	540	20.9627	0	0	1	153	2	239	2	148	0	0	0	0	0	0	0	0	0	0	0	0
chr11	9974545	9977049	0	0	0	0	0	0	0	0	0	0	0	0	0	0	0	0	0	0	0	0	0	0
chr11	9977923	9980487	346	13.4893	1	25	0	0	1	321	0	0	0	0	0	0	0	0	0	0	0	0	0	0
chr11	10050847	10052987	21	0.98085	0	0	0	0	0	0	1	21	0	0	0	0	0	0	0	0	0	0	0	0
chr11	10354018	10356546	264	10.4389	0	0	0	0	2	264	0	0	0	0	0	0	0	0	0	0	0	0	0	0
chr11	10513908	10519890	738	12.3349	0	0	1	55	2	581	2	102	0	0	0	0	0	0	0	0	0	0	0	0
chr11	10591753	10598743	683	9.7697	0	0	0	0	7	683	0	0	0	0	0	0	0	0	0	0	0	0	0	0
chr11	10599592	10602521	268	9.14676	0	0	1	268	0	0	0	0	0	0	0	0	0	0	0	0	0	0	0	0
chr11	10795543	10797198	0	0	0	0	0	0	0	0	0	0	0	0	0	0	0	0	0	0	0	0	0	0
chr11	11269720	11277416	778	10.1078	0	0	2	604	1	82	1	92	0	0	0	0	0	0	0	0	0	0	0	0
chr11	11282609	11285546	0	0	0	0	0	0	0	0	0	0	0	0	0	0	0	0	0	0	0	0	0	0
chr11	11297159	11300145	0	0	0	0	0	0	0	0	0	0	0	0	0	0	0	0	0	0	0	0	0	0
chr11	11300965	11303966	618	20.5863	0	0	0	0	1	244	0	0	2	374	0	0	0	0	0	0	0	0	0	0
chr11	11606204	11608341	468	21.8896	0	0	0	0	2	468	0	0	0	0	0	0	0	0	0	0	0	0	0	0
chr11	11617746	11620344	1031	39.6691	0	0	0	0	5	996	1	35	0	0	0	0	0	0	0	0	0	0	0	0
chr11	11621175	11625846	1689	36.1515	0	0	1	54	4	1516	1	119	0	0	0	0	0	0	0	0	0	0	0	0
chr11	11632948	11637238	456	10.6269	0	0	0	0	2	334	3	122	0	0	0	0	0	0	0	0	0	0	0	0
chr11	11640696	11644963	449	10.5201	1	27	0	0	3	376	2	46	0	0	0	0	0	0	0	0	0	0	0	0
chr11	11647527	11650898	295	8.74852	1	31	0	0	1	106	3	158	0	0	0	0	0	0	0	0	0	0	0	0
chr11	15951566	15957547	2170	36.2755	0	0	6	1637	3	533	0	0	0	0	0	0	0	0	0	0	0	0	0	0
chr11	16757842	16759977	2118	99.1573	0	0	0	0	2	2118	0	0	0	0	0	0	0	0	0	0	0	0	0	0
chr11	17260197	17264471	612	14.3158	0	0	0	0	3	612	0	0	0	0	0	0	0	0	0	0	0	0	0	0
chr11	17408970	17413226	4257	100	0	0	1	4257	0	0	0	0	0	0	0	0	0	0	0	0	0	0	0	0
chr11	17818442	17826179	405	5.23391	1	31	1	224	1	150	0	0	0	0	0	0	0	0	0	0	0	0	0	0
chr11	17827929	17830065	410	19.1858	0	0	0	0	1	347	2	63	0	0	0	0	0	0	0	0	0	0	0	0
chr11	17831095	17837445	4201	66.1471	0	0	1	300	5	3901	0	0	0	0	0	0	0	0	0	0	0	0	0	0
chr11	17937168	17943563	68	1.06316	0	0	0	0	1	68	0	0	0	0	0	0	0	0	0	0	0	0	0	0
chr11	17945250	17948689	522	15.1744	0	0	0	0	0	0	0	0	0	0	0	0	2	522	0	0	0	0	0	0
chr11	17953765	17956740	1528	51.3441	0	0	5	1528	0	0	0	0	0	0	0	0	0	0	0	0	0	0	0	0
chr11	18099216	18101354	686	32.0711	0	0	0	0	5	686	0	0	0	0	0	0	0	0	0	0	0	0	0	0
chr11	18102192	18106062	198	5.11496	0	0	0	0	1	198	0	0	0	0	0	0	0	0	0	0	0	0	0	0
chr11	18508013	18512217	77	1.83115	0	0	0	0	0	0	0	0	0	0	1	77	0	0	0	0	0	0	0	0
chr11	18515388	18517044	183	11.0441	0	0	0	0	1	183	0	0	0	0	0	0	0	0	0	0	0	0	0	0
chr11	18527473	18530019	257	10.0903	0	0	1	64	2	193	0	0	0	0	0	0	0	0	0	0	0	0	0	0
chr11	18530901	18533001	169	8.04379	0	0	1	169	0	0	0	0	0	0	0	0	0	0	0	0	0	0	0	0
chr11	18533891	18536051	78	3.60944	0	0	0	0	1	78	0	0	0	0	0	0	0	0	0	0	0	0	0	0
chr11	18541131	18544110	997	33.4564	0	0	3	585	2	412	0	0	0	0	0	0	0	0	0	0	0	0	0	0
chr11	18557489	18559994	184	7.34238	0	0	0	0	1	184	0	0	0	0	0	0	0	0	0	0	0	0	0	0
chr11	18570486	18572586	934	44.455	0	0	3	934	0	0	0	0	0	0	0	0	0	0	0	0	0	0	0	0
chr11	18583118	18585768	1541	58.129	0	0	0	0	4	1541	0	0	0	0	0	0	0	0	0	0	0	0	0	0
chr11	18645818	18648988	133	4.19426	1	23	0	0	1	110	0	0	0	0	0	0	0	0	0	0	0	0	0	0
chr11	18711061	18712726	51	3.06122	0	0	0	0	0	0	1	51	0	0	0	0	0	0	0	0	0	0	0	0
chr11	18926170	18930865	115	2.44889	1	69	0	0	0	0	1	46	0	0	0	0	0	0	0	0	0	0	0	0
chr11	18936429	18945372	3211	35.9012	0	0	9	2788	3	423	0	0	0	0	0	0	0	0	0	0	0	0	0	0
chr11	18952788	18954498	0	0	0	0	0	0	0	0	0	0	0	0	0	0	0	0	0	0	0	0	0	0
chr11	18970098	18972248	0	0	0	0	0	0	0	0	0	0	0	0	0	0	0	0	0	0	0	0	0	0
chr11	18996291	18998406	0	0	0	0	0	0	0	0	0	0	0	0	0	0	0	0	0	0	0	0	0	0
chr11	19004469	19009162	365	7.77588	0	0	0	0	2	365	0	0	0	0	0	0	0	0	0	0	0	0	0	0
chr11	19020772	19023756	1148	38.459	0	0	1	469	1	679	0	0	0	0	0	0	0	0	0	0	0	0	0	0
chr11	19024577	19029712	703	13.6877	0	0	1	50	2	299	2	62	1	209	1	83	0	0	0	0	0	0	0	0
chr11	19036150	19037855	745	43.6694	0	0	0	0	2	282	0	0	0	0	0	0	1	463	0	0	0	0	0	0
chr11	19038715	19040793	838	40.3078	0	0	0	0	5	768	1	70	0	0	0	0	0	0	0	0	0	0	0	0
chr11	19268395	19270108	26	1.51692	1	26	0	0	0	0	0	0	0	0	0	0	0	0	0	0	0	0	0	0
chr11	19272345	19274915	0	0	0	0	0	0	0	0	0	0	0	0	0	0	0	0	0	0	0	0	0	0
chr11	19277025	19278717	0	0	0	0	0	0	0	0	0	0	0	0	0	0	0	0	0	0	0	0	0	0
chr11	19518904	19521049	178	8.2945	1	57	0	0	1	121	0	0	0	0	0	0	0	0	0	0	0	0	0	0
chr11	19597711	19600642	0	0	0	0	0	0	0	0	0	0	0	0	0	0	0	0	0	0	0	0	0	0
chr11	19611866	19613792	273	14.1671	0	0	0	0	1	240	1	33	0	0	0	0	0	0	0	0	0	0	0	0
chr11	19616844	19619608	1555	56.2387	1	49	1	330	4	1137	0	0	0	0	0	0	1	39	0	0	0	0	0	0
chr11	19704401	19707411	1659	55.098	1	67	0	0	0	0	1	39	0	0	1	1497	0	0	1	56	0	0	0	0
chr11	19979595	19982148	524	20.5168	2	205	0	0	2	319	0	0	0	0	0	0	0	0	0	0	0	0	0	0
chr11	19988661	19994603	4745	79.8418	0	0	1	4745	0	0	0	0	0	0	0	0	0	0	0	0	0	0	0	0
chr11	19995418	20001378	5331	89.4313	0	0	0	0	2	169	0	0	0	0	4	5162	0	0	0	0	0	0	0	0
chr11	20002718	20004421	0	0	0	0	0	0	0	0	0	0	0	0	0	0	0	0	0	0	0	0	0	0
chr11	20118621	20120728	209	9.91461	0	0	0	0	2	209	0	0	0	0	0	0	0	0	0	0	0	0	0	0
chr11	20127283	20130685	1165	34.2345	0	0	1	100	5	1042	1	23	0	0	0	0	0	0	0	0	0	0	0	0
chr11	20188625	20191585	462	15.6028	0	0	0	0	1	462	0	0	0	0	0	0	0	0	0	0	0	0	0	0
chr11	20222025	20224131	376	17.8453	1	28	1	108	1	195	1	45	0	0	0	0	0	0	0	0	0	0	0	0
chr11	20286275	20287930	122	7.36715	0	0	0	0	0	0	2	122	0	0	0	0	0	0	0	0	0	0	0	0
chr11	20288777	20292184	2521	73.973	1	186	2	2110	2	225	0	0	0	0	0	0	0	0	0	0	0	0	0	0
chr11	20482506	20489735	193	2.66943	1	96	0	0	1	97	0	0	0	0	0	0	0	0	0	0	0	0	0	0
chr11	20496302	20505884	256	2.6714	1	26	0	0	1	230	0	0	0	0	0	0	0	0	0	0	0	0	0	0
chr11	20508053	20510155	177	8.41655	0	0	0	0	0	0	1	177	0	0	0	0	0	0	0	0	0	0	0	0
chr11	20519252	20523517	148	3.46929	0	0	0	0	1	148	0	0	0	0	0	0	0	0	0	0	0	0	0	0
chr11	20530923	20533454	22	0.868878	0	0	0	0	0	0	1	22	0	0	0	0	0	0	0	0	0	0	0	0
chr11	20660995	20664366	614	18.2088	0	0	0	0	5	559	2	55	0	0	0	0	0	0	0	0	0	0	0	0
chr11	20806841	20808963	253	11.9171	0	0	0	0	0	0	0	0	0	0	1	253	0	0	0	0	0	0	0	0
chr11	20809813	20812364	80	3.1348	0	0	0	0	0	0	0	0	1	80	0	0	0	0	0	0	0	0	0	0
chr11	21291488	21294007	0	0	0	0	0	0	0	0	0	0	0	0	0	0	0	0	0	0	0	0	0	0
chr11	21508451	21512740	0	0	0	0	0	0	0	0	0	0	0	0	0	0	0	0	0	0	0	0	0	0
chr11	21594388	21598184	525	13.8267	1	25	0	0	3	500	0	0	0	0	0	0	0	0	0	0	0	0	0	0
chr11	21804750	21808675	35	0.891493	0	0	0	0	0	0	1	35	0	0	0	0	0	0	0	0	0	0	0	0
chr11	21850188	21852731	932	36.6352	0	0	0	0	6	932	0	0	0	0	0	0	0	0	0	0	0	0	0	0
chr11	21866034	21869929	681	17.4795	0	0	0	0	4	681	0	0	0	0	0	0	0	0	0	0	0	0	0	0
chr11	21877606	21880597	27	0.902406	1	27	0	0	0	0	0	0	0	0	0	0	0	0	0	0	0	0	0	0
chr11	21893781	21896126	1261	53.7511	0	0	0	0	8	1261	0	0	0	0	0	0	0	0	0	0	0	0	0	0
chr11	21899631	21901296	308	18.4874	0	0	1	111	1	161	1	36	0	0	0	0	0	0	0	0	0	0	0	0
chr11	21902429	21905824	950	27.9741	1	36	2	348	3	471	2	95	0	0	0	0	0	0	0	0	0	0	0	0
chr11	21915242	21919527	1180	27.5315	0	0	1	256	2	408	0	0	4	516	0	0	0	0	0	0	0	0	0	0
chr11	21924263	21928069	2564	67.3496	1	22	0	0	9	2517	1	25	0	0	0	0	0	0	0	0	0	0	0	0
chr11	21928939	21934006	1258	24.8224	1	26	1	100	5	846	0	0	0	0	0	0	2	286	0	0	0	0	0	0
chr11	21939884	21942462	732	28.3831	0	0	2	301	1	113	0	0	0	0	0	0	2	318	0	0	0	0	0	0
chr11	22062427	22064167	150	8.61574	0	0	0	0	1	150	0	0	0	0	0	0	0	0	0	0	0	0	0	0
chr11	22073557	22075272	33	1.92308	0	0	0	0	1	33	0	0	0	0	0	0	0	0	0	0	0	0	0	0
chr11	22289322	22291875	22	0.861394	0	0	0	0	0	0	1	22	0	0	0	0	0	0	0	0	0	0	0	0
chr11	22292903	22301023	937	11.538	1	41	1	26	4	647	4	223	0	0	0	0	0	0	0	0	0	0	0	0
chr11	22422312	22424047	515	29.6659	0	0	1	152	2	363	0	0	0	0	0	0	0	0	0	0	0	0	0	0
chr11	22486089	22488237	272	12.657	3	106	0	0	2	166	0	0	0	0	0	0	0	0	0	0	0	0	0	0
chr11	22492924	22495012	247	11.8238	0	0	0	0	1	247	0	0	0	0	0	0	0	0	0	0	0	0	0	0
chr11	22495867	22498921	381	12.4714	0	0	0	0	2	381	0	0	0	0	0	0	0	0	0	0	0	0	0	0
chr11	22509573	22511234	109	6.55836	0	0	0	0	1	79	1	30	0	0	0	0	0	0	0	0	0	0	0	0
chr11	22580751	22582905	544	25.2436	0	0	0	0	1	544	0	0	0	0	0	0	0	0	0	0	0	0	0	0
chr11	22589596	22591256	0	0	0	0	0	0	0	0	0	0	0	0	0	0	0	0	0	0	0	0	0	0
chr11	22596091	22606282	718	7.04474	0	0	0	0	5	718	0	0	0	0	0	0	0	0	0	0	0	0	0	0
chr11	22644821	22650810	1135	18.9482	0	0	0	0	4	1033	2	102	0	0	0	0	0	0	0	0	0	0	0	0
chr11	22651948	22654024	818	39.3837	0	0	0	0	1	213	0	0	0	0	1	605	0	0	0	0	0	0	0	0
chr11	22661010	22663955	107	3.63204	0	0	0	0	1	107	0	0	0	0	0	0	0	0	0	0	0	0	0	0
chr11	22672145	22674273	267	12.5411	0	0	0	0	1	137	1	130	0	0	0	0	0	0	0	0	0	0	0	0
chr11	22685092	22687222	0	0	0	0	0	0	0	0	0	0	0	0	0	0	0	0	0	0	0	0	0	0
chr11	22689745	22691423	141	8.39786	0	0	0	0	1	141	0	0	0	0	0	0	0	0	0	0	0	0	0	0
chr11	22697516	22700876	23	0.68432	1	23	0	0	0	0	0	0	0	0	0	0	0	0	0	0	0	0	0	0
chr11	22777518	22779222	295	17.3021	0	0	0	0	1	157	0	0	1	138	0	0	0	0	0	0	0	0	0	0
chr11	22785148	22791953	973	14.2962	0	0	0	0	5	793	2	62	1	118	0	0	0	0	0	0	0	0	0	0
chr11	22869228	22871800	561	21.8033	0	0	0	0	4	536	1	25	0	0	0	0	0	0	0	0	0	0	0	0
chr11	23093447	23095567	0	0	0	0	0	0	0	0	0	0	0	0	0	0	0	0	0	0	0	0	0	0
chr11	23217057	23223836	2065	30.4572	0	0	2	489	3	609	1	25	0	0	1	942	0	0	0	0	0	0	0	0
chr11	23227695	23236680	405	4.50701	0	0	1	65	3	340	0	0	0	0	0	0	0	0	0	0	0	0	0	0
chr11	23299612	23302160	610	23.931	0	0	0	0	4	610	0	0	0	0	0	0	0	0	0	0	0	0	0	0
chr11	23344944	23350036	186	3.65207	0	0	0	0	1	186	0	0	0	0	0	0	0	0	0	0	0	0	0	0
chr11	23485838	23490194	409	9.38719	0	0	0	0	1	62	0	0	0	0	0	0	2	347	0	0	0	0	0	0
chr11	23496162	23501294	534	10.4033	0	0	0	0	1	534	0	0	0	0	0	0	0	0	0	0	0	0	0	0
chr11	23523433	23525599	29	1.33826	0	0	0	0	0	0	1	29	0	0	0	0	0	0	0	0	0	0	0	0
chr11	23834416	23836120	604	35.4252	0	0	0	0	0	0	0	0	2	466	0	0	1	138	0	0	0	0	0	0
chr11	23848431	23850570	88	4.11215	1	26	0	0	1	41	1	21	0	0	0	0	0	0	0	0	0	0	0	0
chr11	23859309	23863148	381	9.92188	0	0	0	0	3	381	0	0	0	0	0	0	0	0	0	0	0	0	0	0
chr11	23864420	23866924	164	6.54691	0	0	0	0	1	141	1	23	0	0	0	0	0	0	0	0	0	0	0	0
chr11	23881945	23885314	117	3.47181	0	0	0	0	1	117	0	0	0	0	0	0	0	0	0	0	0	0	0	0
chr11	23928102	23931205	243	7.82861	0	0	0	0	1	198	1	45	0	0	0	0	0	0	0	0	0	0	0	0
chr11	23934951	23937512	1171	45.7065	0	0	1	997	1	174	0	0	0	0	0	0	0	0	0	0	0	0	0	0
chr11	23938366	23945171	3782	55.5686	0	0	4	3736	0	0	1	46	0	0	0	0	0	0	0	0	0	0	0	0
chr11	23958815	23962651	446	11.6237	1	27	0	0	0	0	1	62	0	0	1	357	0	0	0	0	0	0	0	0
chr11	23967347	23969428	950	45.6292	0	0	0	0	3	889	2	61	0	0	0	0	0	0	0	0	0	0	0	0
chr11	23982446	23986695	0	0	0	0	0	0	0	0	0	0	0	0	0	0	0	0	0	0	0	0	0	0
chr11	24053100	24056530	1969	57.3885	0	0	3	1435	3	534	0	0	0	0	0	0	0	0	0	0	0	0	0	0
chr11	24067668	24078323	2215	20.7864	2	171	0	0	5	1708	2	208	1	128	0	0	0	0	0	0	0	0	0	0
chr11	24317892	24319790	521	27.4355	0	0	0	0	2	486	1	35	0	0	0	0	0	0	0	0	0	0	0	0
chr11	24328358	24330025	0	0	0	0	0	0	0	0	0	0	0	0	0	0	0	0	0	0	0	0	0	0
chr11	24334779	24337355	689	26.7365	1	129	1	34	2	526	0	0	0	0	0	0	0	0	0	0	0	0	0	0
chr11	24378701	24381692	531	17.7473	0	0	0	0	2	407	3	124	0	0	0	0	0	0	0	0	0	0	0	0
chr11	24565064	24567208	0	0	0	0	0	0	0	0	0	0	0	0	0	0	0	0	0	0	0	0	0	0
chr11	24568523	24571093	156	6.06768	0	0	0	0	1	156	0	0	0	0	0	0	0	0	0	0	0	0	0	0
chr11	24581479	24585327	0	0	0	0	0	0	0	0	0	0	0	0	0	0	0	0	0	0	0	0	0	0
chr11	24625276	24630424	494	9.5941	0	0	0	0	4	465	1	29	0	0	0	0	0	0	0	0	0	0	0	0
chr11	24780003	24782571	726	28.26	0	0	1	681	0	0	1	45	0	0	0	0	0	0	0	0	0	0	0	0
chr11	24801723	24803401	648	38.5944	0	0	3	648	0	0	0	0	0	0	0	0	0	0	0	0	0	0	0	0
chr11	24817452	24824690	814	11.2446	1	38	0	0	4	714	1	62	0	0	0	0	0	0	0	0	0	0	0	0
chr11	24908423	24910973	0	0	0	0	0	0	0	0	0	0	0	0	0	0	0	0	0	0	0	0	0	0
chr11	24950380	24952536	304	14.0936	0	0	1	49	1	164	0	0	0	0	0	0	0	0	0	0	1	91	0	0
chr11	24999480	25001410	0	0	0	0	0	0	0	0	0	0	0	0	0	0	0	0	0	0	0	0	0	0
chr11	25014178	25015878	159	9.34744	0	0	0	0	0	0	1	70	0	0	0	0	1	89	0	0	0	0	0	0
chr11	25021071	25027683	417	6.30576	2	160	0	0	1	48	2	209	0	0	0	0	0	0	0	0	0	0	0	0
chr11	25324744	25326897	390	18.1058	0	0	0	0	2	236	0	0	0	0	1	64	1	90	0	0	0	0	0	0
chr11	25499793	25502343	983	38.5339	0	0	2	983	0	0	0	0	0	0	0	0	0	0	0	0	0	0	0	0
chr11	25512988	25520197	5773	80.0693	0	0	3	5278	1	334	0	0	0	0	0	0	1	161	0	0	0	0	0	0
chr11	25525319	25527139	799	43.877	1	139	2	440	1	189	1	31	0	0	0	0	0	0	0	0	0	0	0	0
chr11	25535110	25536776	0	0	0	0	0	0	0	0	0	0	0	0	0	0	0	0	0	0	0	0	0	0
chr11	25547732	25549974	263	11.7254	0	0	0	0	1	263	0	0	0	0	0	0	0	0	0	0	0	0	0	0
chr11	25582370	25584056	1514	89.7451	0	0	2	1514	0	0	0	0	0	0	0	0	0	0	0	0	0	0	0	0
chr11	25595540	25597686	147	6.84676	0	0	0	0	1	147	0	0	0	0	0	0	0	0	0	0	0	0	0	0
chr11	25600736	25603346	256	9.80467	0	0	0	0	1	232	1	24	0	0	0	0	0	0	0	0	0	0	0	0
chr11	25610392	25613504	0	0	0	0	0	0	0	0	0	0	0	0	0	0	0	0	0	0	0	0	0	0
chr11	25614359	25618614	0	0	0	0	0	0	0	0	0	0	0	0	0	0	0	0	0	0	0	0	0	0
chr11	25654924	25656607	369	21.9121	1	24	0	0	1	345	0	0	0	0	0	0	0	0	0	0	0	0	0	0
chr11	25660873	25664715	322	8.37887	0	0	0	0	1	239	2	83	0	0	0	0	0	0	0	0	0	0	0	0
chr11	25705380	25712795	858	11.5696	0	0	1	381	4	477	0	0	0	0	0	0	0	0	0	0	0	0	0	0
chr11	25714098	25716177	307	14.7596	0	0	0	0	1	250	1	57	0	0	0	0	0	0	0	0	0	0	0	0
chr11	25734525	25738361	612	15.95	0	0	0	0	2	566	2	46	0	0	0	0	0	0	0	0	0	0	0	0
chr11	25744022	25746542	901	35.7398	0	0	2	513	2	388	0	0	0	0	0	0	0	0	0	0	0	0	0	0
chr11	25750050	25759431	374	3.98636	0	0	0	0	3	374	0	0	0	0	0	0	0	0	0	0	0	0	0	0
chr11	25763726	25807426	6828	15.6244	5	172	4	666	27	5240	0	0	0	0	2	406	6	344	0	0	0	0	0	0
chr11	25938383	25942661	1234	28.8385	0	0	1	965	2	269	0	0	0	0	0	0	0	0	0	0	0	0	0	0
chr11	25998087	26001117	2234	73.705	0	0	0	0	1	2033	1	201	0	0	0	0	0	0	0	0	0	0	0	0
chr11	26020416	26022087	277	16.567	1	140	1	137	0	0	0	0	0	0	0	0	0	0	0	0	0	0	0	0
chr11	26124574	26127119	0	0	0	0	0	0	0	0	0	0	0	0	0	0	0	0	0	0	0	0	0	0
chr11	26139966	26141671	21	1.23095	0	0	0	0	0	0	1	21	0	0	0	0	0	0	0	0	0	0	0	0
chr11	26147184	26151411	0	0	0	0	0	0	0	0	0	0	0	0	0	0	0	0	0	0	0	0	0	0
chr11	26202495	26210999	32	0.376249	0	0	0	0	0	0	1	32	0	0	0	0	0	0	0	0	0	0	0	0
chr11	26213960	26215635	389	23.21	0	0	0	0	2	389	0	0	0	0	0	0	0	0	0	0	0	0	0	0
chr11	26237124	26239224	0	0	0	0	0	0	0	0	0	0	0	0	0	0	0	0	0	0	0	0	0	0
chr11	26245045	26251897	1373	20.035	1	20	2	1275	0	0	0	0	0	0	1	78	0	0	0	0	0	0	0	0
chr11	26257928	26259645	546	31.7811	1	58	1	406	0	0	1	82	0	0	0	0	0	0	0	0	0	0	0	0
chr11	26260473	26269641	3596	39.2191	1	32	0	0	2	3535	1	29	0	0	0	0	0	0	0	0	0	0	0	0
chr11	26273838	26276378	41	1.61354	0	0	0	0	1	41	0	0	0	0	0	0	0	0	0	0	0	0	0	0
chr11	26277278	26281963	49	1.04567	1	28	0	0	0	0	1	21	0	0	0	0	0	0	0	0	0	0	0	0
chr11	26289281	26292688	0	0	0	0	0	0	0	0	0	0	0	0	0	0	0	0	0	0	0	0	0	0
chr11	26310280	26312845	482	18.7841	2	260	0	0	1	92	2	59	1	71	0	0	0	0	0	0	0	0	0	0
chr11	26324016	26326976	408	13.7791	1	99	0	0	0	0	0	0	0	0	1	309	0	0	0	0	0	0	0	0
chr11	26487914	26489624	138	8.06546	0	0	0	0	2	138	0	0	0	0	0	0	0	0	0	0	0	0	0	0
chr11	26492192	26494772	360	13.9481	0	0	0	0	3	360	0	0	0	0	0	0	0	0	0	0	0	0	0	0
chr11	26496455	26498139	625	37.092	0	0	0	0	1	144	0	0	2	481	0	0	0	0	0	0	0	0	0	0
chr11	26520228	26522775	334	13.1083	0	0	0	0	2	334	0	0	0	0	0	0	0	0	0	0	0	0	0	0
chr11	26526011	26530279	377	8.83111	1	141	0	0	1	236	0	0	0	0	0	0	0	0	0	0	0	0	0	0
chr11	26531124	26537902	842	12.4207	1	110	1	257	2	475	0	0	0	0	0	0	0	0	0	0	0	0	0	0
chr11	26546582	26548697	61	2.8828	1	21	0	0	0	0	0	0	1	40	0	0	0	0	0	0	0	0	0	0
chr11	26565401	26570168	1073	22.5042	1	179	0	0	4	693	1	49	1	152	0	0	0	0	0	0	0	0	0	0
chr11	26573261	26580516	474	6.53252	0	0	0	0	2	474	0	0	0	0	0	0	0	0	0	0	0	0	0	0
chr11	26588033	26592284	0	0	0	0	0	0	0	0	0	0	0	0	0	0	0	0	0	0	0	0	0	0
chr11	26640604	26644862	3783	88.8237	0	0	1	3783	0	0	0	0	0	0	0	0	0	0	0	0	0	0	0	0
chr11	26657900	26660889	273	9.13043	0	0	0	0	1	231	1	42	0	0	0	0	0	0	0	0	0	0	0	0
chr11	26663048	26665173	314	14.7695	0	0	1	161	1	153	0	0	0	0	0	0	0	0	0	0	0	0	0	0
chr11	26673515	26681335	275	3.51617	0	0	0	0	2	235	1	40	0	0	0	0	0	0	0	0	0	0	0	0
chr11	26683453	26700590	10886	63.5197	0	0	0	0	4	889	0	0	0	0	0	0	2	9997	0	0	0	0	0	0
chr11	26705365	26707946	481	18.629	0	0	0	0	3	450	1	31	0	0	0	0	0	0	0	0	0	0	0	0
chr11	26729238	26737286	799	9.9267	1	20	0	0	3	375	0	0	1	330	1	74	0	0	0	0	0	0	0	0
chr11	26752459	26754969	2390	95.1812	0	0	1	2390	0	0	0	0	0	0	0	0	0	0	0	0	0	0	0	0
chr11	26761343	26763383	476	23.3219	1	31	0	0	1	134	0	0	0	0	0	0	3	311	0	0	0	0	0	0
chr11	26767713	26770752	847	27.8618	1	46	0	0	3	801	0	0	0	0	0	0	0	0	0	0	0	0	0	0
chr11	26772079	26774206	314	14.7556	0	0	0	0	0	0	1	29	0	0	1	285	0	0	0	0	0	0	0	0
chr11	26780314	26782210	432	22.7728	0	0	0	0	2	432	0	0	0	0	0	0	0	0	0	0	0	0	0	0
chr11	26789466	26792200	69	2.52285	0	0	0	0	1	69	0	0	0	0	0	0	0	0	0	0	0	0	0	0
chr11	26793865	26797756	334	8.58171	1	20	0	0	2	264	1	50	0	0	0	0	0	0	0	0	0	0	0	0
chr11	26800754	26804540	840	22.1811	2	132	0	0	4	568	0	0	0	0	0	0	1	140	0	0	0	0	0	0
chr11	26805488	26807236	307	17.5529	0	0	0	0	1	307	0	0	0	0	0	0	0	0	0	0	0	0	0	0
chr11	26814919	26819624	135	2.86868	0	0	0	0	1	135	0	0	0	0	0	0	0	0	0	0	0	0	0	0
chr11	27044911	27048311	1543	45.369	0	0	1	1543	0	0	0	0	0	0	0	0	0	0	0	0	0	0	0	0
chr11	27059366	27061532	2089	96.4006	0	0	2	2089	0	0	0	0	0	0	0	0	0	0	0	0	0	0	0	0
chr11	27333367	27337676	299	6.93735	0	0	1	200	1	99	0	0	0	0	0	0	0	0	0	0	0	0	0	0
chr11	27419000	27420708	22	1.2873	0	0	0	0	0	0	1	22	0	0	0	0	0	0	0	0	0	0	0	0
chr11	27434188	27441428	206	2.84491	0	0	0	0	1	86	0	0	0	0	1	120	0	0	0	0	0	0	0	0
chr11	27463481	27467434	1208	30.5513	0	0	0	0	7	1102	2	106	0	0	0	0	0	0	0	0	0	0	0	0
chr11	27475610	27478147	0	0	0	0	0	0	0	0	0	0	0	0	0	0	0	0	0	0	0	0	0	0
chr11	27488574	27492858	229	5.34422	0	0	0	0	1	229	0	0	0	0	0	0	0	0	0	0	0	0	0	0
chr11	27506230	27507920	117	6.91898	0	0	0	0	1	117	0	0	0	0	0	0	0	0	0	0	0	0	0	0
chr11	27515994	27517664	0	0	0	0	0	0	0	0	0	0	0	0	0	0	0	0	0	0	0	0	0	0
chr11	27519471	27524991	867	15.7037	2	53	0	0	0	0	1	28	0	0	1	786	0	0	0	0	0	0	0	0
chr11	27541774	27544754	0	0	0	0	0	0	0	0	0	0	0	0	0	0	0	0	0	0	0	0	0	0
chr11	27547530	27550503	103	3.46335	0	0	0	0	1	103	0	0	0	0	0	0	0	0	0	0	0	0	0	0
chr11	27551337	27561717	2092	20.1522	2	86	4	641	5	894	1	27	0	0	1	444	0	0	0	0	0	0	0	0
chr11	27563828	27565798	334	16.9457	0	0	0	0	1	334	0	0	0	0	0	0	0	0	0	0	0	0	0	0
chr11	27756176	27758289	225	10.6433	0	0	0	0	1	137	1	88	0	0	0	0	0	0	0	0	0	0	0	0
chr11	27819768	27821473	129	7.56155	0	0	0	0	2	129	0	0	0	0	0	0	0	0	0	0	0	0	0	0
chr11	27830332	27838663	405	4.86078	2	79	1	279	0	0	1	47	0	0	0	0	0	0	0	0	0	0	0	0
chr11	27839559	27842929	2801	83.0911	0	0	0	0	1	2801	0	0	0	0	0	0	0	0	0	0	0	0	0	0
chr11	27843779	27847618	122	3.17708	1	122	0	0	0	0	0	0	0	0	0	0	0	0	0	0	0	0	0	0
chr11	27848863	27850598	0	0	0	0	0	0	0	0	0	0	0	0	0	0	0	0	0	0	0	0	0	0
chr11	27856680	27858991	2305	99.6972	0	0	1	2305	0	0	0	0	0	0	0	0	0	0	0	0	0	0	0	0
chr11	27867549	27869684	1631	76.3577	0	0	1	1631	0	0	0	0	0	0	0	0	0	0	0	0	0	0	0	0
chr11	27870944	27878935	5612	70.2202	0	0	7	5612	0	0	0	0	0	0	0	0	0	0	0	0	0	0	0	0
chr11	27880636	27899954	12217	63.2383	0	0	3	11990	1	199	1	28	0	0	0	0	0	0	0	0	0	0	0	0
chr11	27904046	27905804	1517	86.2422	0	0	2	1517	0	0	0	0	0	0	0	0	0	0	0	0	0	0	0	0
chr11	27908635	27911575	1431	48.6569	0	0	1	1431	0	0	0	0	0	0	0	0	0	0	0	0	0	0	0	0
chr11	27915815	27921347	2050	37.0504	2	153	4	1833	0	0	2	64	0	0	0	0	0	0	0	0	0	0	0	0
chr11	27925166	27934956	7364	75.2119	1	63	4	7301	0	0	0	0	0	0	0	0	0	0	0	0	0	0	0	0
chr11	27940188	27942352	1058	48.8684	0	0	1	998	0	0	1	60	0	0	0	0	0	0	0	0	0	0	0	0
chr11	27944985	27947125	879	41.0556	0	0	3	879	0	0	0	0	0	0	0	0	0	0	0	0	0	0	0	0
chr11	27950739	27953760	861	28.4911	1	27	3	834	0	0	0	0	0	0	0	0	0	0	0	0	0	0	0	0
chr11	27954605	27956735	2103	98.6861	0	0	1	2103	0	0	0	0	0	0	0	0	0	0	0	0	0	0	0	0
chr11	27957585	27960095	96	3.82318	0	0	1	96	0	0	0	0	0	0	0	0	0	0	0	0	0	0	0	0
chr11	28132231	28133971	0	0	0	0	0	0	0	0	0	0	0	0	0	0	0	0	0	0	0	0	0	0
chr11	28280249	28282084	837	45.5882	0	0	2	837	0	0	0	0	0	0	0	0	0	0	0	0	0	0	0	0
chr11	28282979	28284653	154	9.19403	1	51	0	0	0	0	3	103	0	0	0	0	0	0	0	0	0	0	0	0
chr11	28315299	28317061	1303	73.9081	0	0	2	1303	0	0	0	0	0	0	0	0	0	0	0	0	0	0	0	0
chr11	28330242	28332396	1168	54.1995	0	0	0	0	1	305	1	49	0	0	0	0	2	814	0	0	0	0	0	0
chr11	28334517	28338354	767	19.9844	0	0	1	335	2	390	1	42	0	0	0	0	0	0	0	0	0	0	0	0
chr11	28339590	28343866	0	0	0	0	0	0	0	0	0	0	0	0	0	0	0	0	0	0	0	0	0	0
chr11	28394744	28399130	383	8.73034	0	0	0	0	1	135	0	0	0	0	2	248	0	0	0	0	0	0	0	0
chr11	28406058	28409094	638	21.0076	0	0	0	0	2	515	0	0	0	0	1	123	0	0	0	0	0	0	0	0
chr11	28411257	28421924	355	3.32771	0	0	0	0	2	355	0	0	0	0	0	0	0	0	0	0	0	0	0	0
chr11	28535511	28540162	169	3.63285	1	45	1	82	1	42	0	0	0	0	0	0	0	0	0	0	0	0	0	0
chr11	28773795	28777730	784	19.9187	0	0	0	0	4	784	0	0	0	0	0	0	0	0	0	0	0	0	0	0
chr11	28805880	28810544	785	16.8274	0	0	0	0	4	785	0	0	0	0	0	0	0	0	0	0	0	0	0	0
chr11	28811427	28817806	591	9.26332	1	25	0	0	3	566	0	0	0	0	0	0	0	0	0	0	0	0	0	0
chr11	28819506	28821230	191	11.0725	0	0	0	0	1	191	0	0	0	0	0	0	0	0	0	0	0	0	0	0
chr11	28872015	28874176	1018	47.086	0	0	0	0	1	124	0	0	0	0	2	894	0	0	0	0	0	0	0	0
chr11	28880683	28883690	885	29.4215	0	0	0	0	1	257	1	55	0	0	1	573	0	0	0	0	0	0	0	0
chr11	28894633	28897610	145	4.86904	0	0	0	0	2	122	1	23	0	0	0	0	0	0	0	0	0	0	0	0
chr11	28954781	28957306	477	18.8836	0	0	1	290	1	165	1	22	0	0	0	0	0	0	0	0	0	0	0	0
chr11	28977983	28983510	0	0	0	0	0	0	0	0	0	0	0	0	0	0	0	0	0	0	0	0	0	0
chr11	29008226	29013343	1982	38.7261	0	0	0	0	2	385	0	0	0	0	2	1597	0	0	0	0	0	0	0	0
chr11	29149932	29152089	263	12.1872	0	0	0	0	1	227	1	36	0	0	0	0	0	0	0	0	0	0	0	0
chr11	29152954	29155034	0	0	0	0	0	0	0	0	0	0	0	0	0	0	0	0	0	0	0	0	0	0
chr11	29182507	29186380	406	10.4801	0	0	0	0	2	373	1	33	0	0	0	0	0	0	0	0	0	0	0	0
chr11	29416497	29419036	487	19.1732	1	62	0	0	2	425	0	0	0	0	0	0	0	0	0	0	0	0	0	0
chr11	29473533	29476177	101	3.81853	0	0	0	0	0	0	1	101	0	0	0	0	0	0	0	0	0	0	0	0
chr11	29555740	29562675	4679	67.4596	2	89	2	4590	0	0	0	0	0	0	0	0	0	0	0	0	0	0	0	0
chr11	29618742	29620479	292	16.8009	0	0	1	184	1	108	0	0	0	0	0	0	0	0	0	0	0	0	0	0
chr11	29626581	29630381	0	0	0	0	0	0	0	0	0	0	0	0	0	0	0	0	0	0	0	0	0	0
chr11	29647224	29649376	415	19.2754	0	0	0	0	2	209	1	151	1	55	0	0	0	0	0	0	0	0	0	0
chr11	29650184	29653197	498	16.5229	0	0	0	0	5	448	0	0	1	50	0	0	0	0	0	0	0	0	0	0
chr11	29658058	29661668	1273	35.2534	0	0	0	0	5	691	0	0	0	0	2	582	0	0	0	0	0	0	0	0
chr11	29663203	29665323	160	7.54361	1	41	0	0	0	0	0	0	1	119	0	0	0	0	0	0	0	0	0	0
chr11	29666133	29669579	751	21.7871	0	0	0	0	3	611	0	0	0	0	1	140	0	0	0	0	0	0	0	0
chr11	29670414	29673357	693	23.5394	0	0	0	0	2	341	0	0	0	0	0	0	0	0	0	0	1	352	0	0
chr11	29677304	29679409	0	0	0	0	0	0	0	0	0	0	0	0	0	0	0	0	0	0	0	0	0	0
chr11	29744571	29747302	428	15.6662	1	135	1	59	1	234	0	0	0	0	0	0	0	0	0	0	0	0	0	0
chr11	29748154	29751965	1245	32.66	0	0	3	474	3	408	1	21	1	342	0	0	0	0	0	0	0	0	0	0
chr11	29753030	29755964	0	0	0	0	0	0	0	0	0	0	0	0	0	0	0	0	0	0	0	0	0	0
chr11	29761986	29768406	597	9.29762	0	0	1	149	2	245	0	0	0	0	1	203	0	0	0	0	0	0	0	0
chr11	29780829	29786344	241	4.36911	0	0	0	0	2	241	0	0	0	0	0	0	0	0	0	0	0	0	0	0
chr11	29787191	29788931	257	14.7616	1	103	0	0	2	154	0	0	0	0	0	0	0	0	0	0	0	0	0	0
chr11	29879740	29881447	358	20.9602	0	0	0	0	1	358	0	0	0	0	0	0	0	0	0	0	0	0	0	0
chr11	29883432	29885598	526	24.2732	0	0	1	215	2	220	0	0	0	0	0	0	0	0	0	0	1	91	0	0
chr11	29886928	29892593	136	2.40028	0	0	0	0	1	136	0	0	0	0	0	0	0	0	0	0	0	0	0	0
chr11	29893448	29895956	663	26.4249	0	0	0	0	4	609	0	0	1	54	0	0	0	0	0	0	0	0	0	0
chr11	29917192	29921017	144	3.76372	0	0	0	0	1	144	0	0	0	0	0	0	0	0	0	0	0	0	0	0
chr11	29923587	29925307	0	0	0	0	0	0	0	0	0	0	0	0	0	0	0	0	0	0	0	0	0	0
chr11	29932512	29935909	366	10.771	0	0	0	0	1	366	0	0	0	0	0	0	0	0	0	0	0	0	0	0
chr11	29937429	29940783	437	13.0253	0	0	0	0	2	437	0	0	0	0	0	0	0	0	0	0	0	0	0	0
chr11	29963781	29965431	0	0	0	0	0	0	0	0	0	0	0	0	0	0	0	0	0	0	0	0	0	0
chr11	29984381	29988162	389	10.2856	0	0	0	0	2	389	0	0	0	0	0	0	0	0	0	0	0	0	0	0
chr11	30003366	30006352	557	18.6475	0	0	0	0	2	557	0	0	0	0	0	0	0	0	0	0	0	0	0	0
chr11	30044882	30047426	231	9.07662	0	0	0	0	1	231	0	0	0	0	0	0	0	0	0	0	0	0	0	0
chr11	30048302	30051712	1996	58.5166	0	0	1	1638	2	358	0	0	0	0	0	0	0	0	0	0	0	0	0	0
chr11	30073582	30075760	938	43.0473	0	0	2	526	1	239	0	0	0	0	0	0	1	173	0	0	0	0	0	0
chr11	30077142	30080247	634	20.4121	1	21	0	0	1	372	3	241	0	0	0	0	0	0	0	0	0	0	0	0
chr11	30084499	30090842	492	7.75536	1	35	0	0	1	256	0	0	0	0	0	0	0	0	0	0	1	201	0	0
chr11	30093664	30096204	239	9.40575	1	32	0	0	1	207	0	0	0	0	0	0	0	0	0	0	0	0	0	0
chr11	30107179	30109304	88	4.13923	0	0	0	0	0	0	0	0	0	0	1	88	0	0	0	0	0	0	0	0
chr11	30126914	30130710	0	0	0	0	0	0	0	0	0	0	0	0	0	0	0	0	0	0	0	0	0	0
chr11	30138659	30144187	1246	22.5357	0	0	0	0	5	813	1	37	0	0	1	266	1	130	0	0	0	0	0	0
chr11	30147634	30149339	127	7.44431	0	0	0	0	1	127	0	0	0	0	0	0	0	0	0	0	0	0	0	0
chr11	30153031	30155151	69	3.25318	1	69	0	0	0	0	0	0	0	0	0	0	0	0	0	0	0	0	0	0
chr11	30155957	30157706	0	0	0	0	0	0	0	0	0	0	0	0	0	0	0	0	0	0	0	0	0	0
chr11	30177736	30183687	431	7.24126	1	24	0	0	1	157	2	84	1	42	0	0	0	0	0	0	0	0	1	124
chr11	30184550	30186680	0	0	0	0	0	0	0	0	0	0	0	0	0	0	0	0	0	0	0	0	0	0
chr11	30187940	30190915	213	7.15726	3	87	1	126	0	0	0	0	0	0	0	0	0	0	0	0	0	0	0	0
chr11	30219379	30221059	1659	98.6913	0	0	1	1659	0	0	0	0	0	0	0	0	0	0	0	0	0	0	0	0
chr11	30343948	30349652	1533	26.8712	1	44	0	0	7	1446	1	43	0	0	0	0	0	0	0	0	0	0	0	0
chr11	30359849	30361536	346	20.4976	0	0	0	0	2	322	1	24	0	0	0	0	0	0	0	0	0	0	0	0
chr11	30362380	30365901	153	4.34412	0	0	0	0	1	112	1	41	0	0	0	0	0	0	0	0	0	0	0	0
chr11	30378201	30380193	328	16.4576	0	0	0	0	2	328	0	0	0	0	0	0	0	0	0	0	0	0	0	0
chr11	30418704	30432650	1142	8.18814	1	20	0	0	5	936	2	186	0	0	0	0	0	0	0	0	0	0	0	0
chr11	30434091	30440608	296	4.54127	1	35	0	0	1	239	1	22	0	0	0	0	0	0	0	0	0	0	0	0
chr11	30446496	30450641	0	0	0	0	0	0	0	0	0	0	0	0	0	0	0	0	0	0	0	0	0	0
chr11	30455480	30459264	195	5.15192	0	0	0	0	1	127	0	0	0	0	0	0	1	68	0	0	0	0	0	0
chr11	30462321	30464441	1158	54.5969	0	0	2	928	2	230	0	0	0	0	0	0	0	0	0	0	0	0	0	0
chr11	30479771	30482700	259	8.83959	0	0	0	0	1	259	0	0	0	0	0	0	0	0	0	0	0	0	0	0
chr11	30523682	30527520	760	19.7968	0	0	0	0	1	114	0	0	0	0	0	0	2	646	0	0	0	0	0	0
chr11	30558477	30560637	373	17.2605	0	0	0	0	2	350	1	23	0	0	0	0	0	0	0	0	0	0	0	0
chr11	30562818	30565038	414	18.6403	0	0	0	0	3	414	0	0	0	0	0	0	0	0	0	0	0	0	0	0
chr11	30567414	30580815	640	4.77541	0	0	0	0	3	531	0	0	1	109	0	0	0	0	0	0	0	0	0	0
chr11	30598666	30601526	0	0	0	0	0	0	0	0	0	0	0	0	0	0	0	0	0	0	0	0	0	0
chr11	30607403	30610738	0	0	0	0	0	0	0	0	0	0	0	0	0	0	0	0	0	0	0	0	0	0
chr11	30626098	30629477	284	8.40237	1	24	0	0	1	239	1	21	0	0	0	0	0	0	0	0	0	0	0	0
chr11	30643977	30647347	0	0	0	0	0	0	0	0	0	0	0	0	0	0	0	0	0	0	0	0	0	0
chr11	30649058	30650743	409	24.2586	0	0	0	0	0	0	1	32	0	0	2	377	0	0	0	0	0	0	0	0
chr11	30656844	30659953	1268	40.7717	0	0	1	156	4	520	0	0	0	0	0	0	1	592	0	0	0	0	0	0
chr11	30693982	30701128	555	7.7655	1	184	0	0	2	371	0	0	0	0	0	0	0	0	0	0	0	0	0	0
chr11	30708780	30710925	0	0	0	0	0	0	0	0	0	0	0	0	0	0	0	0	0	0	0	0	0	0
chr11	31210181	31214240	212	5.22167	0	0	0	0	0	0	0	0	1	212	0	0	0	0	0	0	0	0	0	0
chr12	166246	170451	116	2.75796	2	116	0	0	0	0	0	0	0	0	0	0	0	0	0	0	0	0	0	0
chr12	477528	480508	2698	90.5065	0	0	2	2698	0	0	0	0	0	0	0	0	0	0	0	0	0	0	0	0
chr12	579478	585013	543	9.80853	1	259	0	0	1	118	3	166	0	0	0	0	0	0	0	0	0	0	0	0
chr12	588779	594823	3462	57.2705	0	0	7	3087	2	375	0	0	0	0	0	0	0	0	0	0	0	0	0	0
chr12	595628	598218	757	29.2165	2	97	0	0	3	459	1	120	1	81	0	0	0	0	0	0	0	0	0	0
chr12	1420979	1423121	699	32.6178	0	0	0	0	5	678	1	21	0	0	0	0	0	0	0	0	0	0	0	0
chr12	1435696	1439478	321	8.48533	0	0	0	0	1	78	1	23	0	0	0	0	2	220	0	0	0	0	0	0
chr12	1441373	1444341	692	23.3075	0	0	0	0	4	692	0	0	0	0	0	0	0	0	0	0	0	0	0	0
chr12	1572477	1576717	4234	99.8349	0	0	1	4234	0	0	0	0	0	0	0	0	0	0	0	0	0	0	0	0
chr12	1845893	1848837	186	6.31579	0	0	0	0	1	186	0	0	0	0	0	0	0	0	0	0	0	0	0	0
chr12	1941098	1953825	980	7.69956	0	0	0	0	3	235	2	92	0	0	3	653	0	0	0	0	0	0	0	0
chr12	1968700	1972517	213	5.57884	0	0	0	0	1	77	0	0	0	0	1	136	0	0	0	0	0	0	0	0
chr12	2035809	2037514	0	0	0	0	0	0	0	0	0	0	0	0	0	0	0	0	0	0	0	0	0	0
chr12	2040896	2045138	544	12.8211	1	25	0	0	2	486	1	33	0	0	0	0	0	0	0	0	0	0	0	0
chr12	2254874	2256574	147	8.64198	0	0	0	0	1	147	0	0	0	0	0	0	0	0	0	0	0	0	0	0
chr12	2346605	2348735	132	6.19427	0	0	0	0	0	0	2	85	1	47	0	0	0	0	0	0	0	0	0	0
chr12	3730119	3733937	750	19.6386	2	261	0	0	2	422	1	67	0	0	0	0	0	0	0	0	0	0	0	0
chr12	3735266	3737852	35	1.35292	1	35	0	0	0	0	0	0	0	0	0	0	0	0	0	0	0	0	0	0
chr12	3738709	3740872	0	0	0	0	0	0	0	0	0	0	0	0	0	0	0	0	0	0	0	0	0	0
chr12	3996529	3999060	0	0	0	0	0	0	0	0	0	0	0	0	0	0	0	0	0	0	0	0	0	0
chr12	4004618	4009686	103	2.03196	1	28	0	0	1	75	0	0	0	0	0	0	0	0	0	0	0	0	0	0
chr12	4059618	4070209	591	5.57968	1	43	0	0	1	317	0	0	0	0	1	231	0	0	0	0	0	0	0	0
chr12	4080217	4084454	231	5.45068	1	23	0	0	1	81	1	127	0	0	0	0	0	0	0	0	0	0	0	0
chr12	4245919	4250564	797	17.1545	0	0	3	550	1	247	0	0	0	0	0	0	0	0	0	0	0	0	0	0
chr12	4252025	4254110	22	1.05465	0	0	0	0	0	0	1	22	0	0	0	0	0	0	0	0	0	0	0	0
chr12	4299860	4301605	537	30.756	0	0	0	0	3	537	0	0	0	0	0	0	0	0	0	0	0	0	0	0
chr12	4385832	4388392	1815	70.8708	0	0	2	1815	0	0	0	0	0	0	0	0	0	0	0	0	0	0	0	0
chr12	4395286	4399972	21	0.448048	0	0	0	0	0	0	1	21	0	0	0	0	0	0	0	0	0	0	0	0
chr12	4775381	4778345	329	11.0961	1	26	0	0	2	303	0	0	0	0	0	0	0	0	0	0	0	0	0	0
chr12	4804496	4809621	4083	79.6528	0	0	1	4083	0	0	0	0	0	0	0	0	0	0	0	0	0	0	0	0
chr12	4812418	4815428	498	16.5394	1	84	0	0	2	353	1	61	0	0	0	0	0	0	0	0	0	0	0	0
chr12	4816704	4819229	0	0	0	0	0	0	0	0	0	0	0	0	0	0	0	0	0	0	0	0	0	0
chr12	4826213	4828313	622	29.605	0	0	0	0	2	569	2	53	0	0	0	0	0	0	0	0	0	0	0	0
chr12	4835832	4838766	0	0	0	0	0	0	0	0	0	0	0	0	0	0	0	0	0	0	0	0	0	0
chr12	4997221	5007606	3311	31.8795	1	59	0	0	0	0	6	132	0	0	1	3120	0	0	0	0	0	0	0	0
chr12	5041440	5043535	200	9.54198	0	0	0	0	3	200	0	0	0	0	0	0	0	0	0	0	0	0	0	0
chr12	5109668	5113510	308	8.01457	0	0	0	0	2	308	0	0	0	0	0	0	0	0	0	0	0	0	0	0
chr12	5136888	5141984	0	0	0	0	0	0	0	0	0	0	0	0	0	0	0	0	0	0	0	0	0	0
chr12	5145827	5148386	0	0	0	0	0	0	0	0	0	0	0	0	0	0	0	0	0	0	0	0	0	0
chr12	5149256	5151801	0	0	0	0	0	0	0	0	0	0	0	0	0	0	0	0	0	0	0	0	0	0
chr12	5180718	5184973	987	23.1908	0	0	1	929	0	0	0	0	1	58	0	0	0	0	0	0	0	0	0	0
chr12	5299745	5302261	538	21.3747	0	0	1	538	0	0	0	0	0	0	0	0	0	0	0	0	0	0	0	0
chr12	5306386	5309800	3403	99.6486	0	0	2	3403	0	0	0	0	0	0	0	0	0	0	0	0	0	0	0	0
chr12	5371585	5373289	0	0	0	0	0	0	0	0	0	0	0	0	0	0	0	0	0	0	0	0	0	0
chr12	5404016	5405682	0	0	0	0	0	0	0	0	0	0	0	0	0	0	0	0	0	0	0	0	0	0
chr12	5406665	5408893	514	23.0597	0	0	0	0	4	514	0	0	0	0	0	0	0	0	0	0	0	0	0	0
chr12	5426964	5431339	206	4.7075	0	0	2	206	0	0	0	0	0	0	0	0	0	0	0	0	0	0	0	0
chr12	5439446	5442048	35	1.3446	1	35	0	0	0	0	0	0	0	0	0	0	0	0	0	0	0	0	0	0
chr12	5832090	5837615	937	16.9562	0	0	0	0	2	377	1	63	0	0	2	497	0	0	0	0	0	0	0	0
chr12	5838435	5851199	1736	13.5997	0	0	3	713	0	0	1	79	0	0	3	944	0	0	0	0	0	0	0	0
chr12	5852067	5855902	1216	31.6997	0	0	0	0	3	572	0	0	0	0	2	644	0	0	0	0	0	0	0	0
chr12	5857153	5859331	195	8.94906	2	195	0	0	0	0	0	0	0	0	0	0	0	0	0	0	0	0	0	0
chr12	5862316	5866152	155	4.03961	0	0	0	0	1	155	0	0	0	0	0	0	0	0	0	0	0	0	0	0
chr12	5872167	5875149	814	27.288	0	0	0	0	4	782	1	32	0	0	0	0	0	0	0	0	0	0	0	0
chr12	5894491	5900511	2239	37.1865	1	36	0	0	7	1349	2	145	1	55	1	654	0	0	0	0	0	0	0	0
chr12	5909936	5912060	520	24.4706	0	0	0	0	3	520	0	0	0	0	0	0	0	0	0	0	0	0	0	0
chr12	5914200	5917174	299	10.0504	0	0	0	0	2	299	0	0	0	0	0	0	0	0	0	0	0	0	0	0
chr12	5922598	5926073	108	3.10702	0	0	0	0	0	0	1	44	0	0	0	0	1	64	0	0	0	0	0	0
chr12	5965272	5970379	222	4.34612	0	0	0	0	1	147	2	75	0	0	0	0	0	0	0	0	0	0	0	0
chr12	5972054	5974164	0	0	0	0	0	0	0	0	0	0	0	0	0	0	0	0	0	0	0	0	0	0
chr12	5975819	5978336	1647	65.4091	0	0	0	0	4	1647	0	0	0	0	0	0	0	0	0	0	0	0	0	0
chr12	6232441	6235996	288	8.09899	0	0	0	0	0	0	0	0	0	0	1	288	0	0	0	0	0	0	0	0
chr12	6325021	6329726	4183	88.8865	0	0	1	4183	0	0	0	0	0	0	0	0	0	0	0	0	0	0	0	0
chr12	6349758	6355364	133	2.37203	1	31	0	0	0	0	2	102	0	0	0	0	0	0	0	0	0	0	0	0
chr12	6358844	6362855	877	21.8594	1	66	0	0	2	567	0	0	2	244	0	0	0	0	0	0	0	0	0	0
chr12	6373375	6375926	484	18.9655	2	54	1	25	2	405	0	0	0	0	0	0	0	0	0	0	0	0	0	0
chr12	6405720	6409507	1566	41.3411	1	64	4	461	4	857	2	184	0	0	0	0	0	0	0	0	0	0	0	0
chr12	6436101	6439884	1006	26.5856	0	0	1	543	2	272	0	0	3	191	0	0	0	0	0	0	0	0	0	0
chr12	6449035	6453719	1112	23.7353	0	0	3	565	4	547	0	0	0	0	0	0	0	0	0	0	0	0	0	0
chr12	6454605	6462130	996	13.2341	0	0	0	0	6	930	2	66	0	0	0	0	0	0	0	0	0	0	0	0
chr12	6475743	6477833	1495	71.4969	0	0	0	0	1	523	2	114	0	0	0	0	2	858	0	0	0	0	0	0
chr12	6500371	6502474	184	8.74525	0	0	0	0	1	109	0	0	1	75	0	0	0	0	0	0	0	0	0	0
chr12	6651282	6653448	704	32.4873	1	53	0	0	3	324	3	327	0	0	0	0	0	0	0	0	0	0	0	0
chr12	6660086	6662606	166	6.58469	1	51	0	0	1	115	0	0	0	0	0	0	0	0	0	0	0	0	0	0
chr12	6680425	6684876	900	20.2156	1	36	0	0	3	819	1	45	0	0	0	0	0	0	0	0	0	0	0	0
chr12	6696331	6699031	0	0	0	0	0	0	0	0	0	0	0	0	0	0	0	0	0	0	0	0	0	0
chr12	6890252	6891951	147	8.64706	0	0	0	0	1	147	0	0	0	0	0	0	0	0	0	0	0	0	0	0
chr12	6896376	6898036	67	4.03371	0	0	0	0	1	67	0	0	0	0	0	0	0	0	0	0	0	0	0	0
chr12	6934787	6938194	1527	44.8063	0	0	3	1063	1	397	1	67	0	0	0	0	0	0	0	0	0	0	0	0
chr12	7036075	7039474	53	1.55882	0	0	0	0	0	0	0	0	1	53	0	0	0	0	0	0	0	0	0	0
chr12	7071354	7075657	1199	27.8578	0	0	0	0	3	1199	0	0	0	0	0	0	0	0	0	0	0	0	0	0
chr12	7144054	7147207	414	13.1262	1	102	1	73	1	239	0	0	0	0	0	0	0	0	0	0	0	0	0	0
chr12	7387008	7389168	239	11.0597	0	0	0	0	1	239	0	0	0	0	0	0	0	0	0	0	0	0	0	0
chr12	7389988	7392577	31	1.19691	1	31	0	0	0	0	0	0	0	0	0	0	0	0	0	0	0	0	0	0
chr12	8031199	8033742	57	2.24057	2	57	0	0	0	0	0	0	0	0	0	0	0	0	0	0	0	0	0	0
chr12	8062908	8065051	787	36.7071	0	0	0	0	4	689	1	98	0	0	0	0	0	0	0	0	0	0	0	0
chr12	8119655	8121765	123	5.82662	0	0	0	0	0	0	0	0	1	123	0	0	0	0	0	0	0	0	0	0
chr12	8137023	8139458	1543	63.3415	0	0	1	237	4	1217	1	31	0	0	1	58	0	0	0	0	0	0	0	0
chr12	8161235	8164254	116	3.84106	0	0	0	0	1	116	0	0	0	0	0	0	0	0	0	0	0	0	0	0
chr12	8166453	8168142	936	55.3846	0	0	0	0	1	900	1	36	0	0	0	0	0	0	0	0	0	0	0	0
chr12	8169107	8172911	182	4.78318	0	0	0	0	1	182	0	0	0	0	0	0	0	0	0	0	0	0	0	0
chr12	8176666	8180630	68	1.71501	0	0	0	0	1	40	1	28	0	0	0	0	0	0	0	0	0	0	0	0
chr12	8182730	8186730	2464	61.5846	0	0	0	0	2	2464	0	0	0	0	0	0	0	0	0	0	0	0	0	0
chr12	8188185	8191598	724	21.2068	0	0	2	301	1	268	1	155	0	0	0	0	0	0	0	0	0	0	0	0
chr12	8196059	8198194	416	19.4757	0	0	0	0	3	416	0	0	0	0	0	0	0	0	0	0	0	0	0	0
chr12	8242379	8254680	2474	20.1106	0	0	5	1092	8	1124	1	82	1	176	0	0	0	0	0	0	0	0	0	0
chr12	8288224	8290735	762	30.3344	0	0	2	524	1	178	2	60	0	0	0	0	0	0	0	0	0	0	0	0
chr12	8293753	8296263	343	13.6599	0	0	0	0	2	343	0	0	0	0	0	0	0	0	0	0	0	0	0	0
chr12	8311216	8313759	206	8.09748	0	0	0	0	2	151	1	55	0	0	0	0	0	0	0	0	0	0	0	0
chr12	8339775	8342326	312	12.2257	0	0	1	87	2	190	1	35	0	0	0	0	0	0	0	0	0	0	0	0
chr12	8349164	8352108	109	3.70119	0	0	0	0	1	109	0	0	0	0	0	0	0	0	0	0	0	0	0	0
chr12	8360550	8362250	581	34.1564	0	0	3	581	0	0	0	0	0	0	0	0	0	0	0	0	0	0	0	0
chr12	8363930	8367781	2099	54.4912	0	0	0	0	0	0	0	0	0	0	2	2099	0	0	0	0	0	0	0	0
chr12	8371830	8373519	211	12.4852	0	0	0	0	1	211	0	0	0	0	0	0	0	0	0	0	0	0	0	0
chr12	8386897	8389053	265	12.2856	1	26	0	0	0	0	0	0	0	0	0	0	2	239	0	0	0	0	0	0
chr12	8389965	8393404	376	10.9302	0	0	1	42	2	309	1	25	0	0	0	0	0	0	0	0	0	0	0	0
chr12	8397191	8404857	2397	31.2639	0	0	1	385	9	1963	1	49	0	0	0	0	0	0	0	0	0	0	0	0
chr12	8414703	8420253	2351	42.3527	0	0	7	1616	4	735	0	0	0	0	0	0	0	0	0	0	0	0	0	0
chr12	8430110	8432210	91	4.33127	0	0	0	0	0	0	1	91	0	0	0	0	0	0	0	0	0	0	0	0
chr12	8445994	8447729	1735	99.9424	0	0	1	1735	0	0	0	0	0	0	0	0	0	0	0	0	0	0	0	0
chr12	8667755	8670338	175	6.77245	0	0	0	0	2	175	0	0	0	0	0	0	0	0	0	0	0	0	0	0
chr12	8685542	8687209	89	5.33573	0	0	0	0	0	0	2	89	0	0	0	0	0	0	0	0	0	0	0	0
chr12	8731662	8734245	574	22.2136	0	0	1	219	3	355	0	0	0	0	0	0	0	0	0	0	0	0	0	0
chr12	8737610	8739355	21	1.20275	0	0	0	0	0	0	1	21	0	0	0	0	0	0	0	0	0	0	0	0
chr12	8741802	8743456	448	27.0695	0	0	0	0	2	401	1	47	0	0	0	0	0	0	0	0	0	0	0	0
chr12	8744444	8746117	32	1.91159	0	0	0	0	0	0	1	32	0	0	0	0	0	0	0	0	0	0	0	0
chr12	8748658	8752104	2880	83.5509	0	0	3	2574	1	306	0	0	0	0	0	0	0	0	0	0	0	0	0	0
chr12	8757444	8762132	2241	47.7927	0	0	0	0	0	0	0	0	0	0	3	2241	0	0	0	0	0	0	0	0
chr12	8763858	8765533	1360	81.1456	0	0	0	0	0	0	0	0	0	0	1	1360	0	0	0	0	0	0	0	0
chr12	9196282	9198007	303	17.555	0	0	0	0	3	303	0	0	0	0	0	0	0	0	0	0	0	0	0	0
chr12	9309802	9318474	61	0.703332	0	0	0	0	1	33	1	28	0	0	0	0	0	0	0	0	0	0	0	0
chr12	9939792	9942642	640	22.4483	0	0	2	640	0	0	0	0	0	0	0	0	0	0	0	0	0	0	0	0
chr12	9950655	9956707	3070	50.7187	0	0	3	3070	0	0	0	0	0	0	0	0	0	0	0	0	0	0	0	0
chr12	9957562	9959973	962	39.8839	0	0	1	221	3	741	0	0	0	0	0	0	0	0	0	0	0	0	0	0
chr12	9972976	9975922	0	0	0	0	0	0	0	0	0	0	0	0	0	0	0	0	0	0	0	0	0	0
chr12	9985977	9988097	55	2.59312	0	0	0	0	0	0	1	55	0	0	0	0	0	0	0	0	0	0	0	0
chr12	9993775	9995435	0	0	0	0	0	0	0	0	0	0	0	0	0	0	0	0	0	0	0	0	0	0
chr12	10023180	10030814	418	5.47479	0	0	1	37	2	381	0	0	0	0	0	0	0	0	0	0	0	0	0	0
chr12	10142251	10146971	138	2.92311	0	0	0	0	0	0	1	138	0	0	0	0	0	0	0	0	0	0	0	0
chr12	10548907	10551502	0	0	0	0	0	0	0	0	0	0	0	0	0	0	0	0	0	0	0	0	0	0
chr12	10747954	10750073	265	12.5	0	0	0	0	1	265	0	0	0	0	0	0	0	0	0	0	0	0	0	0
chr12	10793440	10797752	878	20.3571	0	0	0	0	6	878	0	0	0	0	0	0	0	0	0	0	0	0	0	0
chr12	10806941	10809463	160	6.34166	0	0	0	0	2	160	0	0	0	0	0	0	0	0	0	0	0	0	0	0
chr12	10811776	10814301	1157	45.8036	0	0	2	1054	1	82	1	21	0	0	0	0	0	0	0	0	0	0	0	0
chr12	10816445	10819005	622	24.2874	0	0	2	622	0	0	0	0	0	0	0	0	0	0	0	0	0	0	0	0
chr12	10819905	10821795	1565	82.7604	0	0	3	1565	0	0	0	0	0	0	0	0	0	0	0	0	0	0	0	0
chr12	10826523	10828433	424	22.1873	0	0	0	0	1	253	0	0	0	0	0	0	1	171	0	0	0	0	0	0
chr12	11900358	11903353	285	9.51268	0	0	1	285	0	0	0	0	0	0	0	0	0	0	0	0	0	0	0	0
chr12	11923310	11925835	0	0	0	0	0	0	0	0	0	0	0	0	0	0	0	0	0	0	0	0	0	0
chr12	12262230	12263935	1660	97.3036	0	0	1	1660	0	0	0	0	0	0	0	0	0	0	0	0	0	0	0	0
chr12	12492776	12498298	1474	26.6884	0	0	0	0	0	0	1	78	0	0	1	1396	0	0	0	0	0	0	0	0
chr12	12775583	12777713	403	18.9113	0	0	2	403	0	0	0	0	0	0	0	0	0	0	0	0	0	0	0	0
chr12	12784228	12787203	2098	70.4973	0	0	6	2098	0	0	0	0	0	0	0	0	0	0	0	0	0	0	0	0
chr12	12942797	12947907	391	7.65017	1	76	0	0	1	315	0	0	0	0	0	0	0	0	0	0	0	0	0	0
chr12	13249637	13252805	0	0	0	0	0	0	0	0	0	0	0	0	0	0	0	0	0	0	0	0	0	0
chr12	13485187	13488607	121	3.53698	0	0	0	0	0	0	2	121	0	0	0	0	0	0	0	0	0	0	0	0
chr12	13658884	13660964	1305	62.7102	0	0	0	0	0	0	0	0	0	0	1	1305	0	0	0	0	0	0	0	0
chr12	13823034	13828134	4923	96.5105	1	37	3	4886	0	0	0	0	0	0	0	0	0	0	0	0	0	0	0	0
chr12	13885362	13887037	196	11.6945	0	0	0	0	2	196	0	0	0	0	0	0	0	0	0	0	0	0	0	0
chr12	13896907	13903786	1402	20.3779	1	51	0	0	7	1351	0	0	0	0	0	0	0	0	0	0	0	0	0	0
chr12	14277872	14280857	170	5.69324	2	170	0	0	0	0	0	0	0	0	0	0	0	0	0	0	0	0	0	0
chr12	14445678	14448369	210	7.80089	0	0	0	0	1	210	0	0	0	0	0	0	0	0	0	0	0	0	0	0
chr12	14496283	14498377	1884	89.9284	0	0	2	1884	0	0	0	0	0	0	0	0	0	0	0	0	0	0	0	0
chr12	14506974	14509103	98	4.60094	0	0	0	0	1	98	0	0	0	0	0	0	0	0	0	0	0	0	0	0
chr12	14783370	14788037	1543	33.0548	0	0	2	872	4	558	1	113	0	0	0	0	0	0	0	0	0	0	0	0
chr12	15173553	15176937	943	27.8582	0	0	3	943	0	0	0	0	0	0	0	0	0	0	0	0	0	0	0	0
chr12	15317249	15319337	0	0	0	0	0	0	0	0	0	0	0	0	0	0	0	0	0	0	0	0	0	0
chr12	15554855	15556635	107	6.00786	0	0	0	0	0	0	0	0	0	0	1	107	0	0	0	0	0	0	0	0
chr12	15599714	15610571	9540	87.8615	0	0	5	9540	0	0	0	0	0	0	0	0	0	0	0	0	0	0	0	0
chr12	15611385	15613512	500	23.4962	0	0	1	99	2	401	0	0	0	0	0	0	0	0	0	0	0	0	0	0
chr12	15629370	15631970	520	19.9923	1	175	0	0	1	345	0	0	0	0	0	0	0	0	0	0	0	0	0	0
chr12	15643382	15645939	672	26.2705	0	0	2	672	0	0	0	0	0	0	0	0	0	0	0	0	0	0	0	0
chr12	15652336	15655296	1711	57.7845	0	0	1	259	5	1375	1	77	0	0	0	0	0	0	0	0	0	0	0	0
chr12	15729709	15731834	869	40.8749	0	0	2	869	0	0	0	0	0	0	0	0	0	0	0	0	0	0	0	0
chr12	15789736	15794811	1682	33.1363	1	31	0	0	5	1651	0	0	0	0	0	0	0	0	0	0	0	0	0	0
chr12	15795996	15799470	542	15.5971	0	0	0	0	2	439	0	0	0	0	1	103	0	0	0	0	0	0	0	0
chr12	15907173	15912013	3372	69.655	0	0	0	0	0	0	0	0	0	0	0	0	1	3372	0	0	0	0	0	0
chr12	16052349	16057056	156	3.31351	0	0	0	0	3	156	0	0	0	0	0	0	0	0	0	0	0	0	0	0
chr12	16208856	16211481	417	15.8797	0	0	0	0	2	354	1	63	0	0	0	0	0	0	0	0	0	0	0	0
chr12	16214506	16216633	882	41.4474	0	0	0	0	3	882	0	0	0	0	0	0	0	0	0	0	0	0	0	0
chr12	16230010	16233935	1091	27.7891	0	0	1	630	4	461	0	0	0	0	0	0	0	0	0	0	0	0	0	0
chr12	16235962	16238535	0	0	0	0	0	0	0	0	0	0	0	0	0	0	0	0	0	0	0	0	0	0
chr12	16248485	16255684	4929	68.4583	0	0	0	0	0	0	0	0	0	0	0	0	2	4929	0	0	0	0	0	0
chr12	16256284	16260009	2293	61.5405	0	0	0	0	0	0	0	0	0	0	0	0	2	2293	0	0	0	0	0	0
chr12	16415507	16418461	409	13.8409	0	0	1	130	1	279	0	0	0	0	0	0	0	0	0	0	0	0	0	0
chr12	16435993	16442781	1632	24.0389	0	0	1	81	4	1164	0	0	0	0	1	101	0	0	1	286	0	0	0	0
chr12	16500758	16504572	250	6.55308	0	0	0	0	1	250	0	0	0	0	0	0	0	0	0	0	0	0	0	0
chr12	16558582	16562442	1403	36.3377	0	0	3	1403	0	0	0	0	0	0	0	0	0	0	0	0	0	0	0	0
chr12	16614064	16616234	70	3.22432	0	0	0	0	0	0	2	70	0	0	0	0	0	0	0	0	0	0	0	0
chr12	16619613	16623992	1001	22.8539	0	0	1	71	3	556	2	74	1	300	0	0	0	0	0	0	0	0	0	0
chr12	16683621	16686181	0	0	0	0	0	0	0	0	0	0	0	0	0	0	0	0	0	0	0	0	0	0
chr12	16837885	16843395	538	9.76229	1	46	0	0	6	492	0	0	0	0	0	0	0	0	0	0	0	0	0	0
chr12	17011083	17012774	579	34.2199	0	0	0	0	3	579	0	0	0	0	0	0	0	0	0	0	0	0	0	0
chr12	17023967	17027786	406	10.6283	1	25	2	337	0	0	2	44	0	0	0	0	0	0	0	0	0	0	0	0
chr12	17054243	17059760	1732	31.3882	2	59	0	0	2	306	4	189	0	0	0	0	8	1178	0	0	0	0	0	0
chr12	17062735	17065280	885	34.7604	0	0	1	885	0	0	0	0	0	0	0	0	0	0	0	0	0	0	0	0
chr12	17117031	17125673	3324	38.4589	0	0	3	1588	7	1736	0	0	0	0	0	0	0	0	0	0	0	0	0	0
chr12	17649227	17656016	2410	35.4934	0	0	0	0	0	0	0	0	0	0	1	2410	0	0	0	0	0	0	0	0
chr12	17678557	17681654	468	15.1065	0	0	0	0	3	468	0	0	0	0	0	0	0	0	0	0	0	0	0	0
chr12	17683788	17685495	0	0	0	0	0	0	0	0	0	0	0	0	0	0	0	0	0	0	0	0	0	0
chr12	17687182	17690157	367	12.332	1	24	0	0	2	320	1	23	0	0	0	0	0	0	0	0	0	0	0	0
chr12	17858147	17860347	0	0	0	0	0	0	0	0	0	0	0	0	0	0	0	0	0	0	0	0	0	0
chr12	17861182	17864478	0	0	0	0	0	0	0	0	0	0	0	0	0	0	0	0	0	0	0	0	0	0
chr12	17868515	17872836	667	15.4327	0	0	0	0	3	667	0	0	0	0	0	0	0	0	0	0	0	0	0	0
chr12	17951236	17953828	1391	53.6444	0	0	0	0	5	1070	0	0	1	321	0	0	0	0	0	0	0	0	0	0
chr12	17980349	17982012	261	15.6851	0	0	0	0	1	261	0	0	0	0	0	0	0	0	0	0	0	0	0	0
chr12	17997927	18000013	801	38.3805	0	0	1	248	2	216	1	103	0	0	2	234	0	0	0	0	0	0	0	0
chr12	18021013	18025241	2870	67.8647	1	25	0	0	4	540	0	0	0	0	1	2305	0	0	0	0	0	0	0	0
chr12	18229048	18231209	172	7.9556	0	0	0	0	1	130	1	42	0	0	0	0	0	0	0	0	0	0	0	0
chr12	18233779	18235481	30	1.7616	0	0	0	0	0	0	1	30	0	0	0	0	0	0	0	0	0	0	0	0
chr12	18267255	18269787	978	38.6103	0	0	0	0	4	978	0	0	0	0	0	0	0	0	0	0	0	0	0	0
chr12	18326835	18334076	1594	22.0105	0	0	3	443	2	207	1	48	0	0	1	896	0	0	0	0	0	0	0	0
chr12	18348039	18350149	0	0	0	0	0	0	0	0	0	0	0	0	0	0	0	0	0	0	0	0	0	0
chr12	18419495	18421220	273	15.8169	0	0	0	0	1	273	0	0	0	0	0	0	0	0	0	0	0	0	0	0
chr12	18426112	18429548	587	17.0788	0	0	0	0	5	493	0	0	0	0	1	94	0	0	0	0	0	0	0	0
chr12	18624689	18626796	39	1.85009	0	0	0	0	1	39	0	0	0	0	0	0	0	0	0	0	0	0	0	0
chr12	18861584	18864954	551	16.3453	0	0	1	275	2	247	1	29	0	0	0	0	0	0	0	0	0	0	0	0
chr12	18886486	18895881	4468	47.5521	0	0	0	0	0	0	0	0	2	196	1	4272	0	0	0	0	0	0	0	0
chr12	18898274	18911355	11890	90.8882	1	58	0	0	2	11552	0	0	2	280	0	0	0	0	0	0	0	0	0	0
chr12	18914318	18917711	750	22.0978	0	0	0	0	5	613	1	43	0	0	0	0	1	94	0	0	0	0	0	0
chr12	18936804	18938934	260	12.2008	0	0	0	0	1	260	0	0	0	0	0	0	0	0	0	0	0	0	0	0
chr12	18949699	18951417	800	46.5387	0	0	0	0	7	800	0	0	0	0	0	0	0	0	0	0	0	0	0	0
chr12	18952331	18955223	411	14.2067	0	0	0	0	2	291	0	0	1	120	0	0	0	0	0	0	0	0	0	0
chr12	18980634	18982757	897	42.2316	0	0	2	399	2	465	1	33	0	0	0	0	0	0	0	0	0	0	0	0
chr12	19116433	19118968	266	10.489	0	0	2	266	0	0	0	0	0	0	0	0	0	0	0	0	0	0	0	0
chr12	19122093	19125519	503	14.6776	0	0	0	0	1	223	1	25	2	255	0	0	0	0	0	0	0	0	0	0
chr12	19128479	19131032	1756	68.7549	0	0	0	0	5	1756	0	0	0	0	0	0	0	0	0	0	0	0	0	0
chr12	19137057	19139593	264	10.406	0	0	0	0	1	264	0	0	0	0	0	0	0	0	0	0	0	0	0	0
chr12	19188734	19192956	1260	29.8366	0	0	0	0	6	1238	1	22	0	0	0	0	0	0	0	0	0	0	0	0
chr12	19196425	19204106	780	10.1536	0	0	1	63	4	717	0	0	0	0	0	0	0	0	0	0	0	0	0	0
chr12	19205861	19208031	658	30.3086	0	0	0	0	1	164	0	0	0	0	1	494	0	0	0	0	0	0	0	0
chr12	19355750	19360858	151	2.95557	0	0	0	0	1	151	0	0	0	0	0	0	0	0	0	0	0	0	0	0
chr12	19382509	19386142	795	21.8767	0	0	0	0	3	738	0	0	0	0	1	57	0	0	0	0	0	0	0	0
chr12	19418681	19420391	0	0	0	0	0	0	0	0	0	0	0	0	0	0	0	0	0	0	0	0	0	0
chr12	19421899	19426624	428	9.05628	0	0	1	222	1	118	1	21	0	0	1	67	0	0	0	0	0	0	0	0
chr12	19728799	19730479	0	0	0	0	0	0	0	0	0	0	0	0	0	0	0	0	0	0	0	0	0	0
chr12	19731376	19733056	34	2.02261	1	34	0	0	0	0	0	0	0	0	0	0	0	0	0	0	0	0	0	0
chr12	19743680	19747079	697	20.5	1	78	0	0	1	175	3	226	0	0	1	151	1	67	0	0	0	0	0	0
chr12	19750098	19753499	0	0	0	0	0	0	0	0	0	0	0	0	0	0	0	0	0	0	0	0	0	0
chr12	20023776	20025893	0	0	0	0	0	0	0	0	0	0	0	0	0	0	0	0	0	0	0	0	0	0
chr12	20029087	20030899	169	9.32157	0	0	2	169	0	0	0	0	0	0	0	0	0	0	0	0	0	0	0	0
chr12	20032576	20037233	827	17.7544	0	0	2	125	4	702	0	0	0	0	0	0	0	0	0	0	0	0	0	0
chr12	20041933	20046623	118	2.51546	0	0	0	0	1	73	1	45	0	0	0	0	0	0	0	0	0	0	0	0
chr12	20281625	20286760	3662	71.3006	0	0	3	3662	0	0	0	0	0	0	0	0	0	0	0	0	0	0	0	0
chr12	20287200	20290598	37	1.08856	1	37	0	0	0	0	0	0	0	0	0	0	0	0	0	0	0	0	0	0
chr12	20303802	20306005	432	19.6007	0	0	1	432	0	0	0	0	0	0	0	0	0	0	0	0	0	0	0	0
chr12	20307275	20310740	1985	57.2706	0	0	3	1985	0	0	0	0	0	0	0	0	0	0	0	0	0	0	0	0
chr12	20521733	20523899	2072	95.6161	0	0	4	2072	0	0	0	0	0	0	0	0	0	0	0	0	0	0	0	0
chr12	20524729	20526860	760	35.6473	0	0	0	0	3	738	1	22	0	0	0	0	0	0	0	0	0	0	0	0
chr12	20531827	20533926	335	15.9524	0	0	1	71	1	150	0	0	1	114	0	0	0	0	0	0	0	0	0	0
chr12	20896997	20899672	0	0	0	0	0	0	0	0	0	0	0	0	0	0	0	0	0	0	0	0	0	0
chr12	20995487	21000127	2289	49.3213	0	0	0	0	3	2289	0	0	0	0	0	0	0	0	0	0	0	0	0	0
chr12	21071397	21073077	39	2.32005	0	0	0	0	0	0	1	39	0	0	0	0	0	0	0	0	0	0	0	0
chr12	21084408	21086123	0	0	0	0	0	0	0	0	0	0	0	0	0	0	0	0	0	0	0	0	0	0
chr12	21087084	21090455	308	9.13405	0	0	0	0	0	0	0	0	1	308	0	0	0	0	0	0	0	0	0	0
chr12	21098152	21101957	213	5.59643	1	76	0	0	2	137	0	0	0	0	0	0	0	0	0	0	0	0	0	0
chr12	21132337	21141870	5742	60.2266	0	0	7	5464	1	157	1	49	0	0	1	72	0	0	0	0	0	0	0	0
chr12	21143121	21145241	318	14.9929	0	0	1	59	2	259	0	0	0	0	0	0	0	0	0	0	0	0	0	0
chr12	21147499	21150897	602	17.7111	0	0	0	0	3	356	0	0	0	0	1	246	0	0	0	0	0	0	0	0
chr12	21152137	21155531	91	2.68041	0	0	0	0	1	91	0	0	0	0	0	0	0	0	0	0	0	0	0	0
chr12	21156430	21159831	393	11.552	0	0	0	0	2	393	0	0	0	0	0	0	0	0	0	0	0	0	0	0
chr12	21161963	21164566	0	0	0	0	0	0	0	0	0	0	0	0	0	0	0	0	0	0	0	0	0	0
chr12	21165499	21170600	59	1.15641	0	0	0	0	1	59	0	0	0	0	0	0	0	0	0	0	0	0	0	0
chr12	21189334	21191449	201	9.49905	0	0	0	0	0	0	0	0	1	201	0	0	0	0	0	0	0	0	0	0
chr12	21207398	21212480	912	17.9422	2	65	0	0	4	677	2	99	1	71	0	0	0	0	0	0	0	0	0	0
chr12	21218867	21220992	221	10.3951	0	0	0	0	1	182	1	39	0	0	0	0	0	0	0	0	0	0	0	0
chr12	21221852	21224428	0	0	0	0	0	0	0	0	0	0	0	0	0	0	0	0	0	0	0	0	0	0
chr12	21230203	21233611	86	2.52273	1	21	0	0	1	65	0	0	0	0	0	0	0	0	0	0	0	0	0	0
chr12	21459186	21460889	305	17.8991	1	94	0	0	2	211	0	0	0	0	0	0	0	0	0	0	0	0	0	0
chr12	21679857	21682360	2339	93.4105	0	0	0	0	0	0	0	0	0	0	0	0	1	2339	0	0	0	0	0	0
chr12	21682830	21686227	2081	61.2419	0	0	0	0	0	0	0	0	0	0	0	0	2	2081	0	0	0	0	0	0
chr12	21722464	21725019	148	5.7903	0	0	0	0	1	148	0	0	0	0	0	0	0	0	0	0	0	0	0	0
chr12	21726799	21729317	262	10.401	0	0	0	0	2	262	0	0	0	0	0	0	0	0	0	0	0	0	0	0
chr12	21940889	21943830	787	26.7505	0	0	1	787	0	0	0	0	0	0	0	0	0	0	0	0	0	0	0	0
chr12	21955814	21958353	776	30.5512	0	0	0	0	2	655	0	0	1	121	0	0	0	0	0	0	0	0	0	0
chr12	21965532	21968922	685	20.2005	0	0	2	354	2	331	0	0	0	0	0	0	0	0	0	0	0	0	0	0
chr12	22004258	22007262	1194	39.7338	0	0	1	201	1	993	0	0	0	0	0	0	0	0	0	0	0	0	0	0
chr12	22141306	22144277	39	1.31225	0	0	0	0	1	39	0	0	0	0	0	0	0	0	0	0	0	0	0	0
chr12	22159187	22161281	0	0	0	0	0	0	0	0	0	0	0	0	0	0	0	0	0	0	0	0	0	0
chr12	22338583	22340709	24	1.12835	0	0	0	0	0	0	1	24	0	0	0	0	0	0	0	0	0	0	0	0
chr12	22362332	22368693	80	1.25747	0	0	0	0	1	58	1	22	0	0	0	0	0	0	0	0	0	0	0	0
chr12	22373262	22375967	687	25.388	0	0	0	0	4	687	0	0	0	0	0	0	0	0	0	0	0	0	0	0
chr12	22379218	22381333	0	0	0	0	0	0	0	0	0	0	0	0	0	0	0	0	0	0	0	0	0	0
chr12	22426214	22429149	2830	96.3896	0	0	0	0	0	0	0	0	0	0	1	2830	0	0	0	0	0	0	0	0
chr12	22435317	22439159	0	0	0	0	0	0	0	0	0	0	0	0	0	0	0	0	0	0	0	0	0	0
chr12	22443464	22448153	246	5.2452	1	24	0	0	2	222	0	0	0	0	0	0	0	0	0	0	0	0	0	0
chr12	22449681	22452259	566	21.9465	0	0	0	0	3	566	0	0	0	0	0	0	0	0	0	0	0	0	0	0
chr12	22476787	22481416	87	1.87905	1	24	0	0	0	0	1	63	0	0	0	0	0	0	0	0	0	0	0	0
chr12	22482310	22485715	1467	43.0711	0	0	2	1337	1	104	1	26	0	0	0	0	0	0	0	0	0	0	0	0
chr12	22486555	22492496	2935	49.3941	0	0	4	2256	4	590	2	89	0	0	0	0	0	0	0	0	0	0	0	0
chr12	22497696	22500254	1083	42.3212	0	0	0	0	0	0	0	0	0	0	1	1083	0	0	0	0	0	0	0	0
chr12	22510582	22512687	0	0	0	0	0	0	0	0	0	0	0	0	0	0	0	0	0	0	0	0	0	0
chr12	22548409	22551415	837	27.8351	0	0	0	0	3	807	1	30	0	0	0	0	0	0	0	0	0	0	0	0
chr12	22553973	22556534	334	13.0367	0	0	1	334	0	0	0	0	0	0	0	0	0	0	0	0	0	0	0	0
chr12	22557809	22560385	2060	79.9379	0	0	6	1921	1	139	0	0	0	0	0	0	0	0	0	0	0	0	0	0
chr12	22565543	22567221	322	19.1781	0	0	0	0	2	300	1	22	0	0	0	0	0	0	0	0	0	0	0	0
chr12	22623823	22631116	824	11.297	0	0	0	0	6	824	0	0	0	0	0	0	0	0	0	0	0	0	0	0
chr12	22631959	22634537	349	13.5324	1	139	0	0	1	138	2	72	0	0	0	0	0	0	0	0	0	0	0	0
chr12	22921043	22925310	239	5.59981	0	0	0	0	1	172	1	67	0	0	0	0	0	0	0	0	0	0	0	0
chr12	22926116	22931671	546	9.82721	0	0	0	0	3	546	0	0	0	0	0	0	0	0	0	0	0	0	0	0
chr12	22935493	22937198	96	5.6272	0	0	0	0	1	96	0	0	0	0	0	0	0	0	0	0	0	0	0	0
chr12	23504206	23507801	2084	57.9533	0	0	0	0	0	0	0	0	0	0	1	2084	0	0	0	0	0	0	0	0
chr12	23812868	23815418	0	0	0	0	0	0	0	0	0	0	0	0	0	0	0	0	0	0	0	0	0	0
chr12	23885464	23887548	232	11.1271	1	23	0	0	1	209	0	0	0	0	0	0	0	0	0	0	0	0	0	0
chr12	24425859	24430929	551	10.8657	0	0	0	0	3	551	0	0	0	0	0	0	0	0	0	0	0	0	0	0
chr12	24431779	24440293	922	10.828	0	0	0	0	6	754	1	29	0	0	0	0	1	139	0	0	0	0	0	0
chr12	24442835	24447075	164	3.86701	0	0	0	0	1	36	0	0	1	82	1	46	0	0	0	0	0	0	0	0
chr12	24448920	24462472	1521	11.2226	1	20	2	462	5	703	0	0	0	0	2	336	0	0	0	0	0	0	0	0
chr12	24473600	24475725	245	11.524	0	0	0	0	2	245	0	0	0	0	0	0	0	0	0	0	0	0	0	0
chr12	24662998	24664743	0	0	0	0	0	0	0	0	0	0	0	0	0	0	0	0	0	0	0	0	0	0
chr12	24921645	24927588	106	1.78331	0	0	0	0	1	106	0	0	0	0	0	0	0	0	0	0	0	0	0	0
chr12	24974270	24977702	407	11.8555	1	32	0	0	2	375	0	0	0	0	0	0	0	0	0	0	0	0	0	0
chr12	25498262	25500382	328	15.4644	0	0	2	128	1	179	1	21	0	0	0	0	0	0	0	0	0	0	0	0
chr12	25501266	25502956	511	30.2188	0	0	0	0	3	480	1	31	0	0	0	0	0	0	0	0	0	0	0	0
chr12	25506481	25508176	405	23.8797	1	26	0	0	2	379	0	0	0	0	0	0	0	0	0	0	0	0	0	0
chr12	25537611	25539309	500	29.4291	0	0	0	0	3	500	0	0	0	0	0	0	0	0	0	0	0	0	0	0
chr12	25555141	25558155	72	2.38806	0	0	0	0	1	72	0	0	0	0	0	0	0	0	0	0	0	0	0	0
chr12	25568008	25570179	487	22.4217	0	0	0	0	2	487	0	0	0	0	0	0	0	0	0	0	0	0	0	0
chr12	25820439	25822109	604	36.146	0	0	0	0	1	108	0	0	0	0	1	496	0	0	0	0	0	0	0	0
chr12	25823034	25824756	404	23.4475	0	0	0	0	3	404	0	0	0	0	0	0	0	0	0	0	0	0	0	0
chr12	25863456	25865126	599	35.8468	0	0	0	0	3	599	0	0	0	0	0	0	0	0	0	0	0	0	0	0
chr12	26001521	26003249	37	2.13997	1	37	0	0	0	0	0	0	0	0	0	0	0	0	0	0	0	0	0	0
chr12	26365491	26369729	0	0	0	0	0	0	0	0	0	0	0	0	0	0	0	0	0	0	0	0	0	0
chr12	26822158	26824258	137	6.5207	0	0	0	0	1	137	0	0	0	0	0	0	0	0	0	0	0	0	0	0
chr12	27072275	27075365	984	31.8344	0	0	2	193	4	663	4	128	0	0	0	0	0	0	0	0	0	0	0	0
chr12	27077468	27080013	175	6.87353	0	0	0	0	1	154	1	21	0	0	0	0	0	0	0	0	0	0	0	0
chr12	27217075	27218729	206	12.4471	0	0	0	0	1	152	2	54	0	0	0	0	0	0	0	0	0	0	0	0
chr12	27237579	27239689	22	1.04216	0	0	0	0	0	0	1	22	0	0	0	0	0	0	0	0	0	0	0	0
chr12	27369838	27373223	3313	97.8441	0	0	1	3313	0	0	0	0	0	0	0	0	0	0	0	0	0	0	0	0
chr2	619603	623048	2798	81.1956	0	0	1	2798	0	0	0	0	0	0	0	0	0	0	0	0	0	0	0	0
chr2	679035	681197	341	15.7651	0	0	0	0	3	341	0	0	0	0	0	0	0	0	0	0	0	0	0	0
chr2	695454	697155	285	16.745	0	0	0	0	2	285	0	0	0	0	0	0	0	0	0	0	0	0	0	0
chr2	708676	710800	424	19.9529	1	31	0	0	2	347	1	46	0	0	0	0	0	0	0	0	0	0	0	0
chr2	982045	990076	250	3.11255	0	0	0	0	1	250	0	0	0	0	0	0	0	0	0	0	0	0	0	0
chr2	992638	997303	0	0	0	0	0	0	0	0	0	0	0	0	0	0	0	0	0	0	0	0	0	0
chr2	1001170	1004150	0	0	0	0	0	0	0	0	0	0	0	0	0	0	0	0	0	0	0	0	0	0
chr2	1005100	1006801	161	9.45946	1	117	0	0	0	0	1	44	0	0	0	0	0	0	0	0	0	0	0	0
chr2	2041997	2044552	0	0	0	0	0	0	0	0	0	0	0	0	0	0	0	0	0	0	0	0	0	0
chr2	2325848	2328378	38	1.50138	0	0	0	0	1	38	0	0	0	0	0	0	0	0	0	0	0	0	0	0
chr2	2372414	2375389	63	2.11694	0	0	0	0	1	63	0	0	0	0	0	0	0	0	0	0	0	0	0	0
chr2	2444740	2447720	0	0	0	0	0	0	0	0	0	0	0	0	0	0	0	0	0	0	0	0	0	0
chr2	2605533	2608088	243	9.50704	2	72	0	0	1	171	0	0	0	0	0	0	0	0	0	0	0	0	0	0
chr2	2694751	2699041	3217	74.9709	0	0	1	3217	0	0	0	0	0	0	0	0	0	0	0	0	0	0	0	0
chr2	2712634	2714305	236	14.1148	0	0	0	0	1	184	0	0	1	52	0	0	0	0	0	0	0	0	0	0
chr2	2796290	2797976	527	31.2389	0	0	0	0	3	448	1	79	0	0	0	0	0	0	0	0	0	0	0	0
chr2	3074163	3078844	1346	28.7484	0	0	1	157	5	1189	0	0	0	0	0	0	0	0	0	0	0	0	0	0
chr2	3080127	3082557	144	5.92349	1	63	0	0	0	0	1	81	0	0	0	0	0	0	0	0	0	0	0	0
chr2	3104678	3110386	281	4.92205	0	0	0	0	3	281	0	0	0	0	0	0	0	0	0	0	0	0	0	0
chr2	3113048	3121144	4857	59.9852	0	0	3	4713	1	144	0	0	0	0	0	0	0	0	0	0	0	0	0	0
chr2	3135011	3138377	0	0	0	0	0	0	0	0	0	0	0	0	0	0	0	0	0	0	0	0	0	0
chr2	3390428	3392956	158	6.24753	0	0	0	0	2	158	0	0	0	0	0	0	0	0	0	0	0	0	0	0
chr2	3410038	3422685	1178	9.31373	0	0	0	0	6	1178	0	0	0	0	0	0	0	0	0	0	0	0	0	0
chr2	3427772	3433805	194	3.21511	0	0	0	0	1	130	2	64	0	0	0	0	0	0	0	0	0	0	0	0
chr2	3440051	3447898	687	8.75382	0	0	0	0	2	663	1	24	0	0	0	0	0	0	0	0	0	0	0	0
chr2	3448278	3450843	381	14.848	0	0	1	102	2	279	0	0	0	0	0	0	0	0	0	0	0	0	0	0
chr2	4427220	4430415	1817	56.8523	0	0	0	0	2	1817	0	0	0	0	0	0	0	0	0	0	0	0	0	0
chr2	5965572	5967573	29	1.44855	0	0	0	0	0	0	1	29	0	0	0	0	0	0	0	0	0	0	0	0
chr2	6135078	6137203	84	3.95108	0	0	0	0	0	0	1	84	0	0	0	0	0	0	0	0	0	0	0	0
chr2	6252670	6254525	0	0	0	0	0	0	0	0	0	0	0	0	0	0	0	0	0	0	0	0	0	0
chr2	6302801	6304673	667	35.6113	0	0	0	0	4	667	0	0	0	0	0	0	0	0	0	0	0	0	0	0
chr2	6489927	6495050	1840	35.9094	0	0	1	242	8	1565	1	33	0	0	0	0	0	0	0	0	0	0	0	0
chr2	6537622	6543125	464	8.43023	0	0	0	0	1	94	0	0	1	370	0	0	0	0	0	0	0	0	0	0
chr2	6564925	6567890	127	4.28186	1	127	0	0	0	0	0	0	0	0	0	0	0	0	0	0	0	0	0	0
chr2	6569158	6571725	708	27.5701	0	0	0	0	4	708	0	0	0	0	0	0	0	0	0	0	0	0	0	0
chr2	6934005	6939676	1209	21.3152	0	0	4	909	1	239	1	61	0	0	0	0	0	0	0	0	0	0	0	0
chr2	7445775	7449127	70	2.08768	2	70	0	0	0	0	0	0	0	0	0	0	0	0	0	0	0	0	0	0
chr2	7450212	7453598	266	7.85356	1	71	0	0	1	158	1	37	0	0	0	0	0	0	0	0	0	0	0	0
chr2	7456647	7459605	320	10.8145	0	0	0	0	1	293	1	27	0	0	0	0	0	0	0	0	0	0	0	0
chr2	7460427	7462977	0	0	0	0	0	0	0	0	0	0	0	0	0	0	0	0	0	0	0	0	0	0
chr2	7824289	7825992	0	0	0	0	0	0	0	0	0	0	0	0	0	0	0	0	0	0	0	0	0	0
chr2	7955044	7956722	938	55.8666	0	0	0	0	2	938	0	0	0	0	0	0	0	0	0	0	0	0	0	0
chr2	7969614	7972197	228	8.82353	0	0	0	0	2	228	0	0	0	0	0	0	0	0	0	0	0	0	0	0
chr2	8071401	8078247	4808	70.2205	2	93	4	4531	2	130	1	54	0	0	0	0	0	0	0	0	0	0	0	0
chr2	8295330	8298340	593	19.6945	0	0	0	0	2	593	0	0	0	0	0	0	0	0	0	0	0	0	0	0
chr2	8305051	8307591	0	0	0	0	0	0	0	0	0	0	0	0	0	0	0	0	0	0	0	0	0	0
chr2	8630794	8632991	671	30.5278	0	0	0	0	4	671	0	0	0	0	0	0	0	0	0	0	0	0	0	0
chr2	8646222	8650878	1412	30.3199	0	0	6	1186	2	226	0	0	0	0	0	0	0	0	0	0	0	0	0	0
chr2	8669770	8674497	120	2.53807	0	0	0	0	0	0	1	120	0	0	0	0	0	0	0	0	0	0	0	0
chr2	8680030	8682300	237	10.4359	1	69	0	0	1	140	1	28	0	0	0	0	0	0	0	0	0	0	0	0
chr2	8683588	8690125	1582	24.197	1	78	0	0	6	1381	2	123	0	0	0	0	0	0	0	0	0	0	0	0
chr2	8709015	8710740	385	22.3059	0	0	0	0	0	0	2	100	1	285	0	0	0	0	0	0	0	0	0	0
chr2	9171511	9173626	186	8.79017	0	0	0	0	2	186	0	0	0	0	0	0	0	0	0	0	0	0	0	0
chr2	9194050	9196551	93	3.71703	0	0	0	0	1	93	0	0	0	0	0	0	0	0	0	0	0	0	0	0
chr2	9268181	9272904	278	5.88484	0	0	0	0	1	278	0	0	0	0	0	0	0	0	0	0	0	0	0	0
chr2	9290197	9291898	0	0	0	0	0	0	0	0	0	0	0	0	0	0	0	0	0	0	0	0	0	0
chr2	9313648	9315346	0	0	0	0	0	0	0	0	0	0	0	0	0	0	0	0	0	0	0	0	0	0
chr2	9611726	9614805	708	22.987	0	0	2	152	3	420	3	136	0	0	0	0	0	0	0	0	0	0	0	0
chr2	9887722	9890233	481	19.1481	0	0	0	0	4	481	0	0	0	0	0	0	0	0	0	0	0	0	0	0
chr2	10264692	10266398	310	18.1605	1	21	2	104	1	185	0	0	0	0	0	0	0	0	0	0	0	0	0	0
chr2	10267355	10270050	525	19.4733	0	0	0	0	3	525	0	0	0	0	0	0	0	0	0	0	0	0	0	0
chr2	10561726	10565608	881	22.6886	0	0	1	542	2	339	0	0	0	0	0	0	0	0	0	0	0	0	0	0
chr2	11409398	11411062	652	39.1592	0	0	0	0	1	176	0	0	0	0	0	0	1	476	0	0	0	0	0	0
chr2	11793775	11798525	594	12.5026	1	112	0	0	3	337	1	21	1	124	0	0	0	0	0	0	0	0	0	0
chr2	11801552	11805803	0	0	0	0	0	0	0	0	0	0	0	0	0	0	0	0	0	0	0	0	0	0
chr2	11839330	11841484	564	26.1717	0	0	0	0	0	0	0	0	0	0	1	564	0	0	0	0	0	0	0	0
chr2	12191100	12192820	1350	78.4428	1	50	2	1300	0	0	0	0	0	0	0	0	0	0	0	0	0	0	0	0
chr2	12651118	12652848	1023	59.0988	0	0	0	0	0	0	0	0	0	0	0	0	1	1023	0	0	0	0	0	0
chr2	14610717	14614662	395	10.0101	0	0	2	288	1	107	0	0	0	0	0	0	0	0	0	0	0	0	0	0
chr2	14651626	14653721	2040	97.3282	0	0	1	2040	0	0	0	0	0	0	0	0	0	0	0	0	0	0	0	0
chr2	15512688	15514428	590	33.8886	0	0	0	0	2	590	0	0	0	0	0	0	0	0	0	0	0	0	0	0
chr2	16311493	16315743	3772	88.7321	0	0	0	0	0	0	0	0	0	0	0	0	1	3772	0	0	0	0	0	0
chr2	17451702	17455195	513	14.6823	1	20	0	0	4	493	0	0	0	0	0	0	0	0	0	0	0	0	0	0
chr2	17575485	17577151	268	16.0768	0	0	0	0	2	241	1	27	0	0	0	0	0	0	0	0	0	0	0	0
chr2	18122131	18128432	554	8.79086	2	119	0	0	3	341	3	94	0	0	0	0	0	0	0	0	0	0	0	0
chr2	18154358	18159038	0	0	0	0	0	0	0	0	0	0	0	0	0	0	0	0	0	0	0	0	0	0
chr2	18368036	18373131	2750	53.9639	0	0	0	0	0	0	0	0	0	0	1	2750	0	0	0	0	0	0	0	0
chr2	18388257	18391283	687	22.6957	0	0	0	0	2	601	3	86	0	0	0	0	0	0	0	0	0	0	0	0
chr2	18423306	18425008	0	0	0	0	0	0	0	0	0	0	0	0	0	0	0	0	0	0	0	0	0	0
chr2	18461664	18465100	3265	94.9956	0	0	1	3265	0	0	0	0	0	0	0	0	0	0	0	0	0	0	0	0
chr2	18600564	18603114	1008	39.5139	2	147	0	0	5	830	1	31	0	0	0	0	0	0	0	0	0	0	0	0
chr2	18605689	18607830	1690	78.8982	0	0	1	956	1	734	0	0	0	0	0	0	0	0	0	0	0	0	0	0
chr2	18911133	18915365	1934	45.6886	0	0	0	0	3	1934	0	0	0	0	0	0	0	0	0	0	0	0	0	0
chr2	18921259	18924659	0	0	0	0	0	0	0	0	0	0	0	0	0	0	0	0	0	0	0	0	0	0
chr2	18930437	18933840	532	15.6287	1	70	2	132	2	259	2	71	0	0	0	0	0	0	0	0	0	0	0	0
chr2	20112415	20114130	0	0	0	0	0	0	0	0	0	0	0	0	0	0	0	0	0	0	0	0	0	0
chr2	21091037	21093968	616	21.0095	2	74	0	0	2	542	0	0	0	0	0	0	0	0	0	0	0	0	0	0
chr2	21096089	21102125	792	13.1191	2	206	1	194	2	261	3	131	0	0	0	0	0	0	0	0	0	0	0	0
chr2	21183987	21186679	937	34.7939	0	0	1	357	3	580	0	0	0	0	0	0	0	0	0	0	0	0	0	0
chr2	21860266	21863473	2636	82.1696	0	0	3	2636	0	0	0	0	0	0	0	0	0	0	0	0	0	0	0	0
chr2	23028517	23030217	0	0	0	0	0	0	0	0	0	0	0	0	0	0	0	0	0	0	0	0	0	0
chr2	23515316	23519122	27	0.70922	1	27	0	0	0	0	0	0	0	0	0	0	0	0	0	0	0	0	0	0
chr2	24625399	24628360	881	29.7434	0	0	1	130	0	0	0	0	0	0	1	751	0	0	0	0	0	0	0	0
chr2	24779689	24781364	0	0	0	0	0	0	0	0	0	0	0	0	0	0	0	0	0	0	0	0	0	0
chr2	24787240	24791094	679	17.6135	0	0	0	0	5	626	1	53	0	0	0	0	0	0	0	0	0	0	0	0
chr2	25119440	25122413	217	7.29657	1	29	1	188	0	0	0	0	0	0	0	0	0	0	0	0	0	0	0	0
chr2	25141844	25146937	149	2.92501	0	0	0	0	1	45	0	0	0	0	0	0	0	0	0	0	1	104	0	0
chr2	25147896	25152181	1118	26.0849	1	26	0	0	5	1092	0	0	0	0	0	0	0	0	0	0	0	0	0	0
chr2	25154027	25158674	351	7.55164	0	0	0	0	3	351	0	0	0	0	0	0	0	0	0	0	0	0	0	0
chr2	25168229	25169889	0	0	0	0	0	0	0	0	0	0	0	0	0	0	0	0	0	0	0	0	0	0
chr2	25175399	25183906	1086	12.7645	0	0	3	435	3	529	0	0	0	0	0	0	0	0	0	0	0	0	1	122
chr2	25185726	25188466	1161	42.3568	1	51	4	664	3	446	0	0	0	0	0	0	0	0	0	0	0	0	0	0
chr2	25193211	25196596	3353	99.0254	0	0	1	3353	0	0	0	0	0	0	0	0	0	0	0	0	0	0	0	0
chr2	25198864	25200602	490	28.1771	0	0	0	0	2	490	0	0	0	0	0	0	0	0	0	0	0	0	0	0
chr2	25216136	25218216	368	17.6838	0	0	0	0	2	368	0	0	0	0	0	0	0	0	0	0	0	0	0	0
chr2	25220936	25223933	0	0	0	0	0	0	0	0	0	0	0	0	0	0	0	0	0	0	0	0	0	0
chr2	25227013	25231710	3019	64.2614	0	0	3	3019	0	0	0	0	0	0	0	0	0	0	0	0	0	0	0	0
chr2	25232615	25234740	0	0	0	0	0	0	0	0	0	0	0	0	0	0	0	0	0	0	0	0	0	0
chr2	25235722	25238111	423	17.6987	0	0	0	0	0	0	0	0	0	0	1	423	0	0	0	0	0	0	0	0
chr2	25259322	25261957	0	0	0	0	0	0	0	0	0	0	0	0	0	0	0	0	0	0	0	0	0	0
chr2	25286053	25288202	389	18.093	0	0	0	0	4	359	1	30	0	0	0	0	0	0	0	0	0	0	0	0
chr2	25289060	25296669	153	2.01051	0	0	0	0	1	98	0	0	0	0	1	55	0	0	0	0	0	0	0	0
chr2	25450780	25452469	144	8.52071	0	0	0	0	2	121	1	23	0	0	0	0	0	0	0	0	0	0	0	0
chr2	25480819	25482529	536	31.3267	0	0	0	0	3	453	1	83	0	0	0	0	0	0	0	0	0	0	0	0
chr2	25915192	25927160	2899	24.2209	0	0	10	2899	0	0	0	0	0	0	0	0	0	0	0	0	0	0	0	0
chr2	26168234	26170360	937	44.0527	0	0	2	288	2	649	0	0	0	0	0	0	0	0	0	0	0	0	0	0
chr2	30397131	30400581	3162	91.6256	0	0	2	3162	0	0	0	0	0	0	0	0	0	0	0	0	0	0	0	0
chr2	31333366	31335962	271	10.4351	0	0	0	0	1	145	2	126	0	0	0	0	0	0	0	0	0	0	0	0
chr2	34510523	34514187	787	21.4734	0	0	0	0	1	395	0	0	0	0	0	0	0	0	2	392	0	0	0	0
chr2	34767290	34768991	93	5.46416	0	0	0	0	0	0	0	0	1	93	0	0	0	0	0	0	0	0	0	0
chr2	34920085	34924410	2239	51.7568	0	0	0	0	3	2218	1	21	0	0	0	0	0	0	0	0	0	0	0	0
chr2	36316480	36319440	278	9.38872	0	0	0	0	3	278	0	0	0	0	0	0	0	0	0	0	0	0	0	0
chr2	36459042	36460787	349	19.9885	0	0	0	0	2	349	0	0	0	0	0	0	0	0	0	0	0	0	0	0
chr3	262119	266761	129	2.77838	1	20	0	0	1	65	1	44	0	0	0	0	0	0	0	0	0	0	0	0
chr3	270126	272071	0	0	0	0	0	0	0	0	0	0	0	0	0	0	0	0	0	0	0	0	0	0
chr3	273326	276288	178	6.00742	0	0	0	0	1	178	0	0	0	0	0	0	0	0	0	0	0	0	0	0
chr3	574955	576675	128	7.43754	0	0	0	0	1	128	0	0	0	0	0	0	0	0	0	0	0	0	0	0
chr3	3464306	3468118	0	0	0	0	0	0	0	0	0	0	0	0	0	0	0	0	0	0	0	0	0	0
chr3	3917501	3924738	556	7.68168	2	265	0	0	3	291	0	0	0	0	0	0	0	0	0	0	0	0	0	0
chr3	3926416	3928091	0	0	0	0	0	0	0	0	0	0	0	0	0	0	0	0	0	0	0	0	0	0
chr3	3930313	3932903	0	0	0	0	0	0	0	0	0	0	0	0	0	0	0	0	0	0	0	0	0	0
chr3	4178443	4180178	90	5.18433	0	0	0	0	0	0	2	90	0	0	0	0	0	0	0	0	0	0	0	0
chr3	4923644	4926199	167	6.53365	1	167	0	0	0	0	0	0	0	0	0	0	0	0	0	0	0	0	0	0
chr3	4931068	4934060	800	26.729	0	0	0	0	1	120	0	0	0	0	2	680	0	0	0	0	0	0	0	0
chr3	5419039	5422057	600	19.8741	0	0	0	0	3	600	0	0	0	0	0	0	0	0	0	0	0	0	0	0
chr3	5422867	5430988	344	4.23541	2	160	0	0	1	184	0	0	0	0	0	0	0	0	0	0	0	0	0	0
chr3	6227852	6229587	0	0	0	0	0	0	0	0	0	0	0	0	0	0	0	0	0	0	0	0	0	0
chr3	6230834	6233890	544	17.7952	1	60	0	0	2	484	0	0	0	0	0	0	0	0	0	0	0	0	0	0
chr3	6250237	6252745	291	11.5982	0	0	0	0	1	291	0	0	0	0	0	0	0	0	0	0	0	0	0	0
chr3	9882597	9884715	363	17.1307	0	0	0	0	2	239	2	124	0	0	0	0	0	0	0	0	0	0	0	0
chr3	11919429	11921524	2096	100	0	0	1	2096	0	0	0	0	0	0	0	0	0	0	0	0	0	0	0	0
chr3	12706175	12707920	1256	71.9359	0	0	0	0	0	0	0	0	1	155	1	1101	0	0	0	0	0	0	0	0
chr3	14645199	14649871	998	21.3567	1	121	0	0	3	856	1	21	0	0	0	0	0	0	0	0	0	0	0	0
chr3	14830672	14833218	540	21.2014	0	0	0	0	2	471	1	24	1	45	0	0	0	0	0	0	0	0	0	0
chr3	15239997	15242088	0	0	0	0	0	0	0	0	0	0	0	0	0	0	0	0	0	0	0	0	0	0
chr3	15242962	15244638	243	14.4902	0	0	0	0	0	0	0	0	0	0	1	243	0	0	0	0	0	0	0	0
chr3	15253874	15255569	537	31.6627	0	0	0	0	5	537	0	0	0	0	0	0	0	0	0	0	0	0	0	0
chr3	15263484	15265209	22	1.27462	0	0	0	0	0	0	1	22	0	0	0	0	0	0	0	0	0	0	0	0
chr3	15726920	15729935	2973	98.5743	0	0	1	2973	0	0	0	0	0	0	0	0	0	0	0	0	0	0	0	0
chr3	15772534	15774684	512	23.8029	0	0	0	0	2	512	0	0	0	0	0	0	0	0	0	0	0	0	0	0
chr3	16202192	16203938	0	0	0	0	0	0	0	0	0	0	0	0	0	0	0	0	0	0	0	0	0	0
chr3	16343303	16347193	479	12.3105	1	160	0	0	2	319	0	0	0	0	0	0	0	0	0	0	0	0	0	0
chr3	17087482	17089149	516	30.9353	0	0	0	0	3	484	1	32	0	0	0	0	0	0	0	0	0	0	0	0
chr3	17653067	17654748	357	21.2247	0	0	0	0	0	0	2	357	0	0	0	0	0	0	0	0	0	0	0	0
chr3	17919915	17925864	258	4.33613	1	74	0	0	1	184	0	0	0	0	0	0	0	0	0	0	0	0	0	0
chr3	18035431	18040541	1659	32.4594	0	0	0	0	0	0	0	0	0	0	3	1659	0	0	0	0	0	0	0	0
chr3	18041816	18043498	145	8.61557	0	0	0	0	1	145	0	0	0	0	0	0	0	0	0	0	0	0	0	0
chr3	18754089	18755837	384	21.9554	0	0	0	0	3	384	0	0	0	0	0	0	0	0	0	0	0	0	0	0
chr3	19806459	19808122	165	9.91587	1	165	0	0	0	0	0	0	0	0	0	0	0	0	0	0	0	0	0	0
chr3	19810768	19812933	0	0	0	0	0	0	0	0	0	0	0	0	0	0	0	0	0	0	0	0	0	0
chr3	19925874	19929709	3587	93.5089	0	0	1	324	0	0	0	0	0	0	2	3263	0	0	0	0	0	0	0	0
chr3	20539253	20543092	626	16.3021	0	0	0	0	2	503	0	0	0	0	0	0	0	0	0	0	0	0	1	123
chr3	20546877	20548592	0	0	0	0	0	0	0	0	0	0	0	0	0	0	0	0	0	0	0	0	0	0
chr3	20669613	20672129	2261	89.8292	0	0	0	0	2	2261	0	0	0	0	0	0	0	0	0	0	0	0	0	0
chr3	20869134	20871240	322	15.2824	0	0	1	34	2	260	1	28	0	0	0	0	0	0	0	0	0	0	0	0
chr3	21066831	21070870	463	11.4604	1	58	0	0	2	405	0	0	0	0	0	0	0	0	0	0	0	0	0	0
chr3	21166269	21170934	2110	45.2207	0	0	5	2110	0	0	0	0	0	0	0	0	0	0	0	0	0	0	0	0
chr3	21245413	21247081	0	0	0	0	0	0	0	0	0	0	0	0	0	0	0	0	0	0	0	0	0	0
chr3	22353193	22356193	26	0.866378	1	26	0	0	0	0	0	0	0	0	0	0	0	0	0	0	0	0	0	0
chr3	22401117	22403649	634	25.0296	0	0	0	0	3	634	0	0	0	0	0	0	0	0	0	0	0	0	0	0
chr3	23061917	23064694	140	5.0396	1	140	0	0	0	0	0	0	0	0	0	0	0	0	0	0	0	0	0	0
chr3	23180408	23182519	140	6.62879	2	83	0	0	0	0	2	57	0	0	0	0	0	0	0	0	0	0	0	0
chr3	23295979	23297689	221	12.9164	0	0	1	221	0	0	0	0	0	0	0	0	0	0	0	0	0	0	0	0
chr3	23721791	23725193	0	0	0	0	0	0	0	0	0	0	0	0	0	0	0	0	0	0	0	0	0	0
chr3	23760646	23763621	0	0	0	0	0	0	0	0	0	0	0	0	0	0	0	0	0	0	0	0	0	0
chr3	24437700	24439826	0	0	0	0	0	0	0	0	0	0	0	0	0	0	0	0	0	0	0	0	0	0
chr3	24882300	24884036	0	0	0	0	0	0	0	0	0	0	0	0	0	0	0	0	0	0	0	0	0	0
chr3	24971958	24973668	27	1.57802	1	27	0	0	0	0	0	0	0	0	0	0	0	0	0	0	0	0	0	0
chr3	26188460	26190583	0	0	0	0	0	0	0	0	0	0	0	0	0	0	0	0	0	0	0	0	0	0
chr3	26502149	26504684	22	0.867508	0	0	0	0	0	0	1	22	0	0	0	0	0	0	0	0	0	0	0	0
chr3	26548174	26549921	794	45.4233	0	0	0	0	4	771	1	23	0	0	0	0	0	0	0	0	0	0	0	0
chr3	27607519	27609610	706	33.7476	0	0	0	0	5	706	0	0	0	0	0	0	0	0	0	0	0	0	0	0
chr3	27707284	27708997	0	0	0	0	0	0	0	0	0	0	0	0	0	0	0	0	0	0	0	0	0	0
chr3	27831246	27834622	248	7.3438	0	0	0	0	1	206	1	42	0	0	0	0	0	0	0	0	0	0	0	0
chr3	27835891	27837596	0	0	0	0	0	0	0	0	0	0	0	0	0	0	0	0	0	0	0	0	0	0
chr3	27993223	27998573	4370	81.667	0	0	2	4370	0	0	0	0	0	0	0	0	0	0	0	0	0	0	0	0
chr3	28002140	28003800	0	0	0	0	0	0	0	0	0	0	0	0	0	0	0	0	0	0	0	0	0	0
chr3	29742347	29747373	2197	43.704	0	0	0	0	2	2197	0	0	0	0	0	0	0	0	0	0	0	0	0	0
chr3	30974980	30977095	2073	97.9679	0	0	1	2073	0	0	0	0	0	0	0	0	0	0	0	0	0	0	0	0
chr3	31348215	31349870	291	17.5725	0	0	1	291	0	0	0	0	0	0	0	0	0	0	0	0	0	0	0	0
chr3	31906092	31909528	26	0.756474	1	26	0	0	0	0	0	0	0	0	0	0	0	0	0	0	0	0	0	0
chr3	31913029	31915319	400	17.4596	0	0	0	0	2	400	0	0	0	0	0	0	0	0	0	0	0	0	0	0
chr3	32472564	32475920	756	22.5201	1	47	0	0	5	682	1	27	0	0	0	0	0	0	0	0	0	0	0	0
chr3	33212644	33221169	430	5.0434	1	23	0	0	2	383	1	24	0	0	0	0	0	0	0	0	0	0	0	0
chr3	33223290	33225010	0	0	0	0	0	0	0	0	0	0	0	0	0	0	0	0	0	0	0	0	0	0
chr3	33229226	33235212	691	11.5417	0	0	0	0	5	635	2	56	0	0	0	0	0	0	0	0	0	0	0	0
chr3	33241367	33243923	66	2.58115	0	0	0	0	0	0	1	24	1	42	0	0	0	0	0	0	0	0	0	0
chr3	34937445	34939588	237	11.0541	0	0	0	0	0	0	3	237	0	0	0	0	0	0	0	0	0	0	0	0
chr3	35548221	35551210	33	1.10368	1	33	0	0	0	0	0	0	0	0	0	0	0	0	0	0	0	0	0	0
chr3	36147210	36148928	344	20.0116	0	0	0	0	4	344	0	0	0	0	0	0	0	0	0	0	0	0	0	0
chr3	36306393	36310238	82	2.13209	0	0	0	0	0	0	1	82	0	0	0	0	0	0	0	0	0	0	0	0
chr3	36597070	36598765	274	16.1557	0	0	0	0	0	0	0	0	0	0	1	274	0	0	0	0	0	0	0	0
chr3	36609071	36612456	158	4.66627	0	0	0	0	1	110	0	0	1	48	0	0	0	0	0	0	0	0	0	0
chr3	36612961	36617132	114	2.7325	0	0	0	0	1	43	3	71	0	0	0	0	0	0	0	0	0	0	0	0
chr3	36628306	36630101	0	0	0	0	0	0	0	0	0	0	0	0	0	0	0	0	0	0	0	0	0	0
chr3	36697353	36699066	0	0	0	0	0	0	0	0	0	0	0	0	0	0	0	0	0	0	0	0	0	0
chr4	557400	562906	429	7.79009	0	0	0	0	2	429	0	0	0	0	0	0	0	0	0	0	0	0	0	0
chr4	637378	641213	126	3.28467	0	0	0	0	1	126	0	0	0	0	0	0	0	0	0	0	0	0	0	0
chr4	882346	889552	681	9.44915	0	0	0	0	5	422	1	90	0	0	2	169	0	0	0	0	0	0	0	0
chr4	1260821	1262511	48	2.83856	0	0	0	0	0	0	1	48	0	0	0	0	0	0	0	0	0	0	0	0
chr4	1276248	1279248	0	0	0	0	0	0	0	0	0	0	0	0	0	0	0	0	0	0	0	0	0	0
chr4	1280498	1283032	26	1.02564	0	0	0	0	0	0	1	26	0	0	0	0	0	0	0	0	0	0	0	0
chr4	1314466	1318279	1327	34.7929	0	0	1	765	4	562	0	0	0	0	0	0	0	0	0	0	0	0	0	0
chr4	1322769	1328767	203	3.3839	0	0	0	0	2	203	0	0	0	0	0	0	0	0	0	0	0	0	0	0
chr4	1349426	1351591	1629	75.2078	1	128	0	0	0	0	1	30	0	0	3	1471	0	0	0	0	0	0	0	0
chr4	1477977	1480552	22	0.854037	0	0	0	0	0	0	1	22	0	0	0	0	0	0	0	0	0	0	0	0
chr4	1520505	1527733	2849	39.4107	1	46	1	755	8	1996	1	52	0	0	0	0	0	0	0	0	0	0	0	0
chr4	1529167	1532559	217	6.39552	0	0	0	0	1	217	0	0	0	0	0	0	0	0	0	0	0	0	0	0
chr4	1605274	1606929	884	53.3816	0	0	2	631	1	253	0	0	0	0	0	0	0	0	0	0	0	0	0	0
chr4	1607801	1609510	538	31.462	0	0	0	0	3	538	0	0	0	0	0	0	0	0	0	0	0	0	0	0
chr4	1640021	1642998	486	16.3197	0	0	0	0	4	446	1	40	0	0	0	0	0	0	0	0	0	0	0	0
chr4	1718979	1723232	30	0.705219	0	0	0	0	0	0	1	30	0	0	0	0	0	0	0	0	0	0	0	0
chr4	1727225	1731924	2585	55	2	51	4	1867	4	597	3	70	0	0	0	0	0	0	0	0	0	0	0	0
chr4	1766083	1773730	1624	21.2343	0	0	0	0	8	1624	0	0	0	0	0	0	0	0	0	0	0	0	0	0
chr4	1787325	1790306	21	0.704225	0	0	0	0	0	0	1	21	0	0	0	0	0	0	0	0	0	0	0	0
chr4	1897463	1901722	487	11.4319	1	43	2	286	1	158	0	0	0	0	0	0	0	0	0	0	0	0	0	0
chr4	2088260	2090585	0	0	0	0	0	0	0	0	0	0	0	0	0	0	0	0	0	0	0	0	0	0
chr4	2092365	2096025	0	0	0	0	0	0	0	0	0	0	0	0	0	0	0	0	0	0	0	0	0	0
chr4	2123657	2125782	218	10.254	0	0	0	0	1	218	0	0	0	0	0	0	0	0	0	0	0	0	0	0
chr4	2129864	2131559	1207	71.1675	0	0	1	1207	0	0	0	0	0	0	0	0	0	0	0	0	0	0	0	0
chr4	2143408	2145128	1201	69.785	0	0	3	1201	0	0	0	0	0	0	0	0	0	0	0	0	0	0	0	0
chr4	2213990	2221373	2282	30.9047	0	0	6	1831	2	374	1	77	0	0	0	0	0	0	0	0	0	0	0	0
chr4	2222966	2228497	992	17.932	0	0	4	315	2	164	1	22	0	0	0	0	0	0	0	0	1	491	0	0
chr4	2229308	2232290	124	4.15689	0	0	0	0	2	95	1	29	0	0	0	0	0	0	0	0	0	0	0	0
chr4	2239111	2240827	279	16.2493	0	0	0	0	1	257	1	22	0	0	0	0	0	0	0	0	0	0	0	0
chr4	2247632	2253968	1410	22.2503	0	0	4	1410	0	0	0	0	0	0	0	0	0	0	0	0	0	0	0	0
chr4	2365383	2368759	549	16.257	0	0	2	549	0	0	0	0	0	0	0	0	0	0	0	0	0	0	0	0
chr4	2527389	2532048	1681	36.073	0	0	1	1302	1	242	0	0	1	137	0	0	0	0	0	0	0	0	0	0
chr4	2532981	2536082	702	22.6306	0	0	1	413	1	232	2	57	0	0	0	0	0	0	0	0	0	0	0	0
chr4	2540335	2542579	439	19.5546	0	0	1	268	1	171	0	0	0	0	0	0	0	0	0	0	0	0	0	0
chr4	2657806	2659531	177	10.2549	0	0	0	0	1	177	0	0	0	0	0	0	0	0	0	0	0	0	0	0
chr4	2663285	2669677	1024	16.0175	0	0	0	0	4	996	1	28	0	0	0	0	0	0	0	0	0	0	0	0
chr4	2700030	2703539	0	0	0	0	0	0	0	0	0	0	0	0	0	0	0	0	0	0	0	0	0	0
chr4	2734418	2741158	2891	42.8868	0	0	2	2623	1	232	1	36	0	0	0	0	0	0	0	0	0	0	0	0
chr4	2747682	2750610	319	10.8911	0	0	0	0	1	189	2	130	0	0	0	0	0	0	0	0	0	0	0	0
chr4	2751490	2754432	235	7.98505	0	0	0	0	1	235	0	0	0	0	0	0	0	0	0	0	0	0	0	0
chr4	2757617	2760883	808	24.7322	2	104	0	0	0	0	0	0	1	312	0	0	0	0	1	392	0	0	0	0
chr4	2884336	2886886	267	10.4665	0	0	0	0	1	145	0	0	0	0	0	0	1	122	0	0	0	0	0	0
chr4	2905392	2908347	544	18.4032	0	0	1	350	1	77	0	0	0	0	0	0	2	117	0	0	0	0	0	0
chr4	2952205	2958036	627	10.751	0	0	0	0	3	563	1	64	0	0	0	0	0	0	0	0	0	0	0	0
chr4	2993357	3000478	4613	64.7711	0	0	7	4227	3	283	2	103	0	0	0	0	0	0	0	0	0	0	0	0
chr4	3103025	3106032	566	18.8165	1	44	0	0	2	522	0	0	0	0	0	0	0	0	0	0	0	0	0	0
chr4	3132781	3134438	115	6.93607	0	0	0	0	1	92	1	23	0	0	0	0	0	0	0	0	0	0	0	0
chr4	3135348	3137928	322	12.4758	0	0	0	0	2	322	0	0	0	0	0	0	0	0	0	0	0	0	0	0
chr4	3277419	3279214	197	10.9688	0	0	0	0	2	197	0	0	0	0	0	0	0	0	0	0	0	0	0	0
chr4	3291383	3293958	0	0	0	0	0	0	0	0	0	0	0	0	0	0	0	0	0	0	0	0	0	0
chr4	3298749	3300410	835	50.2407	0	0	1	370	3	297	1	168	0	0	0	0	0	0	0	0	0	0	0	0
chr4	3577619	3581716	967	23.5969	0	0	0	0	5	967	0	0	0	0	0	0	0	0	0	0	0	0	0	0
chr4	3589470	3593330	3243	83.9938	0	0	4	3243	0	0	0	0	0	0	0	0	0	0	0	0	0	0	0	0
chr4	3602346	3606181	35	0.912409	0	0	0	0	0	0	1	35	0	0	0	0	0	0	0	0	0	0	0	0
chr4	3631595	3635824	423	10	0	0	0	0	3	423	0	0	0	0	0	0	0	0	0	0	0	0	0	0
chr4	3643571	3647844	878	20.5428	0	0	1	280	2	598	0	0	0	0	0	0	0	0	0	0	0	0	0	0
chr4	3652240	3656099	651	16.8653	0	0	0	0	3	571	2	80	0	0	0	0	0	0	0	0	0	0	0	0
chr4	4021607	4024613	3007	100	0	0	0	0	0	0	0	0	0	0	1	3007	0	0	0	0	0	0	0	0
chr4	4033415	4035961	1036	40.6753	0	0	0	0	0	0	0	0	0	0	1	1036	0	0	0	0	0	0	0	0
chr4	4038471	4040171	193	11.3463	0	0	0	0	1	151	1	42	0	0	0	0	0	0	0	0	0	0	0	0
chr4	4121149	4123311	2070	95.7004	0	0	3	2070	0	0	0	0	0	0	0	0	0	0	0	0	0	0	0	0
chr4	4126938	4129444	1452	57.9178	0	0	2	1452	0	0	0	0	0	0	0	0	0	0	0	0	0	0	0	0
chr4	4143470	4146910	3179	92.3859	0	0	1	3179	0	0	0	0	0	0	0	0	0	0	0	0	0	0	0	0
chr4	4199237	4204720	570	10.3939	1	139	4	354	1	53	1	24	0	0	0	0	0	0	0	0	0	0	0	0
chr4	4209121	4210826	24	1.4068	0	0	0	0	0	0	1	24	0	0	0	0	0	0	0	0	0	0	0	0
chr4	4211689	4214619	0	0	0	0	0	0	0	0	0	0	0	0	0	0	0	0	0	0	0	0	0	0
chr4	4346591	4348280	0	0	0	0	0	0	0	0	0	0	0	0	0	0	0	0	0	0	0	0	0	0
chr4	4812219	4818565	1169	18.4182	1	27	0	0	0	0	0	0	0	0	2	1142	0	0	0	0	0	0	0	0
chr4	4885195	4886902	0	0	0	0	0	0	0	0	0	0	0	0	0	0	0	0	0	0	0	0	0	0
chr4	4993902	4996047	397	18.4995	2	153	0	0	2	150	1	28	0	0	0	0	1	66	0	0	0	0	0	0
chr4	4999586	5001286	0	0	0	0	0	0	0	0	0	0	0	0	0	0	0	0	0	0	0	0	0	0
chr4	5694791	5700209	899	16.5898	0	0	0	0	0	0	0	0	0	0	2	899	0	0	0	0	0	0	0	0
chr4	5701139	5702828	0	0	0	0	0	0	0	0	0	0	0	0	0	0	0	0	0	0	0	0	0	0
chr4	5785049	5786772	898	52.0882	0	0	2	784	1	114	0	0	0	0	0	0	0	0	0	0	0	0	0	0
chr4	5824065	5827889	2911	76.1046	0	0	0	0	0	0	0	0	0	0	3	2911	0	0	0	0	0	0	0	0
chr4	6182736	6184821	2086	100	0	0	2	2086	0	0	0	0	0	0	0	0	0	0	0	0	0	0	0	0
chr4	6185696	6187551	1856	100	0	0	2	1856	0	0	0	0	0	0	0	0	0	0	0	0	0	0	0	0
chr4	6278287	6282519	316	7.46515	1	101	1	215	0	0	0	0	0	0	0	0	0	0	0	0	0	0	0	0
chr4	6309360	6312316	2507	84.7819	0	0	2	2507	0	0	0	0	0	0	0	0	0	0	0	0	0	0	0	0
chr4	6313142	6316162	3027	100.199	0	0	3	2627	2	400	0	0	0	0	0	0	0	0	0	0	0	0	0	0
chr4	6577440	6580260	2854	101.17	0	0	2	2854	0	0	0	0	0	0	0	0	0	0	0	0	0	0	0	0
chr4	6617541	6619705	682	31.5012	0	0	1	413	2	269	0	0	0	0	0	0	0	0	0	0	0	0	0	0
chr4	6624771	6627783	313	10.3883	0	0	1	313	0	0	0	0	0	0	0	0	0	0	0	0	0	0	0	0
chr4	6647901	6649621	0	0	0	0	0	0	0	0	0	0	0	0	0	0	0	0	0	0	0	0	0	0
chr4	6654268	6655998	50	2.8885	0	0	1	50	0	0	0	0	0	0	0	0	0	0	0	0	0	0	0	0
chr4	6671363	6673048	424	25.1483	0	0	0	0	2	302	0	0	0	0	0	0	0	0	2	122	0	0	0	0
chr4	6673888	6675628	337	19.3567	1	26	1	311	0	0	0	0	0	0	0	0	0	0	0	0	0	0	0	0
chr4	6676533	6684562	1171	14.5828	2	372	1	227	3	519	2	53	0	0	0	0	0	0	0	0	0	0	0	0
chr4	6706897	6709034	570	26.6604	0	0	0	0	3	570	0	0	0	0	0	0	0	0	0	0	0	0	0	0
chr4	6731024	6733116	131	6.25896	0	0	0	0	1	131	0	0	0	0	0	0	0	0	0	0	0	0	0	0
chr4	6858569	6860839	226	9.95156	0	0	0	0	0	0	0	0	0	0	2	226	0	0	0	0	0	0	0	0
chr4	6864078	6865783	1478	86.6354	0	0	0	0	0	0	0	0	0	0	1	1478	0	0	0	0	0	0	0	0
chr4	6877260	6883307	38	0.628307	1	38	0	0	0	0	0	0	0	0	0	0	0	0	0	0	0	0	0	0
chr4	6962954	6965526	147	5.71318	0	0	0	0	1	147	0	0	0	0	0	0	0	0	0	0	0	0	0	0
chr4	6966351	6969317	0	0	0	0	0	0	0	0	0	0	0	0	0	0	0	0	0	0	0	0	0	0
chr4	7071965	7074559	72	2.77457	0	0	0	0	1	72	0	0	0	0	0	0	0	0	0	0	0	0	0	0
chr4	7079803	7081468	0	0	0	0	0	0	0	0	0	0	0	0	0	0	0	0	0	0	0	0	0	0
chr4	7106519	7109064	2081	81.7361	0	0	2	2019	1	62	0	0	0	0	0	0	0	0	0	0	0	0	0	0
chr4	7159165	7163595	2405	54.2767	0	0	0	0	0	0	0	0	0	0	2	2405	0	0	0	0	0	0	0	0
chr4	7561062	7564500	973	28.2931	0	0	0	0	6	973	0	0	0	0	0	0	0	0	0	0	0	0	0	0
chr4	7570556	7572248	1103	65.1506	0	0	3	1103	0	0	0	0	0	0	0	0	0	0	0	0	0	0	0	0
chr4	7573243	7576223	842	28.2456	0	0	0	0	4	842	0	0	0	0	0	0	0	0	0	0	0	0	0	0
chr4	7581818	7583547	237	13.6994	0	0	0	0	2	237	0	0	0	0	0	0	0	0	0	0	0	0	0	0
chr4	7813763	7815488	1725	99.9421	0	0	1	1725	0	0	0	0	0	0	0	0	0	0	0	0	0	0	0	0
chr4	7919235	7924390	5156	100	0	0	2	5156	0	0	0	0	0	0	0	0	0	0	0	0	0	0	0	0
chr4	7927829	7934286	495	7.66491	0	0	2	237	1	195	2	63	0	0	0	0	0	0	0	0	0	0	0	0
chr4	7960821	7965477	79	1.69637	1	56	0	0	0	0	1	23	0	0	0	0	0	0	0	0	0	0	0	0
chr4	7966627	7978136	3577	31.0773	0	0	0	0	10	3151	1	35	0	0	1	391	0	0	0	0	0	0	0	0
chr4	7987353	7989708	49	2.0798	0	0	0	0	0	0	1	49	0	0	0	0	0	0	0	0	0	0	0	0
chr4	7994571	7996696	628	29.539	1	95	3	461	1	72	0	0	0	0	0	0	0	0	0	0	0	0	0	0
chr4	8001468	8003603	762	35.6742	0	0	0	0	2	259	0	0	1	61	1	442	0	0	0	0	0	0	0	0
chr4	8004882	8010827	1710	28.7588	1	31	2	1023	4	635	1	21	0	0	0	0	0	0	0	0	0	0	0	0
chr4	8019900	8027970	1564	19.378	1	27	0	0	2	452	0	0	0	0	3	1085	0	0	0	0	0	0	0	0
chr4	8063472	8066907	564	16.4144	0	0	1	258	1	306	0	0	0	0	0	0	0	0	0	0	0	0	0	0
chr4	8126665	8129215	354	13.8769	0	0	0	0	2	333	1	21	0	0	0	0	0	0	0	0	0	0	0	0
chr4	8155755	8157470	0	0	0	0	0	0	0	0	0	0	0	0	0	0	0	0	0	0	0	0	0	0
chr4	8158375	8160065	0	0	0	0	0	0	0	0	0	0	0	0	0	0	0	0	0	0	0	0	0	0
chr4	8481404	8483535	1535	71.9981	0	0	1	1535	0	0	0	0	0	0	0	0	0	0	0	0	0	0	0	0
chr4	8503692	8505862	0	0	0	0	0	0	0	0	0	0	0	0	0	0	0	0	0	0	0	0	0	0
chr4	8506692	8510082	481	14.1846	0	0	0	0	2	481	0	0	0	0	0	0	0	0	0	0	0	0	0	0
chr4	8613803	8617181	719	21.2785	0	0	2	353	3	366	0	0	0	0	0	0	0	0	0	0	0	0	0	0
chr4	9674669	9678084	3411	99.8536	0	0	1	3411	0	0	0	0	0	0	0	0	0	0	0	0	0	0	0	0
chr4	10399148	10411037	8345	70.185	0	0	0	0	3	8345	0	0	0	0	0	0	0	0	0	0	0	0	0	0
chr4	10505386	10507794	2366	98.215	0	0	1	2366	0	0	0	0	0	0	0	0	0	0	0	0	0	0	0	0
chr4	10568169	10569909	342	19.6439	0	0	0	0	1	342	0	0	0	0	0	0	0	0	0	0	0	0	0	0
chr4	10572853	10576276	497	14.5152	0	0	1	83	2	322	1	92	0	0	0	0	0	0	0	0	0	0	0	0
chr4	11310009	11315943	133	2.24094	1	24	0	0	0	0	2	109	0	0	0	0	0	0	0	0	0	0	0	0
chr4	11334389	11338230	135	3.51379	1	135	0	0	0	0	0	0	0	0	0	0	0	0	0	0	0	0	0	0
chr4	11361868	11363767	414	21.7895	1	33	0	0	2	201	3	129	1	51	0	0	0	0	0	0	0	0	0	0
chr4	11901606	11905422	306	8.01677	1	27	0	0	1	279	0	0	0	0	0	0	0	0	0	0	0	0	0	0
chr4	12397973	12403066	2840	55.7519	0	0	0	0	0	0	0	0	0	0	3	2840	0	0	0	0	0	0	0	0
chr4	12457791	12462986	5086	97.883	0	0	2	5086	0	0	0	0	0	0	0	0	0	0	0	0	0	0	0	0
chr4	12740137	12750043	6334	63.9346	0	0	4	5832	3	447	1	55	0	0	0	0	0	0	0	0	0	0	0	0
chr4	12759967	12763391	0	0	0	0	0	0	0	0	0	0	0	0	0	0	0	0	0	0	0	0	0	0
chr4	12774826	12778291	2907	83.8719	0	0	2	2907	0	0	0	0	0	0	0	0	0	0	0	0	0	0	0	0
chr4	12781830	12783947	1531	72.2852	0	0	1	1531	0	0	0	0	0	0	0	0	0	0	0	0	0	0	0	0
chr4	12994048	12996608	2085	81.4135	0	0	3	2085	0	0	0	0	0	0	0	0	0	0	0	0	0	0	0	0
chr4	12999834	13004481	1041	22.3967	0	0	2	782	2	259	0	0	0	0	0	0	0	0	0	0	0	0	0	0
chr4	13090340	13098010	3520	45.8871	0	0	0	0	1	148	0	0	0	0	3	3372	0	0	0	0	0	0	0	0
chr4	13219395	13221537	303	14.1391	0	0	1	303	0	0	0	0	0	0	0	0	0	0	0	0	0	0	0	0
chr4	13223261	13224962	1096	64.3948	0	0	0	0	0	0	0	0	0	0	1	1096	0	0	0	0	0	0	0	0
chr4	13227108	13229291	1267	58.0128	0	0	1	770	2	497	0	0	0	0	0	0	0	0	0	0	0	0	0	0
chr4	13230162	13233519	397	11.8225	0	0	1	219	1	114	1	64	0	0	0	0	0	0	0	0	0	0	0	0
chr4	13306724	13312961	871	13.9628	2	251	0	0	2	599	1	21	0	0	0	0	0	0	0	0	0	0	0	0
chr4	13334320	13342017	1471	19.1089	3	180	1	179	6	1090	1	22	0	0	0	0	0	0	0	0	0	0	0	0
chr4	13362585	13366843	2162	50.7631	0	0	2	1927	2	235	0	0	0	0	0	0	0	0	0	0	0	0	0	0
chr4	13445036	13447966	1026	35.0051	0	0	0	0	0	0	0	0	0	0	1	1026	0	0	0	0	0	0	0	0
chr4	13782029	13784150	0	0	0	0	0	0	0	0	0	0	0	0	0	0	0	0	0	0	0	0	0	0
chr4	14183656	14186239	805	31.1533	0	0	0	0	2	752	1	53	0	0	0	0	0	0	0	0	0	0	0	0
chr4	14739007	14744612	5131	91.5269	0	0	1	5131	0	0	0	0	0	0	0	0	0	0	0	0	0	0	0	0
chr4	15133583	15135286	0	0	0	0	0	0	0	0	0	0	0	0	0	0	0	0	0	0	0	0	0	0
chr4	15197126	15199491	2343	99.0279	0	0	2	2343	0	0	0	0	0	0	0	0	0	0	0	0	0	0	0	0
chr4	15200401	15202716	2316	100	0	0	2	2316	0	0	0	0	0	0	0	0	0	0	0	0	0	0	0	0
chr4	15313430	15315130	0	0	0	0	0	0	0	0	0	0	0	0	0	0	0	0	0	0	0	0	0	0
chr4	15318457	15320542	0	0	0	0	0	0	0	0	0	0	0	0	0	0	0	0	0	0	0	0	0	0
chr4	15595058	15597085	197	9.714	0	0	0	0	1	197	0	0	0	0	0	0	0	0	0	0	0	0	0	0
chr4	15610773	15612729	91	4.64997	0	0	0	0	0	0	0	0	0	0	1	91	0	0	0	0	0	0	0	0
chr4	15614159	15616404	1477	65.7614	0	0	0	0	0	0	0	0	0	0	1	1477	0	0	0	0	0	0	0	0
chr4	15621756	15627717	287	4.81382	1	43	0	0	1	132	0	0	0	0	0	0	0	0	0	0	1	112	0	0
chr4	15676747	15679016	0	0	0	0	0	0	0	0	0	0	0	0	0	0	0	0	0	0	0	0	0	0
chr4	15680379	15682929	373	14.6217	0	0	2	373	0	0	0	0	0	0	0	0	0	0	0	0	0	0	0	0
chr4	15696419	15698652	982	43.957	0	0	1	652	2	330	0	0	0	0	0	0	0	0	0	0	0	0	0	0
chr4	15750164	15756111	703	11.8191	2	64	0	0	4	546	2	93	0	0	0	0	0	0	0	0	0	0	0	0
chr4	15771556	15773211	1234	74.5169	0	0	3	1116	1	118	0	0	0	0	0	0	0	0	0	0	0	0	0	0
chr4	15777216	15780180	611	20.6071	0	0	1	40	2	509	1	62	0	0	0	0	0	0	0	0	0	0	0	0
chr4	15785645	15787320	515	30.7279	0	0	2	463	0	0	2	52	0	0	0	0	0	0	0	0	0	0	0	0
chr4	16352945	16355957	62	2.05775	0	0	0	0	1	41	1	21	0	0	0	0	0	0	0	0	0	0	0	0
chr4	16429199	16436419	3594	49.7715	0	0	0	0	1	176	0	0	0	0	2	3418	0	0	0	0	0	0	0	0
chr4	16566767	16569372	537	20.6063	0	0	2	537	0	0	0	0	0	0	0	0	0	0	0	0	0	0	0	0
chr4	16570662	16572797	1879	87.9682	0	0	2	1879	0	0	0	0	0	0	0	0	0	0	0	0	0	0	0	0
chr4	16573661	16575317	151	9.11285	0	0	0	0	1	151	0	0	0	0	0	0	0	0	0	0	0	0	0	0
chr4	17301118	17303242	1019	47.9529	1	34	0	0	3	656	0	0	0	0	0	0	2	329	0	0	0	0	0	0
chr4	17403034	17404694	124	7.46538	2	124	0	0	0	0	0	0	0	0	0	0	0	0	0	0	0	0	0	0
chr4	17407712	17410218	113	4.50738	0	0	1	71	0	0	1	42	0	0	0	0	0	0	0	0	0	0	0	0
chr4	17417637	17421461	332	8.67974	1	25	0	0	3	307	0	0	0	0	0	0	0	0	0	0	0	0	0	0
chr4	17424197	17426725	198	7.82918	0	0	0	0	1	115	1	83	0	0	0	0	0	0	0	0	0	0	0	0
chr4	17433234	17435324	312	14.9211	0	0	0	0	2	312	0	0	0	0	0	0	0	0	0	0	0	0	0	0
chr4	17436602	17440467	344	8.89809	0	0	0	0	2	221	0	0	1	123	0	0	0	0	0	0	0	0	0	0
chr4	17448086	17450177	124	5.92734	0	0	0	0	0	0	1	22	0	0	0	0	1	102	0	0	0	0	0	0
chr4	17461265	17465090	220	5.75013	0	0	0	0	1	220	0	0	0	0	0	0	0	0	0	0	0	0	0	0
chr4	17465940	17469768	679	17.7331	0	0	0	0	3	679	0	0	0	0	0	0	0	0	0	0	0	0	0	0
chr4	17470619	17473634	332	11.008	0	0	1	96	2	236	0	0	0	0	0	0	0	0	0	0	0	0	0	0
chr4	17479016	17481580	319	12.4366	0	0	0	0	0	0	1	59	0	0	1	260	0	0	0	0	0	0	0	0
chr4	17488055	17489763	117	6.84611	0	0	0	0	1	117	0	0	0	0	0	0	0	0	0	0	0	0	0	0
chr4	17496103	17498263	310	14.3452	0	0	0	0	0	0	0	0	1	310	0	0	0	0	0	0	0	0	0	0
chr4	17538092	17539767	142	8.47255	0	0	0	0	2	142	0	0	0	0	0	0	0	0	0	0	0	0	0	0
chr4	17546573	17548288	363	21.1538	0	0	0	0	3	363	0	0	0	0	0	0	0	0	0	0	0	0	0	0
chr4	17568425	17570565	549	25.6422	0	0	2	549	0	0	0	0	0	0	0	0	0	0	0	0	0	0	0	0
chr4	17578270	17579975	336	19.6952	0	0	1	213	1	99	1	24	0	0	0	0	0	0	0	0	0	0	0	0
chr4	17678399	17683684	4957	93.776	0	0	3	4957	0	0	0	0	0	0	0	0	0	0	0	0	0	0	0	0
chr4	17719107	17721190	357	17.1305	0	0	0	0	0	0	0	0	0	0	1	357	0	0	0	0	0	0	0	0
chr4	17741085	17747016	5540	93.3918	0	0	0	0	0	0	0	0	0	0	1	5540	0	0	0	0	0	0	0	0
chr4	17773513	17778994	2475	45.1478	0	0	2	1659	4	769	2	47	0	0	0	0	0	0	0	0	0	0	0	0
chr4	17788487	17790567	733	35.2235	0	0	2	733	0	0	0	0	0	0	0	0	0	0	0	0	0	0	0	0
chr4	17924530	17926248	695	40.4305	0	0	0	0	2	695	0	0	0	0	0	0	0	0	0	0	0	0	0	0
chr4	17933842	17942347	1442	16.9527	0	0	2	409	4	988	1	45	0	0	0	0	0	0	0	0	0	0	0	0
chr4	17948765	17950886	0	0	0	0	0	0	0	0	0	0	0	0	0	0	0	0	0	0	0	0	0	0
chr4	17953546	17956711	1083	34.2072	1	167	1	226	3	552	2	138	0	0	0	0	0	0	0	0	0	0	0	0
chr4	17957201	17958938	566	32.5662	0	0	0	0	2	512	1	54	0	0	0	0	0	0	0	0	0	0	0	0
chr4	17962495	17965468	0	0	0	0	0	0	0	0	0	0	0	0	0	0	0	0	0	0	0	0	0	0
chr4	17975087	17978019	1361	46.403	0	0	3	1179	1	161	1	21	0	0	0	0	0	0	0	0	0	0	0	0
chr4	17987768	17990362	548	21.1175	0	0	0	0	2	429	1	23	0	0	1	96	0	0	0	0	0	0	0	0
chr4	18008732	18011243	479	19.0685	1	47	0	0	3	432	0	0	0	0	0	0	0	0	0	0	0	0	0	0
chr4	18012108	18013828	0	0	0	0	0	0	0	0	0	0	0	0	0	0	0	0	0	0	0	0	0	0
chr4	18057981	18061012	612	20.1847	0	0	0	0	4	612	0	0	0	0	0	0	0	0	0	0	0	0	0	0
chr4	18063901	18066421	885	35.1051	0	0	0	0	2	817	1	68	0	0	0	0	0	0	0	0	0	0	0	0
chr4	18068541	18071093	70	2.74187	0	0	0	0	0	0	1	70	0	0	0	0	0	0	0	0	0	0	0	0
chr4	18089842	18092864	469	15.5144	0	0	0	0	2	469	0	0	0	0	0	0	0	0	0	0	0	0	0	0
chr4	18095009	18097576	701	27.2975	0	0	0	0	3	701	0	0	0	0	0	0	0	0	0	0	0	0	0	0
chr4	18098421	18101805	373	11.0192	0	0	0	0	2	373	0	0	0	0	0	0	0	0	0	0	0	0	0	0
chr4	18109640	18115174	722	13.0443	0	0	1	110	3	504	3	108	0	0	0	0	0	0	0	0	0	0	0	0
chr4	18138323	18140470	237	11.0335	0	0	0	0	1	237	0	0	0	0	0	0	0	0	0	0	0	0	0	0
chr4	18144790	18146952	553	25.5663	0	0	0	0	3	423	2	130	0	0	0	0	0	0	0	0	0	0	0	0
chr4	18159309	18161452	239	11.1474	0	0	0	0	1	96	0	0	1	143	0	0	0	0	0	0	0	0	0	0
chr4	18162283	18169141	1461	21.3005	0	0	1	173	4	569	0	0	0	0	1	719	0	0	0	0	0	0	0	0
chr4	18170396	18172099	623	36.561	0	0	0	0	3	623	0	0	0	0	0	0	0	0	0	0	0	0	0	0
chr4	18183397	18185916	186	7.38095	0	0	0	0	1	186	0	0	0	0	0	0	0	0	0	0	0	0	0	0
chr4	18216965	18219514	383	15.0196	0	0	0	0	2	271	1	37	0	0	0	0	1	75	0	0	0	0	0	0
chr4	18222163	18226367	21	0.499405	0	0	0	0	0	0	1	21	0	0	0	0	0	0	0	0	0	0	0	0
chr4	18233420	18235587	744	34.3173	0	0	1	126	3	595	1	23	0	0	0	0	0	0	0	0	0	0	0	0
chr4	18266067	18268112	539	26.3441	0	0	0	0	2	539	0	0	0	0	0	0	0	0	0	0	0	0	0	0
chr4	18283292	18285415	0	0	0	0	0	0	0	0	0	0	0	0	0	0	0	0	0	0	0	0	0	0
chr4	18286290	18288406	0	0	0	0	0	0	0	0	0	0	0	0	0	0	0	0	0	0	0	0	0	0
chr4	18321706	18323881	0	0	0	0	0	0	0	0	0	0	0	0	0	0	0	0	0	0	0	0	0	0
chr4	18368962	18371922	144	4.86322	0	0	0	0	0	0	2	44	1	100	0	0	0	0	0	0	0	0	0	0
chr4	18455093	18461063	1649	27.6168	1	83	1	354	5	1148	1	64	0	0	0	0	0	0	0	0	0	0	0	0
chr4	18463183	18464878	290	17.0991	0	0	3	290	0	0	0	0	0	0	0	0	0	0	0	0	0	0	0	0
chr4	18660120	18664638	404	8.94003	0	0	0	0	1	121	6	283	0	0	0	0	0	0	0	0	0	0	0	0
chr4	18811184	18813305	277	13.0537	1	54	0	0	0	0	1	36	2	187	0	0	0	0	0	0	0	0	0	0
chr4	19070109	19073938	0	0	0	0	0	0	0	0	0	0	0	0	0	0	0	0	0	0	0	0	0	0
chr4	19091340	19093482	335	15.6323	0	0	0	0	1	335	0	0	0	0	0	0	0	0	0	0	0	0	0	0
chr4	19100422	19102952	307	12.1296	1	39	0	0	3	268	0	0	0	0	0	0	0	0	0	0	0	0	0	0
chr4	19371492	19381265	4550	46.5521	0	0	2	4368	0	0	1	182	0	0	0	0	0	0	0	0	0	0	0	0
chr4	19385295	19387479	451	20.6407	1	25	0	0	2	356	1	70	0	0	0	0	0	0	0	0	0	0	0	0
chr4	19871891	19874418	852	33.7025	0	0	0	0	5	852	0	0	0	0	0	0	0	0	0	0	0	0	0	0
chr4	19875706	19878701	0	0	0	0	0	0	0	0	0	0	0	0	0	0	0	0	0	0	0	0	0	0
chr4	19988690	19992060	3230	95.8173	0	0	1	3230	0	0	0	0	0	0	0	0	0	0	0	0	0	0	0	0
chr4	20946739	20950577	0	0	0	0	0	0	0	0	0	0	0	0	0	0	0	0	0	0	0	0	0	0
chr4	20991264	20993387	157	7.39171	0	0	0	0	2	157	0	0	0	0	0	0	0	0	0	0	0	0	0	0
chr4	20994277	20995960	181	10.7482	1	47	0	0	1	134	0	0	0	0	0	0	0	0	0	0	0	0	0	0
chr4	20997561	21002760	1620	31.1538	0	0	0	0	5	1372	0	0	1	248	0	0	0	0	0	0	0	0	0	0
chr4	21036670	21039647	406	13.6333	0	0	0	0	2	368	1	38	0	0	0	0	0	0	0	0	0	0	0	0
chr4	21260420	21263175	0	0	0	0	0	0	0	0	0	0	0	0	0	0	0	0	0	0	0	0	0	0
chr4	21269195	21271720	0	0	0	0	0	0	0	0	0	0	0	0	0	0	0	0	0	0	0	0	0	0
chr4	21273186	21274889	78	4.57746	0	0	0	0	1	78	0	0	0	0	0	0	0	0	0	0	0	0	0	0
chr4	21289326	21291453	0	0	0	0	0	0	0	0	0	0	0	0	0	0	0	0	0	0	0	0	0	0
chr4	21361348	21368981	1269	16.623	0	0	0	0	3	457	2	67	1	33	1	712	0	0	0	0	0	0	0	0
chr4	21384275	21386440	214	9.87996	0	0	0	0	1	172	1	42	0	0	0	0	0	0	0	0	0	0	0	0
chr4	21393677	21395837	31	1.43452	0	0	0	0	1	31	0	0	0	0	0	0	0	0	0	0	0	0	0	0
chr4	21403699	21406671	285	9.58628	0	0	0	0	2	264	1	21	0	0	0	0	0	0	0	0	0	0	0	0
chr4	21414177	21422978	2056	23.3583	0	0	1	396	8	1660	0	0	0	0	0	0	0	0	0	0	0	0	0	0
chr4	21715529	21718099	238	9.2571	0	0	0	0	1	238	0	0	0	0	0	0	0	0	0	0	0	0	0	0
chr4	21936910	21939035	198	9.31326	0	0	0	0	1	198	0	0	0	0	0	0	0	0	0	0	0	0	0	0
chr4	24415762	24421118	427	7.97088	0	0	2	427	0	0	0	0	0	0	0	0	0	0	0	0	0	0	0	0
chr4	24688929	24691055	0	0	0	0	0	0	0	0	0	0	0	0	0	0	0	0	0	0	0	0	0	0
chr4	27320788	27323298	2348	93.5086	0	0	1	2348	0	0	0	0	0	0	0	0	0	0	0	0	0	0	0	0
chr4	28704876	28710866	1298	21.6658	1	24	0	0	0	0	0	0	0	0	2	1274	0	0	0	0	0	0	0	0
chr4	29909643	29911348	160	9.37866	1	28	0	0	1	132	0	0	0	0	0	0	0	0	0	0	0	0	0	0
chr4	29918335	29926355	7161	89.2781	0	0	1	4265	0	0	0	0	0	0	2	2896	0	0	0	0	0	0	0	0
chr4	30177966	30180946	2981	100	0	0	0	0	1	2981	0	0	0	0	0	0	0	0	0	0	0	0	0	0
chr4	30181806	30185205	3400	100	0	0	0	0	1	3400	0	0	0	0	0	0	0	0	0	0	0	0	0	0
chr4	31788076	31790668	558	21.5195	1	49	0	0	2	509	0	0	0	0	0	0	0	0	0	0	0	0	0	0
chr4	31791520	31794896	0	0	0	0	0	0	0	0	0	0	0	0	0	0	0	0	0	0	0	0	0	0
chr4	31821472	31823173	0	0	0	0	0	0	0	0	0	0	0	0	0	0	0	0	0	0	0	0	0	0
chr4	32061245	32063755	615	24.4922	0	0	0	0	1	236	1	21	0	0	1	358	0	0	0	0	0	0	0	0
chr4	32065065	32067595	0	0	0	0	0	0	0	0	0	0	0	0	0	0	0	0	0	0	0	0	0	0
chr4	32100203	32101933	0	0	0	0	0	0	0	0	0	0	0	0	0	0	0	0	0	0	0	0	0	0
chr4	32111323	32113875	396	15.5112	0	0	0	0	2	275	0	0	0	0	0	0	0	0	0	0	0	0	1	121
chr4	32353317	32356717	0	0	0	0	0	0	0	0	0	0	0	0	0	0	0	0	0	0	0	0	0	0
chr4	32358612	32360722	0	0	0	0	0	0	0	0	0	0	0	0	0	0	0	0	0	0	0	0	0	0
chr4	32895135	32898695	3561	100	0	0	2	3561	0	0	0	0	0	0	0	0	0	0	0	0	0	0	0	0
chr4	33024509	33039067	114	0.783021	1	114	0	0	0	0	0	0	0	0	0	0	0	0	0	0	0	0	0	0
chr4	33489473	33492428	191	6.46143	0	0	0	0	1	191	0	0	0	0	0	0	0	0	0	0	0	0	0	0
chr4	34507215	34512402	3010	58.0185	1	29	2	2981	0	0	0	0	0	0	0	0	0	0	0	0	0	0	0	0
chr4	35383572	35386592	316	10.4601	0	0	1	316	0	0	0	0	0	0	0	0	0	0	0	0	0	0	0	0
chr4	35715376	35717527	864	40.1487	0	0	0	0	4	864	0	0	0	0	0	0	0	0	0	0	0	0	0	0
chr5	888018	891031	452	14.9967	1	21	0	0	0	0	1	101	0	0	2	330	0	0	0	0	0	0	0	0
chr5	2354012	2357445	102	2.9703	0	0	0	0	2	102	0	0	0	0	0	0	0	0	0	0	0	0	0	0
chr5	2361438	2363291	641	34.5739	0	0	0	0	4	641	0	0	0	0	0	0	0	0	0	0	0	0	0	0
chr5	2367546	2372677	267	5.20265	0	0	0	0	3	267	0	0	0	0	0	0	0	0	0	0	0	0	0	0
chr5	2632314	2635804	0	0	0	0	0	0	0	0	0	0	0	0	0	0	0	0	0	0	0	0	0	0
chr5	3223777	3225890	0	0	0	0	0	0	0	0	0	0	0	0	0	0	0	0	0	0	0	0	0	0
chr5	3270871	3276492	5389	95.8556	0	0	0	0	0	0	0	0	0	0	1	5389	0	0	0	0	0	0	0	0
chr5	3376581	3381270	1515	32.3028	1	29	0	0	4	989	0	0	3	497	0	0	0	0	0	0	0	0	0	0
chr5	3382240	3387766	338	6.11543	2	90	0	0	1	141	3	107	0	0	0	0	0	0	0	0	0	0	0	0
chr5	3411824	3417682	4618	78.8189	0	0	2	4540	0	0	1	78	0	0	0	0	0	0	0	0	0	0	0	0
chr5	3976947	3979459	338	13.4501	0	0	1	47	1	255	1	36	0	0	0	0	0	0	0	0	0	0	0	0
chr5	4045460	4049703	746	17.5778	0	0	0	0	3	681	0	0	1	65	0	0	0	0	0	0	0	0	0	0
chr5	4085731	4087413	0	0	0	0	0	0	0	0	0	0	0	0	0	0	0	0	0	0	0	0	0	0
chr5	4247861	4249537	452	26.9529	0	0	1	62	2	390	0	0	0	0	0	0	0	0	0	0	0	0	0	0
chr5	4369012	4370707	0	0	0	0	0	0	0	0	0	0	0	0	0	0	0	0	0	0	0	0	0	0
chr5	5079031	5081970	594	20.2041	0	0	0	0	3	424	1	50	0	0	0	0	1	120	0	0	0	0	0	0
chr5	5111258	5115644	802	18.2813	1	30	0	0	4	695	1	77	0	0	0	0	0	0	0	0	0	0	0	0
chr5	5139558	5143760	799	19.0102	1	26	0	0	4	655	3	118	0	0	0	0	0	0	0	0	0	0	0	0
chr5	5146927	5150319	1322	38.9626	1	145	0	0	4	979	3	198	0	0	0	0	0	0	0	0	0	0	0	0
chr5	5162016	5164109	187	8.93028	0	0	2	187	0	0	0	0	0	0	0	0	0	0	0	0	0	0	0	0
chr5	5180856	5182956	418	19.8953	0	0	0	0	3	418	0	0	0	0	0	0	0	0	0	0	0	0	0	0
chr5	5224007	5232069	2508	31.105	2	54	0	0	12	2454	0	0	0	0	0	0	0	0	0	0	0	0	0	0
chr5	5234203	5235858	26	1.57005	0	0	0	0	0	0	1	26	0	0	0	0	0	0	0	0	0	0	0	0
chr5	5634355	5640076	240	4.19434	0	0	0	0	1	206	1	34	0	0	0	0	0	0	0	0	0	0	0	0
chr5	5676598	5678293	0	0	0	0	0	0	0	0	0	0	0	0	0	0	0	0	0	0	0	0	0	0
chr5	5735699	5737365	257	15.4169	0	0	1	257	0	0	0	0	0	0	0	0	0	0	0	0	0	0	0	0
chr5	6198213	6201623	1075	31.5157	0	0	0	0	3	984	0	0	1	91	0	0	0	0	0	0	0	0	0	0
chr5	6326872	6328531	66	3.9759	0	0	0	0	1	66	0	0	0	0	0	0	0	0	0	0	0	0	0	0
chr5	6331099	6332794	46	2.71226	0	0	0	0	0	0	2	46	0	0	0	0	0	0	0	0	0	0	0	0
chr5	6902409	6904544	468	21.9101	0	0	1	468	0	0	0	0	0	0	0	0	0	0	0	0	0	0	0	0
chr5	6927735	6930254	1021	40.5159	0	0	0	0	2	1021	0	0	0	0	0	0	0	0	0	0	0	0	0	0
chr5	7101473	7105746	114	2.66729	0	0	0	0	0	0	1	114	0	0	0	0	0	0	0	0	0	0	0	0
chr5	7595249	7598251	667	22.2111	0	0	0	0	2	564	2	103	0	0	0	0	0	0	0	0	0	0	0	0
chr5	7599950	7601620	121	7.24117	0	0	0	0	1	121	0	0	0	0	0	0	0	0	0	0	0	0	0	0
chr5	7603040	7607328	1735	40.4523	0	0	2	297	3	1438	0	0	0	0	0	0	0	0	0	0	0	0	0	0
chr5	7608748	7611711	367	12.3819	0	0	0	0	2	367	0	0	0	0	0	0	0	0	0	0	0	0	0	0
chr5	8374528	8376653	0	0	0	0	0	0	0	0	0	0	0	0	0	0	0	0	0	0	0	0	0	0
chr5	8655257	8660962	2966	51.9804	1	30	0	0	1	146	1	79	0	0	2	2711	0	0	0	0	0	0	0	0
chr5	8662007	8668959	5225	75.1474	0	0	1	5093	1	132	0	0	0	0	0	0	0	0	0	0	0	0	0	0
chr5	9806851	9809386	337	13.2886	1	70	1	232	0	0	1	35	0	0	0	0	0	0	0	0	0	0	0	0
chr5	10956702	10961427	160	3.38553	0	0	1	160	0	0	0	0	0	0	0	0	0	0	0	0	0	0	0	0
chr5	11943730	11945893	0	0	0	0	0	0	0	0	0	0	0	0	0	0	0	0	0	0	0	0	0	0
chr5	11959146	11961244	36	1.7151	1	36	0	0	0	0	0	0	0	0	0	0	0	0	0	0	0	0	0	0
chr5	12593823	12596253	33	1.35747	0	0	0	0	0	0	1	33	0	0	0	0	0	0	0	0	0	0	0	0
chr5	12600950	12604360	61	1.78833	1	37	0	0	0	0	1	24	0	0	0	0	0	0	0	0	0	0	0	0
chr5	12697222	12698918	1553	91.5144	0	0	1	1553	0	0	0	0	0	0	0	0	0	0	0	0	0	0	0	0
chr5	12841597	12843692	2086	99.5229	0	0	1	2086	0	0	0	0	0	0	0	0	0	0	0	0	0	0	0	0
chr5	13169134	13171664	1695	66.9696	0	0	0	0	0	0	0	0	0	0	3	1695	0	0	0	0	0	0	0	0
chr5	13779027	13780727	0	0	0	0	0	0	0	0	0	0	0	0	0	0	0	0	0	0	0	0	0	0
chr5	15064123	15067468	1299	38.8225	1	180	10	1119	0	0	0	0	0	0	0	0	0	0	0	0	0	0	0	0
chr5	15224501	15227511	830	27.5656	0	0	1	443	2	387	0	0	0	0	0	0	0	0	0	0	0	0	0	0
chr5	15232466	15235046	49	1.89849	0	0	0	0	0	0	1	49	0	0	0	0	0	0	0	0	0	0	0	0
chr5	15543057	15545197	296	13.8253	0	0	0	0	0	0	0	0	0	0	1	296	0	0	0	0	0	0	0	0
chr5	15555621	15558551	710	24.2238	0	0	0	0	0	0	0	0	0	0	1	710	0	0	0	0	0	0	0	0
chr5	15631379	15633090	149	8.70327	0	0	0	0	1	149	0	0	0	0	0	0	0	0	0	0	0	0	0	0
chr5	15774128	15776718	2267	87.4952	0	0	0	0	0	0	0	0	0	0	1	2267	0	0	0	0	0	0	0	0
chr5	16028824	16030500	411	24.5081	0	0	3	411	0	0	0	0	0	0	0	0	0	0	0	0	0	0	0	0
chr5	16034027	16037472	217	6.29716	0	0	2	217	0	0	0	0	0	0	0	0	0	0	0	0	0	0	0	0
chr5	16122751	16127354	4611	100.152	0	0	0	0	2	4611	0	0	0	0	0	0	0	0	0	0	0	0	0	0
chr5	17814294	17815999	69	4.04455	0	0	0	0	1	69	0	0	0	0	0	0	0	0	0	0	0	0	0	0
chr5	17823649	17826168	158	6.26984	0	0	0	0	1	158	0	0	0	0	0	0	0	0	0	0	0	0	0	0
chr5	17844868	17847405	947	37.3128	1	38	0	0	1	909	0	0	0	0	0	0	0	0	0	0	0	0	0	0
chr5	18030471	18032126	440	26.57	0	0	4	440	0	0	0	0	0	0	0	0	0	0	0	0	0	0	0	0
chr5	18038289	18040401	943	44.6285	0	0	8	728	1	215	0	0	0	0	0	0	0	0	0	0	0	0	0	0
chr5	18399547	18402419	44	1.5315	1	23	0	0	0	0	1	21	0	0	0	0	0	0	0	0	0	0	0	0
chr5	18405897	18409724	1368	35.7367	0	0	2	1095	2	206	0	0	1	67	0	0	0	0	0	0	0	0	0	0
chr5	18411120	18417502	193	3.02366	0	0	0	0	1	193	0	0	0	0	0	0	0	0	0	0	0	0	0	0
chr5	18430538	18432265	726	42.0139	0	0	0	0	2	242	1	30	1	174	1	280	0	0	0	0	0	0	0	0
chr5	18519373	18523184	240	6.29591	0	0	0	0	1	240	0	0	0	0	0	0	0	0	0	0	0	0	0	0
chr5	18613071	18617704	2902	62.6241	0	0	0	0	1	132	0	0	0	0	2	2770	0	0	0	0	0	0	0	0
chr5	18619749	18621485	59	3.39666	0	0	0	0	1	59	0	0	0	0	0	0	0	0	0	0	0	0	0	0
chr5	18622767	18625278	182	7.24522	0	0	1	182	0	0	0	0	0	0	0	0	0	0	0	0	0	0	0	0
chr5	18626995	18629573	967	37.4952	0	0	2	685	2	282	0	0	0	0	0	0	0	0	0	0	0	0	0	0
chr5	18630964	18632674	232	13.5593	0	0	0	0	2	232	0	0	0	0	0	0	0	0	0	0	0	0	0	0
chr5	19327274	19329414	65	3.03596	1	65	0	0	0	0	0	0	0	0	0	0	0	0	0	0	0	0	0	0
chr5	19487915	19490000	208	9.97124	0	0	1	208	0	0	0	0	0	0	0	0	0	0	0	0	0	0	0	0
chr5	21024452	21027882	36	1.04926	0	0	0	0	0	0	1	36	0	0	0	0	0	0	0	0	0	0	0	0
chr5	22527365	22532020	4624	99.3127	0	0	1	4624	0	0	0	0	0	0	0	0	0	0	0	0	0	0	0	0
chr5	23663780	23666475	42	1.55786	1	42	0	0	0	0	0	0	0	0	0	0	0	0	0	0	0	0	0	0
chr5	26315883	26320628	4546	95.7859	0	0	2	4546	0	0	0	0	0	0	0	0	0	0	0	0	0	0	0	0
chr5	27150737	27152419	298	17.7065	0	0	0	0	0	0	0	0	1	298	0	0	0	0	0	0	0	0	0	0
chr5	27228498	27230288	931	51.9821	0	0	0	0	0	0	0	0	0	0	2	931	0	0	0	0	0	0	0	0
chr5	27231203	27233790	888	34.3122	0	0	0	0	2	364	0	0	0	0	2	524	0	0	0	0	0	0	0	0
chr5	27235643	27239506	454	11.7495	0	0	0	0	2	454	0	0	0	0	0	0	0	0	0	0	0	0	0	0
chr5	27247504	27250893	248	7.31563	2	199	0	0	0	0	1	49	0	0	0	0	0	0	0	0	0	0	0	0
chr5	27255753	27263831	785	9.71655	0	0	0	0	3	785	0	0	0	0	0	0	0	0	0	0	0	0	0	0
chr5	27264686	27269361	486	10.3935	0	0	0	0	1	224	2	262	0	0	0	0	0	0	0	0	0	0	0	0
chr5	28037110	28039285	128	5.88235	2	128	0	0	0	0	0	0	0	0	0	0	0	0	0	0	0	0	0	0
chr5	29590597	29592275	538	32.0429	0	0	1	99	2	439	0	0	0	0	0	0	0	0	0	0	0	0	0	0
chr6	39178	40889	163	9.52103	0	0	0	0	0	0	1	25	0	0	0	0	1	138	0	0	0	0	0	0
chr6	418380	424336	289	4.85144	0	0	1	63	0	0	0	0	0	0	1	226	0	0	0	0	0	0	0	0
chr6	941825	945215	32	0.943674	1	32	0	0	0	0	0	0	0	0	0	0	0	0	0	0	0	0	0	0
chr6	947769	951170	1308	38.448	1	46	1	167	1	185	0	0	0	0	2	910	0	0	0	0	0	0	0	0
chr6	1064128	1065857	517	29.8844	3	190	0	0	1	226	1	24	1	77	0	0	0	0	0	0	0	0	0	0
chr6	1066689	1068424	335	19.2972	0	0	1	335	0	0	0	0	0	0	0	0	0	0	0	0	0	0	0	0
chr6	1077526	1079663	225	10.5239	1	35	0	0	2	190	0	0	0	0	0	0	0	0	0	0	0	0	0	0
chr6	1081176	1085896	1623	34.3783	0	0	0	0	9	1446	3	177	0	0	0	0	0	0	0	0	0	0	0	0
chr6	1182598	1205059	2906	12.9374	1	98	2	2491	2	245	2	72	0	0	0	0	0	0	0	0	0	0	0	0
chr6	1831140	1833674	37	1.45957	1	37	0	0	0	0	0	0	0	0	0	0	0	0	0	0	0	0	0	0
chr6	1879671	1884305	404	8.71629	0	0	0	0	2	404	0	0	0	0	0	0	0	0	0	0	0	0	0	0
chr6	1886746	1890221	143	4.11392	1	37	0	0	1	106	0	0	0	0	0	0	0	0	0	0	0	0	0	0
chr6	2105547	2111578	752	12.4668	2	83	0	0	4	647	1	22	0	0	0	0	0	0	0	0	0	0	0	0
chr6	2447810	2449510	86	5.05585	0	0	0	0	1	86	0	0	0	0	0	0	0	0	0	0	0	0	0	0
chr6	2460355	2462055	34	1.99882	0	0	0	0	1	34	0	0	0	0	0	0	0	0	0	0	0	0	0	0
chr6	2928839	2930704	0	0	0	0	0	0	0	0	0	0	0	0	0	0	0	0	0	0	0	0	0	0
chr6	3052148	3053802	203	12.2659	0	0	0	0	2	203	0	0	0	0	0	0	0	0	0	0	0	0	0	0
chr6	3245429	3247557	713	33.4899	0	0	0	0	5	713	0	0	0	0	0	0	0	0	0	0	0	0	0	0
chr6	3519766	3522336	686	26.6822	2	69	0	0	0	0	0	0	3	391	0	0	1	226	0	0	0	0	0	0
chr6	3565756	3568751	2996	100	0	0	1	2996	0	0	0	0	0	0	0	0	0	0	0	0	0	0	0	0
chr6	4457093	4460313	755	23.4399	1	26	0	0	3	729	0	0	0	0	0	0	0	0	0	0	0	0	0	0
chr6	4470948	4474315	311	9.23397	0	0	0	0	1	311	0	0	0	0	0	0	0	0	0	0	0	0	0	0
chr6	4476047	4478986	1132	38.5034	1	22	0	0	6	1089	1	21	0	0	0	0	0	0	0	0	0	0	0	0
chr6	4536696	4541373	691	14.7713	0	0	0	0	3	547	1	21	0	0	0	0	0	0	0	0	0	0	1	123
chr6	4559530	4561265	1735	99.9424	0	0	2	1735	0	0	0	0	0	0	0	0	0	0	0	0	0	0	0	0
chr6	4563274	4565369	70	3.33969	2	70	0	0	0	0	0	0	0	0	0	0	0	0	0	0	0	0	0	0
chr6	4704144	4705853	353	20.6433	0	0	0	0	1	192	0	0	2	161	0	0	0	0	0	0	0	0	0	0
chr6	4786601	4788346	0	0	0	0	0	0	0	0	0	0	0	0	0	0	0	0	0	0	0	0	0	0
chr6	5206621	5208745	538	25.3176	0	0	0	0	2	538	0	0	0	0	0	0	0	0	0	0	0	0	0	0
chr6	5211712	5213430	335	19.4881	1	56	0	0	2	279	0	0	0	0	0	0	0	0	0	0	0	0	0	0
chr6	6331652	6333372	0	0	0	0	0	0	0	0	0	0	0	0	0	0	0	0	0	0	0	0	0	0
chr6	6425976	6428938	598	20.1822	2	49	2	333	1	216	0	0	0	0	0	0	0	0	0	0	0	0	0	0
chr6	6430761	6434151	0	0	0	0	0	0	0	0	0	0	0	0	0	0	0	0	0	0	0	0	0	0
chr6	7065909	7068866	96	3.24544	0	0	0	0	0	0	1	96	0	0	0	0	0	0	0	0	0	0	0	0
chr6	7076846	7080255	82	2.40469	0	0	0	0	1	82	0	0	0	0	0	0	0	0	0	0	0	0	0	0
chr6	7081110	7084053	1283	43.5802	0	0	0	0	6	1283	0	0	0	0	0	0	0	0	0	0	0	0	0	0
chr6	7203155	7206959	573	15.0591	0	0	0	0	4	573	0	0	0	0	0	0	0	0	0	0	0	0	0	0
chr6	7207976	7209651	232	13.8425	0	0	0	0	0	0	0	0	0	0	0	0	0	0	0	0	1	232	0	0
chr6	7269011	7270708	433	25.5006	0	0	0	0	3	433	0	0	0	0	0	0	0	0	0	0	0	0	0	0
chr6	7278176	7282428	33	0.775923	0	0	0	0	0	0	1	33	0	0	0	0	0	0	0	0	0	0	0	0
chr6	7430847	7432952	396	18.8034	0	0	2	396	0	0	0	0	0	0	0	0	0	0	0	0	0	0	0	0
chr6	7442878	7445007	801	37.6056	1	21	1	780	0	0	0	0	0	0	0	0	0	0	0	0	0	0	0	0
chr6	7447272	7449352	409	19.654	0	0	2	409	0	0	0	0	0	0	0	0	0	0	0	0	0	0	0	0
chr6	7958441	7961022	264	10.2246	0	0	0	0	2	264	0	0	0	0	0	0	0	0	0	0	0	0	0	0
chr6	8037383	8040328	95	3.22471	0	0	0	0	1	73	1	22	0	0	0	0	0	0	0	0	0	0	0	0
chr6	8089051	8091297	804	35.781	0	0	1	76	1	153	0	0	1	255	1	287	1	33	0	0	0	0	0	0
chr6	8465844	8469249	2699	79.2425	0	0	2	2520	0	0	0	0	0	0	2	179	0	0	0	0	0	0	0	0
chr6	8826349	8831564	5049	96.7983	0	0	2	5049	0	0	0	0	0	0	0	0	0	0	0	0	0	0	0	0
chr6	9173875	9175545	22	1.31658	0	0	0	0	0	0	1	22	0	0	0	0	0	0	0	0	0	0	0	0
chr6	9186078	9189282	181	5.64743	0	0	0	0	1	181	0	0	0	0	0	0	0	0	0	0	0	0	0	0
chr6	9200200	9201854	671	40.5438	0	0	1	671	0	0	0	0	0	0	0	0	0	0	0	0	0	0	0	0
chr6	9417204	9421457	0	0	0	0	0	0	0	0	0	0	0	0	0	0	0	0	0	0	0	0	0	0
chr6	9427100	9428770	359	21.4841	0	0	0	0	0	0	0	0	1	359	0	0	0	0	0	0	0	0	0	0
chr6	9434920	9441025	645	10.5634	1	54	0	0	2	390	3	108	0	0	0	0	1	93	0	0	0	0	0	0
chr6	9465687	9468672	149	4.98995	0	0	0	0	1	149	0	0	0	0	0	0	0	0	0	0	0	0	0	0
chr6	9490950	9499445	995	11.7114	0	0	0	0	7	974	1	21	0	0	0	0	0	0	0	0	0	0	0	0
chr6	9503715	9505815	57	2.71299	0	0	0	0	1	57	0	0	0	0	0	0	0	0	0	0	0	0	0	0
chr6	9506682	9508387	0	0	0	0	0	0	0	0	0	0	0	0	0	0	0	0	0	0	0	0	0	0
chr6	9511389	9513537	0	0	0	0	0	0	0	0	0	0	0	0	0	0	0	0	0	0	0	0	0	0
chr6	9703930	9707840	1417	36.2311	0	0	1	1156	2	261	0	0	0	0	0	0	0	0	0	0	0	0	0	0
chr6	9715543	9718073	92	3.63493	0	0	0	0	0	0	0	0	0	0	0	0	1	92	0	0	0	0	0	0
chr6	9719765	9721911	622	28.9707	0	0	0	0	2	499	2	68	0	0	0	0	1	55	0	0	0	0	0	0
chr6	9723592	9725304	818	47.7525	0	0	2	774	0	0	1	44	0	0	0	0	0	0	0	0	0	0	0	0
chr6	9734818	9736928	333	15.7745	0	0	0	0	1	235	2	98	0	0	0	0	0	0	0	0	0	0	0	0
chr6	9741342	9743872	1031	40.7349	0	0	5	1031	0	0	0	0	0	0	0	0	0	0	0	0	0	0	0	0
chr6	9747851	9749559	1536	89.8771	0	0	2	612	1	924	0	0	0	0	0	0	0	0	0	0	0	0	0	0
chr6	9770010	9772146	583	27.2812	0	0	0	0	2	531	1	52	0	0	0	0	0	0	0	0	0	0	0	0
chr6	9827759	9829430	436	26.0766	0	0	0	0	1	436	0	0	0	0	0	0	0	0	0	0	0	0	0	0
chr6	10391480	10393630	118	5.48582	0	0	0	0	2	118	0	0	0	0	0	0	0	0	0	0	0	0	0	0
chr6	10397430	10400008	379	14.6956	0	0	1	34	1	345	0	0	0	0	0	0	0	0	0	0	0	0	0	0
chr6	10401278	10403383	42	1.9943	0	0	0	0	1	42	0	0	0	0	0	0	0	0	0	0	0	0	0	0
chr6	10404942	10406651	205	11.9883	0	0	0	0	0	0	0	0	1	205	0	0	0	0	0	0	0	0	0	0
chr6	10413990	10415725	889	51.2097	1	68	2	262	3	559	0	0	0	0	0	0	0	0	0	0	0	0	0	0
chr6	10438257	10441202	296	10.0475	0	0	0	0	2	231	0	0	0	0	0	0	1	65	0	0	0	0	0	0
chr6	10446525	10449070	0	0	0	0	0	0	0	0	0	0	0	0	0	0	0	0	0	0	0	0	0	0
chr6	10451174	10452854	288	17.1327	0	0	0	0	1	140	0	0	0	0	0	0	1	148	0	0	0	0	0	0
chr6	10486750	10489722	964	32.4252	1	182	0	0	3	745	1	37	0	0	0	0	0	0	0	0	0	0	0	0
chr6	10548556	10551548	700	23.3879	0	0	0	0	2	700	0	0	0	0	0	0	0	0	0	0	0	0	0	0
chr6	11510224	11512326	263	12.5059	0	0	0	0	1	263	0	0	0	0	0	0	0	0	0	0	0	0	0	0
chr6	11513224	11515747	363	14.3819	0	0	0	0	3	363	0	0	0	0	0	0	0	0	0	0	0	0	0	0
chr6	11597646	11599776	2010	94.3219	0	0	2	1914	1	96	0	0	0	0	0	0	0	0	0	0	0	0	0	0
chr6	12187004	12189139	245	11.47	0	0	0	0	1	245	0	0	0	0	0	0	0	0	0	0	0	0	0	0
chr6	13057232	13069567	7381	59.833	0	0	0	0	0	0	0	0	0	0	0	0	2	7381	0	0	0	0	0	0
chr6	13114918	13117068	72	3.34728	0	0	0	0	1	72	0	0	0	0	0	0	0	0	0	0	0	0	0	0
chr6	13943282	13945446	107	4.94226	0	0	0	0	0	0	1	22	1	85	0	0	0	0	0	0	0	0	0	0
chr6	14682060	14683765	0	0	0	0	0	0	0	0	0	0	0	0	0	0	0	0	0	0	0	0	0	0
chr6	14837948	14841348	116	3.41076	0	0	0	0	1	116	0	0	0	0	0	0	0	0	0	0	0	0	0	0
chr6	14943376	14945061	635	37.6631	0	0	4	635	0	0	0	0	0	0	0	0	0	0	0	0	0	0	0	0
chr6	15275634	15277759	1438	67.6388	0	0	2	1438	0	0	0	0	0	0	0	0	0	0	0	0	0	0	0	0
chr6	16413310	16415035	812	47.0452	0	0	2	812	0	0	0	0	0	0	0	0	0	0	0	0	0	0	0	0
chr6	16972572	16976507	3505	89.0498	0	0	1	3505	0	0	0	0	0	0	0	0	0	0	0	0	0	0	0	0
chr6	17267700	17269354	1254	75.7704	0	0	0	0	0	0	0	0	0	0	3	1254	0	0	0	0	0	0	0	0
chr6	17273251	17275751	151	6.03758	0	0	0	0	0	0	2	151	0	0	0	0	0	0	0	0	0	0	0	0
chr6	17289266	17298605	357	3.82227	0	0	0	0	2	357	0	0	0	0	0	0	0	0	0	0	0	0	0	0
chr6	17299074	17302042	92	3.09869	0	0	0	0	1	38	0	0	0	0	1	54	0	0	0	0	0	0	0	0
chr6	17307701	17310373	847	31.6872	0	0	0	0	3	504	1	157	0	0	0	0	1	186	0	0	0	0	0	0
chr6	17363025	17364706	353	20.9869	0	0	1	52	1	301	0	0	0	0	0	0	0	0	0	0	0	0	0	0
chr6	17392216	17395641	198	5.77933	0	0	0	0	0	0	0	0	0	0	1	198	0	0	0	0	0	0	0	0
chr6	17882558	17886576	212	5.27494	0	0	0	0	1	212	0	0	0	0	0	0	0	0	0	0	0	0	0	0
chr6	17937237	17941882	2806	60.396	0	0	1	2806	0	0	0	0	0	0	0	0	0	0	0	0	0	0	0	0
chr6	19035648	19038580	35	1.19332	0	0	0	0	0	0	1	35	0	0	0	0	0	0	0	0	0	0	0	0
chr6	19043797	19046790	658	21.9773	0	0	1	524	0	0	1	35	1	99	0	0	0	0	0	0	0	0	0	0
chr6	19342843	19351061	1866	22.7035	2	196	2	418	8	1187	2	65	0	0	0	0	0	0	0	0	0	0	0	0
chr6	19400593	19409638	2797	30.9197	2	220	2	418	7	2134	1	25	0	0	0	0	0	0	0	0	0	0	0	0
chr6	19598823	19609374	4093	38.7889	0	0	6	1098	7	2970	1	25	0	0	0	0	0	0	0	0	0	0	0	0
chr6	19623298	19641277	7110	39.5439	4	398	9	3248	11	3400	2	64	0	0	0	0	0	0	0	0	0	0	0	0
chr6	19645149	19652022	3784	55.048	1	55	3	837	4	2892	0	0	0	0	0	0	0	0	0	0	0	0	0	0
chr6	19675680	19677640	965	49.2096	2	278	0	0	3	687	0	0	0	0	0	0	0	0	0	0	0	0	0	0
chr6	19681935	19683602	340	20.3837	0	0	0	0	3	316	1	24	0	0	0	0	0	0	0	0	0	0	0	0
chr6	19807493	19811022	354	10.0283	0	0	0	0	1	354	0	0	0	0	0	0	0	0	0	0	0	0	0	0
chr6	19831899	19833666	38	2.14932	0	0	0	0	0	0	1	38	0	0	0	0	0	0	0	0	0	0	0	0
chr6	19842249	19843972	520	30.1624	0	0	0	0	3	470	2	50	0	0	0	0	0	0	0	0	0	0	0	0
chr6	19895053	19899749	416	8.85672	0	0	0	0	3	386	1	30	0	0	0	0	0	0	0	0	0	0	0	0
chr6	19903192	19916926	1868	13.6003	0	0	0	0	11	1776	3	92	0	0	0	0	0	0	0	0	0	0	0	0
chr6	19940800	19942515	0	0	0	0	0	0	0	0	0	0	0	0	0	0	0	0	0	0	0	0	0	0
chr6	19976701	19978781	608	29.2167	0	0	0	0	4	541	2	67	0	0	0	0	0	0	0	0	0	0	0	0
chr6	19979235	19985582	932	14.6818	0	0	0	0	7	882	1	50	0	0	0	0	0	0	0	0	0	0	0	0
chr6	19990551	19995234	1198	25.5764	0	0	0	0	2	142	0	0	0	0	3	1056	0	0	0	0	0	0	0	0
chr6	20030882	20033022	1400	65.39	0	0	0	0	0	0	0	0	0	0	2	1400	0	0	0	0	0	0	0	0
chr6	20035172	20036878	495	28.9982	0	0	0	0	2	495	0	0	0	0	0	0	0	0	0	0	0	0	0	0
chr6	20042034	20045578	1191	33.5966	0	0	2	649	3	449	0	0	1	93	0	0	0	0	0	0	0	0	0	0
chr6	20060117	20062249	75	3.51617	0	0	0	0	1	75	0	0	0	0	0	0	0	0	0	0	0	0	0	0
chr6	20311250	20315879	280	6.04752	0	0	1	30	1	250	0	0	0	0	0	0	0	0	0	0	0	0	0	0
chr6	20336398	20338526	107	5.02583	0	0	0	0	1	107	0	0	0	0	0	0	0	0	0	0	0	0	0	0
chr6	20983151	20985701	0	0	0	0	0	0	0	0	0	0	0	0	0	0	0	0	0	0	0	0	0	0
chr6	20988904	20990594	1656	97.9302	0	0	2	1656	0	0	0	0	0	0	0	0	0	0	0	0	0	0	0	0
chr6	21206848	21211063	925	21.9402	2	61	0	0	4	864	0	0	0	0	0	0	0	0	0	0	0	0	0	0
chr6	21220673	21222375	0	0	0	0	0	0	0	0	0	0	0	0	0	0	0	0	0	0	0	0	0	0
chr6	21610433	21612553	0	0	0	0	0	0	0	0	0	0	0	0	0	0	0	0	0	0	0	0	0	0
chr6	21932875	21937173	3268	76.0177	0	0	4	3268	0	0	0	0	0	0	0	0	0	0	0	0	0	0	0	0
chr6	22546851	22549358	285	11.3636	0	0	0	0	4	285	0	0	0	0	0	0	0	0	0	0	0	0	0	0
chr6	22944465	22949971	5302	96.2775	1	31	4	5271	0	0	0	0	0	0	0	0	0	0	0	0	0	0	0	0
chr6	22986525	22989545	2260	74.8097	0	0	0	0	0	0	0	0	0	0	3	2260	0	0	0	0	0	0	0	0
chr6	23425048	23427138	53	2.53467	0	0	0	0	1	53	0	0	0	0	0	0	0	0	0	0	0	0	0	0
chr6	23433006	23435117	189	8.94886	1	33	0	0	1	156	0	0	0	0	0	0	0	0	0	0	0	0	0	0
chr6	23437376	23439488	167	7.90345	0	0	0	0	1	146	1	21	0	0	0	0	0	0	0	0	0	0	0	0
chr6	23442059	23444701	627	23.723	0	0	0	0	3	627	0	0	0	0	0	0	0	0	0	0	0	0	0	0
chr6	23447213	23448978	131	7.41789	0	0	1	64	1	67	0	0	0	0	0	0	0	0	0	0	0	0	0	0
chr6	23460599	23463274	715	26.719	0	0	1	477	1	238	0	0	0	0	0	0	0	0	0	0	0	0	0	0
chr6	23473291	23476273	948	31.7801	0	0	1	82	3	866	0	0	0	0	0	0	0	0	0	0	0	0	0	0
chr6	23477518	23479648	780	36.6025	0	0	1	380	0	0	0	0	0	0	2	400	0	0	0	0	0	0	0	0
chr6	23489929	23494325	792	18.0123	0	0	0	0	4	792	0	0	0	0	0	0	0	0	0	0	0	0	0	0
chr6	23497717	23502353	3685	79.4695	0	0	3	3685	0	0	0	0	0	0	0	0	0	0	0	0	0	0	0	0
chr6	23521420	23523101	790	46.9679	0	0	3	527	1	263	0	0	0	0	0	0	0	0	0	0	0	0	0	0
chr6	23528688	23530801	1097	51.8921	0	0	1	82	5	914	1	101	0	0	0	0	0	0	0	0	0	0	0	0
chr6	23578321	23580461	0	0	0	0	0	0	0	0	0	0	0	0	0	0	0	0	0	0	0	0	0	0
chr6	23585141	23595740	1851	17.4623	3	95	0	0	8	1196	1	44	1	61	2	455	0	0	0	0	0	0	0	0
chr6	23603151	23604851	331	19.4591	0	0	0	0	2	293	0	0	1	38	0	0	0	0	0	0	0	0	0	0
chr6	23643398	23647187	2470	65.1715	0	0	1	1030	6	1440	0	0	0	0	0	0	0	0	0	0	0	0	0	0
chr6	23652091	23655063	785	26.4043	0	0	0	0	5	564	3	176	1	45	0	0	0	0	0	0	0	0	0	0
chr6	23655880	23658457	358	13.8867	0	0	0	0	1	358	0	0	0	0	0	0	0	0	0	0	0	0	0	0
chr6	23659750	23661430	1765	104.997	0	0	3	1612	1	153	0	0	0	0	0	0	0	0	0	0	0	0	0	0
chr6	23827425	23829536	117	5.53977	0	0	0	0	1	117	0	0	0	0	0	0	0	0	0	0	0	0	0	0
chr6	23832065	23836925	589	12.1168	0	0	0	0	1	366	0	0	1	223	0	0	0	0	0	0	0	0	0	0
chr6	23845144	23847299	0	0	0	0	0	0	0	0	0	0	0	0	0	0	0	0	0	0	0	0	0	0
chr6	23855483	23859838	125	2.86961	0	0	0	0	1	125	0	0	0	0	0	0	0	0	0	0	0	0	0	0
chr6	23861093	23862783	165	9.75754	0	0	0	0	2	165	0	0	0	0	0	0	0	0	0	0	0	0	0	0
chr6	23863627	23871322	1199	15.5795	0	0	1	274	4	893	1	32	0	0	0	0	0	0	0	0	0	0	0	0
chr6	23872992	23875149	196	9.08248	0	0	0	0	2	196	0	0	0	0	0	0	0	0	0	0	0	0	0	0
chr6	23878533	23884029	38	0.691286	0	0	0	0	0	0	1	38	0	0	0	0	0	0	0	0	0	0	0	0
chr6	23885354	23887725	875	36.8887	0	0	1	377	2	498	0	0	0	0	0	0	0	0	0	0	0	0	0	0
chr6	23900464	23903873	209	6.12903	0	0	0	0	1	137	2	72	0	0	0	0	0	0	0	0	0	0	0	0
chr6	23916130	23918277	702	32.6816	0	0	1	252	2	450	0	0	0	0	0	0	0	0	0	0	0	0	0	0
chr6	23927004	23930014	0	0	0	0	0	0	0	0	0	0	0	0	0	0	0	0	0	0	0	0	0	0
chr6	23941603	23943738	553	25.8895	0	0	0	0	2	199	0	0	0	0	1	354	0	0	0	0	0	0	0	0
chr6	23944590	23948835	1421	33.4668	0	0	2	894	3	470	1	57	0	0	0	0	0	0	0	0	0	0	0	0
chr6	24264172	24265882	61	3.56517	1	61	0	0	0	0	0	0	0	0	0	0	0	0	0	0	0	0	0	0
chr6	24398897	24403956	3082	60.9091	0	0	0	0	4	3082	0	0	0	0	0	0	0	0	0	0	0	0	0	0
chr6	24522210	24523880	94	5.62537	1	20	0	0	1	74	0	0	0	0	0	0	0	0	0	0	0	0	0	0
chr6	24533108	24536524	2161	63.2426	0	0	0	0	0	0	0	0	0	0	3	2161	0	0	0	0	0	0	0	0
chr6	24539939	24546292	4827	75.9679	0	0	1	4827	0	0	0	0	0	0	0	0	0	0	0	0	0	0	0	0
chr6	24551759	24553899	0	0	0	0	0	0	0	0	0	0	0	0	0	0	0	0	0	0	0	0	0	0
chr6	24833446	24835136	48	2.83856	1	20	0	0	0	0	1	28	0	0	0	0	0	0	0	0	0	0	0	0
chr6	25751480	25754071	483	18.6343	1	131	0	0	2	352	0	0	0	0	0	0	0	0	0	0	0	0	0	0
chr6	25756181	25757872	114	6.73759	0	0	0	0	1	114	0	0	0	0	0	0	0	0	0	0	0	0	0	0
chr6	25760872	25762592	271	15.7467	0	0	0	0	3	271	0	0	0	0	0	0	0	0	0	0	0	0	0	0
chr6	25767253	25768965	0	0	0	0	0	0	0	0	0	0	0	0	0	0	0	0	0	0	0	0	0	0
chr6	25770680	25772796	62	2.92867	0	0	0	0	1	62	0	0	0	0	0	0	0	0	0	0	0	0	0	0
chr6	25775383	25777928	0	0	0	0	0	0	0	0	0	0	0	0	0	0	0	0	0	0	0	0	0	0
chr6	25808667	25810802	0	0	0	0	0	0	0	0	0	0	0	0	0	0	0	0	0	0	0	0	0	0
chr6	25812327	25814073	261	14.9399	0	0	0	0	2	261	0	0	0	0	0	0	0	0	0	0	0	0	0	0
chr6	25815478	25817619	294	13.7255	1	26	0	0	2	268	0	0	0	0	0	0	0	0	0	0	0	0	0	0
chr6	25820749	25823975	683	21.1652	1	38	0	0	4	645	0	0	0	0	0	0	0	0	0	0	0	0	0	0
chr6	25829055	25831151	35	1.66905	0	0	0	0	0	0	1	35	0	0	0	0	0	0	0	0	0	0	0	0
chr6	26964141	26965830	99	5.85799	0	0	0	0	0	0	0	0	0	0	1	99	0	0	0	0	0	0	0	0
chr6	28385838	28388412	660	25.6311	0	0	2	292	1	347	1	21	0	0	0	0	0	0	0	0	0	0	0	0
chr6	28543499	28548174	0	0	0	0	0	0	0	0	0	0	0	0	0	0	0	0	0	0	0	0	0	0
chr6	28820877	28822599	22	1.27684	0	0	0	0	0	0	1	22	0	0	0	0	0	0	0	0	0	0	0	0
chr6	28847642	28849327	208	12.3369	1	51	0	0	1	157	0	0	0	0	0	0	0	0	0	0	0	0	0	0
chr6	28853354	28856316	781	26.3584	1	86	0	0	4	627	1	68	0	0	0	0	0	0	0	0	0	0	0	0
chr6	29392903	29394613	55	3.21449	0	0	0	0	0	0	1	55	0	0	0	0	0	0	0	0	0	0	0	0
chr6	29400623	29402772	864	40.186	1	52	1	572	2	217	1	23	0	0	0	0	0	0	0	0	0	0	0	0
chr6	29409842	29411932	760	36.3462	2	99	0	0	3	661	0	0	0	0	0	0	0	0	0	0	0	0	0	0
chr6	29613215	29622217	1167	12.9623	2	110	0	0	8	1057	0	0	0	0	0	0	0	0	0	0	0	0	0	0
chr6	30361252	30362962	68	3.97428	0	0	0	0	0	0	2	68	0	0	0	0	0	0	0	0	0	0	0	0
chr6	30441277	30443093	394	21.6841	0	0	0	0	2	394	0	0	0	0	0	0	0	0	0	0	0	0	0	0
chr6	30793943	30801600	502	6.55524	0	0	0	0	0	0	0	0	0	0	1	502	0	0	0	0	0	0	0	0
chr6	30803761	30811472	0	0	0	0	0	0	0	0	0	0	0	0	0	0	0	0	0	0	0	0	0	0
chr6	30812297	30817350	0	0	0	0	0	0	0	0	0	0	0	0	0	0	0	0	0	0	0	0	0	0
chr6	30818155	30819890	0	0	0	0	0	0	0	0	0	0	0	0	0	0	0	0	0	0	0	0	0	0
chr6	31098008	31108244	1437	14.0373	2	179	0	0	9	1258	0	0	0	0	0	0	0	0	0	0	0	0	0	0
chr6	31111455	31117325	4948	84.2787	1	21	3	4927	0	0	0	0	0	0	0	0	0	0	0	0	0	0	0	0
chr6	31117776	31119439	221	13.2812	2	221	0	0	0	0	0	0	0	0	0	0	0	0	0	0	0	0	0	0
chr6	31134367	31136082	68	3.9627	0	0	1	68	0	0	0	0	0	0	0	0	0	0	0	0	0	0	0	0
chr6	31317126	31319896	828	29.8809	0	0	0	0	1	828	0	0	0	0	0	0	0	0	0	0	0	0	0	0
chr6	32096445	32098185	170	9.7645	0	0	0	0	1	170	0	0	0	0	0	0	0	0	0	0	0	0	0	0
chr6	32099150	32101788	232	8.79121	0	0	0	0	1	232	0	0	0	0	0	0	0	0	0	0	0	0	0	0
chr6	32112298	32114430	1718	80.5438	0	0	0	0	0	0	0	0	0	0	1	1718	0	0	0	0	0	0	0	0
chr7	536	2276	0	0	0	0	0	0	0	0	0	0	0	0	0	0	0	0	0	0	0	0	0	0
chr7	7845	9551	0	0	0	0	0	0	0	0	0	0	0	0	0	0	0	0	0	0	0	0	0	0
chr7	177130	182254	1628	31.7659	0	0	0	0	2	1586	1	42	0	0	0	0	0	0	0	0	0	0	0	0
chr7	546655	548573	311	16.2064	3	79	0	0	2	170	2	62	0	0	0	0	0	0	0	0	0	0	0	0
chr7	868368	870203	76	4.13943	1	76	0	0	0	0	0	0	0	0	0	0	0	0	0	0	0	0	0	0
chr7	886342	888902	170	6.63803	0	0	0	0	2	113	0	0	1	57	0	0	0	0	0	0	0	0	0	0
chr7	894262	895962	0	0	0	0	0	0	0	0	0	0	0	0	0	0	0	0	0	0	0	0	0	0
chr7	951801	954772	0	0	0	0	0	0	0	0	0	0	0	0	0	0	0	0	0	0	0	0	0	0
chr7	955577	957717	1070	49.9766	0	0	0	0	0	0	0	0	0	0	1	1070	0	0	0	0	0	0	0	0
chr7	986418	992893	812	12.5386	1	41	4	501	1	270	0	0	0	0	0	0	0	0	0	0	0	0	0	0
chr7	1675609	1677349	434	24.9282	2	74	0	0	3	360	0	0	0	0	0	0	0	0	0	0	0	0	0	0
chr7	1678161	1681140	0	0	0	0	0	0	0	0	0	0	0	0	0	0	0	0	0	0	0	0	0	0
chr7	1698122	1701525	700	20.564	0	0	0	0	2	556	0	0	0	0	1	144	0	0	0	0	0	0	0	0
chr7	1714778	1719075	498	11.5868	0	0	0	0	4	498	0	0	0	0	0	0	0	0	0	0	0	0	0	0
chr7	1785122	1787202	428	20.567	0	0	0	0	1	428	0	0	0	0	0	0	0	0	0	0	0	0	0	0
chr7	1923249	1926601	206	6.14375	0	0	0	0	2	206	0	0	0	0	0	0	0	0	0	0	0	0	0	0
chr7	1936305	1938074	371	20.9605	1	26	0	0	1	238	3	107	0	0	0	0	0	0	0	0	0	0	0	0
chr7	1938936	1940620	370	21.9585	0	0	0	0	2	317	1	53	0	0	0	0	0	0	0	0	0	0	0	0
chr7	1950740	1955377	1154	24.8814	0	0	1	82	6	1072	0	0	0	0	0	0	0	0	0	0	0	0	0	0
chr7	1958776	1963026	176	4.1402	0	0	0	0	2	176	0	0	0	0	0	0	0	0	0	0	0	0	0	0
chr7	1970005	1971749	25	1.43266	1	25	0	0	0	0	0	0	0	0	0	0	0	0	0	0	0	0	0	0
chr7	1986697	1988358	43	2.58724	0	0	0	0	0	0	1	43	0	0	0	0	0	0	0	0	0	0	0	0
chr7	2275527	2279372	500	13.0005	0	0	0	0	3	500	0	0	0	0	0	0	0	0	0	0	0	0	0	0
chr7	2397354	2399079	168	9.73349	0	0	0	0	1	168	0	0	0	0	0	0	0	0	0	0	0	0	0	0
chr7	2401245	2404208	464	15.6545	0	0	0	0	3	440	1	24	0	0	0	0	0	0	0	0	0	0	0	0
chr7	2409389	2414095	123	2.61313	0	0	0	0	1	123	0	0	0	0	0	0	0	0	0	0	0	0	0	0
chr7	2421747	2427264	224	4.05944	0	0	0	0	1	170	1	54	0	0	0	0	0	0	0	0	0	0	0	0
chr7	2431943	2434498	118	4.61659	1	26	0	0	0	0	0	0	0	0	1	92	0	0	0	0	0	0	0	0
chr7	2439670	2441344	26	1.55224	0	0	0	0	0	0	1	26	0	0	0	0	0	0	0	0	0	0	0	0
chr7	3912848	3915392	557	21.8861	0	0	1	260	0	0	0	0	0	0	1	297	0	0	0	0	0	0	0	0
chr7	3916202	3920232	472	11.7093	0	0	0	0	3	472	0	0	0	0	0	0	0	0	0	0	0	0	0	0
chr7	3932082	3935462	1279	37.829	0	0	0	0	6	1204	1	75	0	0	0	0	0	0	0	0	0	0	0	0
chr7	3938103	3941528	420	12.2592	1	76	0	0	1	235	0	0	0	0	0	0	0	0	0	0	0	0	1	109
chr7	5311901	5314416	0	0	0	0	0	0	0	0	0	0	0	0	0	0	0	0	0	0	0	0	0	0
chr7	5323428	5330208	1606	23.6838	0	0	0	0	9	1334	2	73	0	0	1	138	0	0	0	0	1	61	0	0
chr7	5437227	5441087	0	0	0	0	0	0	0	0	0	0	0	0	0	0	0	0	0	0	0	0	0	0
chr7	5443647	5447898	2869	67.4741	0	0	3	2869	0	0	0	0	0	0	0	0	0	0	0	0	0	0	0	0
chr7	5672855	5674980	0	0	0	0	0	0	0	0	0	0	0	0	0	0	0	0	0	0	0	0	0	0
chr7	5942401	5945426	0	0	0	0	0	0	0	0	0	0	0	0	0	0	0	0	0	0	0	0	0	0
chr7	5951246	5953371	90	4.2333	0	0	1	34	0	0	2	56	0	0	0	0	0	0	0	0	0	0	0	0
chr7	6273104	6276105	254	8.46103	0	0	0	0	1	254	0	0	0	0	0	0	0	0	0	0	0	0	0	0
chr7	6326088	6329514	668	19.4923	0	0	0	0	1	70	0	0	2	598	0	0	0	0	0	0	0	0	0	0
chr7	6330329	6335002	2282	48.8233	0	0	2	1044	5	1238	0	0	0	0	0	0	0	0	0	0	0	0	0	0
chr7	6530036	6531767	259	14.9538	0	0	0	0	1	259	0	0	0	0	0	0	0	0	0	0	0	0	0	0
chr7	6548063	6555290	626	8.66076	1	69	0	0	4	458	4	99	0	0	0	0	0	0	0	0	0	0	0	0
chr7	6603202	6608342	591	11.4958	0	0	0	0	4	514	2	77	0	0	0	0	0	0	0	0	0	0	0	0
chr7	6610917	6613899	1002	33.5903	0	0	1	621	3	360	1	21	0	0	0	0	0	0	0	0	0	0	0	0
chr7	6629504	6631645	57	2.66106	1	57	0	0	0	0	0	0	0	0	0	0	0	0	0	0	0	0	0	0
chr7	6641924	6646996	0	0	0	0	0	0	0	0	0	0	0	0	0	0	0	0	0	0	0	0	0	0
chr7	6647826	6650826	473	15.7614	0	0	2	473	0	0	0	0	0	0	0	0	0	0	0	0	0	0	0	0
chr7	6655125	6658063	512	17.4209	0	0	0	0	2	512	0	0	0	0	0	0	0	0	0	0	0	0	0	0
chr7	6664837	6666975	134	6.26461	0	0	0	0	1	96	1	38	0	0	0	0	0	0	0	0	0	0	0	0
chr7	6669503	6673332	1077	28.1201	0	0	0	0	3	818	0	0	1	259	0	0	0	0	0	0	0	0	0	0
chr7	6698644	6700772	272	12.776	0	0	0	0	2	272	0	0	0	0	0	0	0	0	0	0	0	0	0	0
chr7	6706375	6708055	799	47.5312	0	0	1	680	1	119	0	0	0	0	0	0	0	0	0	0	0	0	0	0
chr7	6712319	6714870	0	0	0	0	0	0	0	0	0	0	0	0	0	0	0	0	0	0	0	0	0	0
chr7	6799855	6804558	1620	34.4388	1	28	7	1341	2	226	1	25	0	0	0	0	0	0	0	0	0	0	0	0
chr7	6882315	6885249	166	5.65588	0	0	0	0	1	144	1	22	0	0	0	0	0	0	0	0	0	0	0	0
chr7	6960932	6963492	0	0	0	0	0	0	0	0	0	0	0	0	0	0	0	0	0	0	0	0	0	0
chr7	6964342	6966062	85	4.93899	0	0	1	85	0	0	0	0	0	0	0	0	0	0	0	0	0	0	0	0
chr7	6969914	6971609	54	3.18396	0	0	0	0	1	54	0	0	0	0	0	0	0	0	0	0	0	0	0	0
[truncated: 559 more rows]
