# Supplementary material for: Genome-wide copy number variations in Oryza sativa L
Source: BMC Genomics. 2013 Sep 23;14:649. doi: 10.1186/1471-2164-14-649 (PMC3856455; doi:10.1186/1471-2164-14-649)
Supplement: Additional file 8: Table S8 — High confidence CNVR frequency differences among groups. [file 1471-2164-14-649-S8.xls]

## Sheet: Table S8
Table S8. High confidence CNVR frequency differences among groups.
Chr	Start	End	Gain or loss relative to Nipponbare	indica	aus	rayada	aromatic	tropical japonica	temperate japonica		Genes												Genes
chr1	694610	709923	loss	0	0	0	0	1	0		Os01g0113000;
chr1	2139509	2141194	loss	0	0	0	0	1	0		null
chr1	4591878	4593598	loss	0	1	0	0	0	0		null
chr1	10324347	10332011	loss	0	0	0	1	0	0		null
chr1	11402941	11405037	loss	0	0	0	1	0	0		Os01g0305900;
chr1	11408519	11412300	loss	0	0	0	1	0	0		null
chr1	11418076	11422357	loss	0	0	0	1	0	0		null
chr1	11423173	11425315	loss	0	0	0	1	0	0		null
chr1	13720421	13722516	loss	0	1	0	0	0	0		null
chr1	23149720	23151454	loss	0	1	0	0	0	0		null
chr1	34941691	34943433	loss	1	0	0	0	0	0		Os01g0783800;
chr1	36636974	36639957	gain	0	0	0	1	0	0		Os01g0819233;
chr1	44438346	44440500	loss	0	0	0	0	1	0		Os01g0967501;
chr10	7079944	7081639	loss	0	1	0	0	0	0		null
chr10	17435849	17437573	loss	0	0	0	0	1	0		Os10g0460500;
chr10	19312029	19315134	gain	0	0	0	1	0	0		Os10g0495000;Os10g0495050;
chr10	19316549	19319104	gain	0	0	0	1	0	0		Os10g0495000;
chr11	11269720	11277416	loss	0	1	0	0	0	0		Os11g0300800;
chr11	18970098	18972248	loss	0	1	0	0	0	0		Os11g0480000;
chr11	20288777	20292184	loss	0	0	0	0	1	0		null
chr11	26310280	26312845	loss	0	0	0	0	1	0		null
chr11	28330242	28332396	loss	0	0	0	0	1	0		null
chr11	28339590	28343866	loss	0	0	0	0	1	0		Os11g0654100;Os11g0654000;
chr11	28394744	28399130	loss	0	0	0	0	1	0		Os11g0654800;
chr11	28406058	28409094	loss	0	0	0	0	1	0		null
chr11	28411257	28421924	loss	0	0	0	0	1	0		Os11g0655300;Os11g0655100;Os11g0655200;
chr11	29647224	29649376	loss	0	0	0	0	1	0		null
chr11	29923587	29925307	loss	0	0	0	0	1	0		Os11g0685300;Os11g0685400;
chr11	29932512	29935909	loss	0	0	0	0	1	0		Os11g0685600;
chr12	1941098	1953825	loss	0	1	0	0	0	0		Os12g0140266;Os12g0140300;
chr12	1968700	1972517	loss	0	1	0	0	0	0		Os12g0140600;
chr12	5404016	5405682	loss	0	0	1	0	0	0		null
chr12	5406665	5408893	loss	0	0	1	0	0	0		Os12g0203200;
chr12	9972976	9975922	loss	0	0	0	0	1	0		Os12g0272500;
chr12	15629370	15631970	loss	0	0	0	0	1	0		Os12g0450500;
chr12	16415507	16418461	loss	0	1	0	0	0	0		null
chr12	16435993	16442781	loss	0	1	0	0	0	0		null
chr12	17062735	17065280	loss	0	0	0	0	1	0		Os12g0471100;
chr12	24473600	24475725	loss	0	1	0	0	0	0		null
chr12	24921645	24927588	loss	0	1	0	0	0	0		Os12g0591300;
chr2	2325848	2328378	loss	0	0	0	0	1	0		Os02g0142400;
chr2	2372414	2375389	loss	0	0	0	1	0	0		Os02g0142850;
chr2	2444740	2447720	loss	0	0	0	1	0	0		Os02g0144200;
chr2	2605533	2608088	loss	0	0	0	1	0	0		Os02g0147500;
chr2	29844906	29850865	gain	0	0	0	0	1	0		null
chr2	36789916	36791656	gain	0	0	0	1	0	0		null
chr3	17653067	17654748	loss	0	0	0	1	0	0		Os03g0411900;
chr3	19925874	19929709	loss	0	0	1	0	0	0		null
chr3	26188460	26190583	loss	0	1	0	0	0	0		null
chr4	18057981	18061012	loss	0	0	0	0	0	1		Os04g0367400;
chr4	18283292	18285415	loss	0	0	0	0	1	0		null
chr4	18286290	18288406	loss	0	0	0	0	1	0		null
chr5	5079031	5081970	loss	0	1	0	0	0	0		null
chr5	5146927	5150319	loss	0	1	0	0	0	0		Os05g0184500;
chr5	5162016	5164109	loss	0	1	0	0	0	0		Os05g0184500;
chr5	5180856	5182956	loss	0	1	0	0	0	0		Os05g0185767;
chr5	5234203	5235858	loss	0	0	0	0	1	0		null
chr5	6902409	6904544	loss	1	0	0	0	0	0		null
chr5	13169134	13171664	loss	0	0	0	0	1	0		Os05g0296200;
chr6	1064128	1065857	loss	0	0	0	0	1	0		Os06g0119600;
chr6	30441277	30443093	loss	0	0	0	1	0	0		null
chr6	32099150	32101788	loss	0	0	0	0	1	0		null
chr7	8872524	8877728	loss	0	0	0	1	0	0		Os07g0256866;
chr7	13408672	13411605	loss	0	0	0	0	1	0		Os07g0409100;
chr7	25715469	25717141	loss	0	0	0	0	0	1		null
chr7	25843695	25846107	loss	0	0	0	0	0	1		null
chr8	4728330	4730532	loss	0	0	0	0	1	0		null
chr8	5689981	5692102	loss	0	1	0	0	0	0		Os08g0198700;
chr8	16161054	16163632	loss	0	0	0	0	1	0		Os08g0352400;
chr8	16333301	16337530	loss	0	0	0	0	1	0		Os08g0355400;
chr8	16342700	16346053	loss	0	0	0	0	1	0		null
chr8	22021382	22027017	loss	0	0	0	0	1	0		null
chr8	22033134	22034834	loss	0	0	0	0	1	0		Os08g0449200;
chr8	22038601	22043666	loss	0	0	0	0	1	0		Os08g0449500;
chr8	22048963	22053094	loss	0	0	0	0	1	0		null
chr9	5194988	5199193	loss	0	0	0	0	1	0		Os09g0261900;
chr9	5217763	5221551	loss	0	0	0	1	0	0		null
chr9	5551267	5555095	loss	0	0	0	1	0	0		Os09g0265500;
chr9	5555945	5562298	loss	0	0	0	1	0	0		Os09g0265500;
chr9	5723792	5725938	loss	0	0	0	1	0	0		Os09g0267701;Os09g0267600;
chr9	20551170	20554585	loss	0	1	0	0	0	0		null
