# Supplementary material for: Genome-wide copy number variations in Oryza sativa L
Source: BMC Genomics. 2013 Sep 23;14:649. doi: 10.1186/1471-2164-14-649 (PMC3856455; doi:10.1186/1471-2164-14-649)
Supplement: Additional file 9: Table S9 — Primers used for PCR validation of gene loss events. [file 1471-2164-14-649-S9.xls]

## Sheet: Table S9
Table S9. Primers used for PCR validation of gene loss events.
CNV	Gene	Primer_forward	Primer_reverse	Size (bp)
chr1:14670419-14676076	Os01g0358700	TGACGTTTGGAGCAGAGATG	TAGTGCTGTTGCGGCTAATG	289
chr10:19885418-19894334	Os10g0507000	CACCAACAGAACACAATCGG	CAAATGCAAAGGGGTCTGTT	284
chr7:6548063-6555290	Os07g0218200	TATGAAAAAGAGCACGCACG	GCCTCCTCTAAAGTTGCACG	103
chr11:29182507-29186380	Os11g0668650	CTTGTCGAGGGAACTTGCTC	GACAGGACCCATGAATGCTT	141
chr12:8242379-8254680	Os12g0247700	GTCCCAGCGCAGAATAACTC	ATTCAGAAGGACTCCAGCGA	220
