# Supplementary material for: Genome-wide copy number variations in Oryza sativa L
Source: BMC Genomics. 2013 Sep 23;14:649. doi: 10.1186/1471-2164-14-649 (PMC3856455; doi:10.1186/1471-2164-14-649)
Supplement: Additional file 10: Table S10 — Gene content of 2886 CNVRs. [file 1471-2164-14-649-S10.xls]

## Sheet: Table S10
Table S10. Gene content of 2886 CNVRs.
Chr	Start	End	Gene
chr1	86415	88531	Os01g0101800;Os01g0101900;
chr1	287385	289950	Os01g0105300;Os01g0105400;
chr1	694610	709923	Os01g0113000;
chr1	731138	735392	Os01g0113400;Os01g0113500;
chr1	763622	766129	null
chr1	767009	769144	Os01g0114100;
chr1	785767	790001	Os01g0114600;Os01g0114700;
chr1	790853	795158	Os01g0114900;Os01g0114700;Os01g0114800;
chr1	803929	807339	Os01g0115300;Os01g0115100;
chr1	808199	811213	Os01g0115300;
chr1	912203	913949	Os01g0116200;
chr1	915604	917334	Os01g0116300;
chr1	941298	942953	null
chr1	975349	978325	Os01g0117300;
chr1	985139	988501	Os01g0117400;Os01g0117500;
chr1	993275	998495	Os01g0117600;Os01g0117700;
chr1	2013880	2018128	Os01g0137500;Os01g0137550;
chr1	2139509	2141194	null
chr1	2415638	2417773	Os01g0144900;
chr1	2420386	2422100	Os01g0145000;
chr1	2433445	2437974	Os01g0145200;
chr1	2446577	2449554	null
chr1	2450913	2457817	Os01g0145600;
chr1	2458798	2461350	null
chr1	2462175	2463889	null
chr1	2465163	2467172	null
chr1	2473530	2475225	null
chr1	2476476	2482453	Os01g0145951;
chr1	2486001	2491148	Os01g0146101;
chr1	2534792	2537727	null
chr1	2538167	2540287	null
chr1	2546204	2547932	null
chr1	2556223	2558353	null
chr1	2616184	2622200	Os01g0148100;
chr1	2626226	2628823	Os01g0148200;
chr1	2631678	2633847	Os01g0148400;
chr1	2815623	2819045	null
chr1	2825324	2827414	Os01g0152500;
chr1	3060855	3064708	Os01g0158533;Os01g0158500;
chr1	3066417	3070202	Os01g0158600;Os01g0158566;
chr1	3073223	3076189	null
chr1	3078769	3081019	Os01g0158800;
chr1	3140747	3145826	Os01g0160200;
chr1	3151557	3153251	null
chr1	3171989	3174550	null
chr1	3175380	3177955	null
chr1	3192108	3193824	null
chr1	3221225	3224580	Os01g0161300;Os01g0161200;
chr1	3225030	3226736	Os01g0161200;
chr1	3241934	3243620	Os01g0162001;
chr1	3249609	3251745	null
chr1	3257653	3260203	Os01g0162400;Os01g0162500;
chr1	3261283	3262980	Os01g0162500;
chr1	3272074	3277139	Os01g0162800;Os01g0162701;
chr1	3440915	3444348	Os01g0167400;
chr1	4450249	4451991	Os01g0184200;
chr1	4457897	4467937	null
chr1	4591878	4593598	null
chr1	4614497	4616177	Os01g0186600;
chr1	8527639	8529342	null
chr1	10324347	10332011	null
chr1	10549179	10552184	null
chr1	11177646	11179376	Os01g0302100;
chr1	11402941	11405037	Os01g0305900;
chr1	11408519	11412300	null
chr1	11418076	11422357	null
chr1	11423173	11425315	null
chr1	12272222	12275660	Os01g0319200;
chr1	12276510	12278376	null
chr1	12280503	12282607	null
chr1	12285998	12287795	null
chr1	12325772	12330022	null
chr1	12348082	12352760	null
chr1	12358436	12362696	null
chr1	12761082	12764472	null
chr1	12768417	12773089	null
chr1	12774349	12776483	null
chr1	12777803	12781201	Os01g0328300;
chr1	13043010	13047540	Os01g0332650;Os01g0332500;
chr1	13134120	13140717	null
chr1	13190990	13192695	null
chr1	13274373	13278658	null
chr1	13537392	13539671	null
chr1	13540603	13543140	Os01g0340801;
chr1	13548918	13550651	null
chr1	13565670	13567415	null
chr1	13568226	13569950	null
chr1	13572967	13574669	null
chr1	13579637	13582194	Os01g0341200;
chr1	13590724	13595639	null
chr1	13691090	13694175	Os01g0343100;
chr1	13695937	13699792	Os01g0343100;
chr1	13720421	13722516	null
chr1	13738021	13740612	null
chr1	13804746	13809003	null
chr1	13855599	13857724	null
chr1	13860472	13862192	null
chr1	14402896	14405434	null
chr1	14411300	14413424	null
chr1	14414744	14416409	null
chr1	14549883	14552026	null
chr1	14663210	14664890	null
chr1	14670419	14676076	Os01g0358700;
chr1	14719601	14723826	Os01g0359400;
chr1	14730021	14734744	null
chr1	14740842	14743364	Os01g0359800;
chr1	14745934	14748461	null
chr1	14942144	14945542	Os01g0363500;Os01g0363600;
chr1	15062014	15064559	null
chr1	15099315	15103110	Os01g0366100;
chr1	15107411	15110371	Os01g0366300;
chr1	15485024	15487169	null
chr1	15527086	15530062	null
chr1	16236515	16245450	null
chr1	16246310	16250137	null
chr1	16669294	16673504	null
chr1	16905865	16910101	null
chr1	18732360	18737862	null
chr1	18739996	18741833	null
chr1	19654672	19656767	null
chr1	20036636	20040086	null
chr1	20077719	20080259	Os01g0519400;
chr1	20085017	20086904	null
chr1	20163031	20164690	Os01g0520600;
chr1	20167929	20170504	Os01g0520600;
chr1	20173915	20176083	null
chr1	20186026	20188985	Os01g0520800;
chr1	20198133	20208759	null
chr1	20212458	20219012	Os01g0521250;Os01g0521200;
chr1	20265743	20267438	null
chr1	20496586	20500407	null
chr1	20662861	20667180	null
chr1	21269030	21272011	null
chr1	21314283	21317253	Os01g0538000;
chr1	21513237	21516659	Os01g0541000;
chr1	22361902	22363588	Os01g0552100;
chr1	22374083	22376170	null
chr1	22411853	22417372	Os01g0553200;Os01g0552850;
chr1	22418222	22420808	null
chr1	22436513	22439463	Os01g0553400;
chr1	22457966	22462411	null
chr1	22500491	22502661	null
chr1	22672411	22674941	Os01g0556800;
chr1	22821673	22824648	null
chr1	23052116	23058091	Os01g0563000;
chr1	23061711	23064720	Os01g0563000;
chr1	23066434	23068089	Os01g0563000;
chr1	23149720	23151454	null
chr1	23153565	23156554	Os01g0564300;
chr1	23164260	23168060	Os01g0564400;Os01g0564300;
chr1	23170661	23174046	Os01g0564300;
chr1	23177446	23180856	Os01g0564300;
chr1	23186279	23188834	Os01g0564532;Os01g0564600;
chr1	23190135	23191788	null
chr1	23194170	23196335	null
chr1	23233492	23235759	null
chr1	23242398	23244936	null
chr1	23302261	23304342	null
chr1	23444629	23448837	null
chr1	23450188	23453169	null
chr1	23997509	24000484	Os01g0578200;
chr1	24005913	24008038	Os01g0578500;
chr1	24383911	24387734	Os01g0585300;Os01g0585400;
chr1	24703589	24705336	Os01g0590700;
chr1	24707042	24711757	Os01g0590700;
chr1	25261595	25265880	Os01g0601625;
chr1	25286977	25289557	null
chr1	25382528	25384661	null
chr1	25402492	25406736	Os01g0603700;
chr1	25523212	25524915	null
chr1	26021986	26024160	Os01g0615050;Os01g0615100;
chr1	27256318	27261834	Os01g0636700;
chr1	27438863	27443738	Os01g0640000;
chr1	29542884	29544583	null
chr1	30069506	30072031	null
chr1	30103460	30105135	Os01g0687700;
chr1	30742168	30746002	null
chr1	30749097	30753339	Os01g0700900;
chr1	31263647	31265752	Os01g0710800;
chr1	31419908	31424267	null
chr1	31433362	31438928	Os01g0714600;
chr1	31448118	31450698	Os01g0714800;
chr1	34460239	34463253	Os01g0774166;
chr1	34464258	34469314	Os01g0774200;
chr1	34819936	34825901	Os01g0781100;
chr1	34827615	34829756	Os01g0781200;
chr1	34941691	34943433	Os01g0783800;
chr1	34967689	34971554	Os01g0784500;Os01g0784450;
chr1	35236710	35238760	null
chr1	35276507	35279022	null
chr1	35391036	35394841	Os01g0794900;Os01g0794800;
chr1	35395697	35397827	Os01g0795000;
chr1	35546917	35548612	Os01g0799000;
chr1	35553296	35559711	Os01g0799100;
chr1	35984143	35987125	null
chr1	36165986	36167738	Os01g0810500;
chr1	36636974	36639957	Os01g0819233;
chr1	36746286	36750643	null
chr1	36926161	36928732	null
chr1	40281329	40283524	Os01g0887400;
chr1	40567112	40569347	null
chr1	40670882	40673199	null
chr1	40800837	40802559	Os01g0898600;
chr1	41511709	41515082	null
chr1	42117911	42121317	Os01g0922800;
chr1	42125960	42128058	Os01g0922800;
chr1	42665681	42667371	null
chr1	42917223	42920658	Os01g0937300;
chr1	42921558	42923697	Os01g0937300;
chr1	42924632	42930577	Os01g0937366;Os01g0937400;
chr1	42931857	42933607	Os01g0937400;
chr1	43256510	43261392	Os01g0944000;
chr1	43412009	43414559	null
chr1	43415409	43417525	null
chr1	43446383	43450213	Os01g0947700;Os01g0947767;
chr1	43454564	43456304	null
chr1	43753171	43759127	Os01g0953100;
chr1	43766305	43768827	Os01g0953400;
chr1	44154396	44159062	Os01g0961300;
chr1	44162332	44169255	Os01g0961600;
chr1	44424812	44428258	null
chr1	44429215	44433045	Os01g0967400;
chr1	44433902	44435626	Os01g0967400;
chr1	44438346	44440500	Os01g0967501;
chr1	44442652	44451205	Os01g0967700;Os01g0967600;
chr1	45019356	45021037	null
chr10	552569	554695	null
chr10	724523	728379	null
chr10	782326	784490	null
chr10	878322	881041	null
chr10	1052600	1055141	Os10g0116300;Os10g0116400;
chr10	1058686	1060378	null
chr10	1064706	1067261	Os10g0116600;
chr10	1067816	1076838	Os10g0116701;
chr10	1077688	1079377	null
chr10	1137527	1141019	Os10g0118000;
chr10	1158666	1163723	Os10g0118200;Os10g0118100;
chr10	1304621	1306300	null
chr10	1307175	1314386	Os10g0120300;
chr10	1316126	1319958	null
chr10	1548170	1550720	null
chr10	1574640	1578026	null
chr10	1578901	1581883	null
chr10	1598144	1599878	null
chr10	1604451	1606168	null
chr10	1609594	1612136	null
chr10	1672713	1676742	null
chr10	1875879	1877995	null
chr10	1884174	1885854	Os10g0130701;
chr10	1904015	1907825	null
chr10	1912495	1920548	Os10g0131200;
chr10	1941881	1944311	null
chr10	1948325	1950492	Os10g0131800;
chr10	1954042	1955742	Os10g0131800;
chr10	1960103	1963518	null
chr10	1995892	1998829	Os10g0132300;
chr10	2020880	2026031	Os10g0132500;
chr10	2047657	2049357	Os10g0132700;
chr10	2051067	2052752	Os10g0132700;Os10g0132800;
chr10	2209294	2218226	Os10g0135700;
chr10	2225119	2230173	Os10g0136100;
chr10	2235293	2237381	null
chr10	2239919	2244612	Os10g0136150;Os10g0136200;
chr10	2246455	2248570	Os10g0136400;
chr10	2349065	2352883	Os10g0138000;
chr10	2353719	2357591	null
chr10	2358411	2362253	Os10g0138100;Os10g0138150;
chr10	2368227	2370354	null
chr10	2528776	2530470	Os10g0141400;
chr10	2549308	2551018	Os10g0141600;
chr10	2587546	2589291	Os10g0142500;
chr10	2658957	2670456	null
chr10	3040493	3042190	null
chr10	3109660	3112610	null
chr10	3133197	3135361	Os10g0152801;
chr10	3345370	3353158	null
chr10	3382002	3383742	null
chr10	3620807	3622923	null
chr10	3673291	3676661	null
chr10	3708619	3710320	null
chr10	3727049	3729606	Os10g0158700;
chr10	3761413	3763537	null
chr10	3857819	3859994	null
chr10	3877023	3881712	null
chr10	3883895	3886485	null
chr10	3897136	3899221	Os10g0161100;
chr10	3903912	3906027	null
chr10	3906892	3911567	Os10g0161400;
chr10	4214579	4216786	null
chr10	4320853	4323388	null
chr10	4393017	4396017	null
chr10	4398176	4402411	null
chr10	4864786	4866956	Os10g0173800;
chr10	4867806	4869926	null
chr10	4879108	4884623	null
chr10	4892454	4915380	null
chr10	4936232	4941192	null
chr10	4968849	4975332	null
chr10	5002057	5006127	null
chr10	5034156	5037141	null
chr10	5039424	5044109	null
chr10	5047539	5050980	Os10g0175600;
chr10	5065358	5067873	null
chr10	5171481	5174852	null
chr10	5216549	5219032	null
chr10	5343498	5349019	null
chr10	5349866	5351991	Os10g0180800;
chr10	5352846	5355007	Os10g0180800;
chr10	5370510	5372205	null
chr10	5378062	5379784	Os10g0181100;
chr10	5528702	5531690	null
chr10	5782631	5788263	Os10g0187366;
chr10	6068661	6070361	null
chr10	6071735	6073896	null
chr10	6414390	6416545	null
chr10	6510553	6517387	Os10g0196050;Os10g0196000;
chr10	6545977	6551906	Os10g0197000;
chr10	6593985	6599240	Os10g0197600;
chr10	6603860	6605530	Os10g0197700;
chr10	6606419	6608949	Os10g0197700;
chr10	7079944	7081639	null
chr10	7402923	7404669	Os10g0206000;
chr10	7433716	7437100	Os10g0206800;
chr10	7441799	7443594	null
chr10	7515544	7521070	null
chr10	7975444	7983811	Os10g0214300;Os10g0214400;
chr10	8530705	8537905	Os10g0315400;
chr10	8748657	8753897	null
chr10	8799319	8801014	Os10g0317300;
chr10	9168527	9172342	null
chr10	9178154	9180679	null
chr10	9623827	9625488	null
chr10	9920035	9926435	null
chr10	9932117	9933777	null
chr10	9934627	9937612	null
chr10	10003772	10007206	null
chr10	10632827	10634515	null
chr10	10635345	10637512	null
chr10	10639587	10643498	Os10g0344500;
chr10	10969208	10972173	Os10g0349600;
chr10	10973123	10976374	null
chr10	11401638	11405914	null
chr10	11489754	11493146	Os10g0360900;
chr10	11734321	11736051	null
chr10	11833797	11835542	null
chr10	11836032	11838135	null
chr10	11858645	11863740	Os10g0366400;
chr10	11947366	11949914	null
chr10	11952916	11955043	null
chr10	11966495	11969055	null
chr10	11977970	11980099	Os10g0369000;
chr10	11987962	11993918	null
chr10	12047663	12049369	Os10g0370100;
chr10	12052175	12053887	Os10g0370100;
chr10	12102684	12107512	Os10g0370800;
chr10	12724569	12727109	null
chr10	12842841	12844526	Os10g0382400;
chr10	13183661	13190081	Os10g0386300;
chr10	14159358	14162766	null
chr10	14525083	14527249	null
chr10	14530568	14532701	null
chr10	14646059	14652656	null
chr10	14734401	14736077	Os10g0410100;
chr10	15222476	15228036	null
chr10	15387704	15391300	null
chr10	15670617	15672303	null
chr10	15739808	15741527	null
chr10	15755929	15757664	Os10g0429000;
chr10	15762817	15766602	Os10g0429300;Os10g0429200;
chr10	15767512	15776224	Os10g0429400;
chr10	15777175	15779290	Os10g0429600;
chr10	15784950	15786618	Os10g0429651;
chr10	16756422	16758081	null
chr10	16760106	16766488	null
chr10	16769098	16772043	null
chr10	16775154	16778551	null
chr10	16782629	16785175	null
chr10	16787397	16790326	null
chr10	16823171	16824847	null
chr10	16828142	16829830	null
chr10	16842670	16846075	null
chr10	16847330	16849869	null
chr10	16862806	16865372	null
chr10	16877199	16879316	null
chr10	16881891	16884024	Os10g0450000;
chr10	16885436	16887138	null
chr10	16889580	16891260	null
chr10	16900247	16901904	null
chr10	16906212	16907913	Os10g0450400;
chr10	16909647	16914325	Os10g0450400;
chr10	17435849	17437573	Os10g0460500;
chr10	17515839	17517549	null
chr10	17803299	17808351	null
chr10	17833390	17835927	null
chr10	18666692	18668836	null
chr10	18669671	18673535	null
chr10	18675685	18677834	null
chr10	19103630	19117640	null
chr10	19135727	19137457	null
chr10	19312029	19315134	Os10g0495000;Os10g0495050;
chr10	19316549	19319104	Os10g0495000;
chr10	19321489	19331058	Os10g0495100;Os10g0495200;
chr10	19332458	19340270	Os10g0495300;Os10g0495200;
chr10	19434957	19442511	Os10g0497300;
chr10	19443365	19445160	Os10g0497366;
chr10	19446805	19448485	null
chr10	19881189	19882894	null
chr10	19885418	19894334	Os10g0507000;
chr10	19896420	19899380	null
chr10	19900666	19905758	null
chr10	19908416	19910107	null
chr10	20292045	20298194	Os10g0513300;
chr10	20381425	20384420	null
chr10	20455091	20458502	null
chr10	20817476	20823041	null
chr10	20941674	20943393	null
chr10	20943828	20945536	null
chr10	21565019	21568839	Os10g0540300;
chr10	22469432	22471098	null
chr10	22471958	22474923	null
chr10	23074720	23077645	Os10g0569500;
chr10	23555416	23557461	Os10g0578050;
chr10	23638223	23641219	Os10g0580001;Os10g0579900;
chr11	756387	758052	null
chr11	1008875	1013826	Os11g0123033;
chr11	1015420	1017755	Os11g0123066;
chr11	1019010	1026256	null
chr11	1044768	1047748	null
chr11	2072759	2076189	Os11g0146200;
chr11	2079750	2083533	Os11g0146300;
chr11	2345863	2349283	Os11g0150800;
chr11	3103307	3106278	null
chr11	3112788	3114506	null
chr11	3116312	3118457	null
chr11	3162137	3164287	Os11g0166100;
chr11	3176632	3179152	null
chr11	3193679	3196645	null
chr11	3445436	3449775	Os11g0170900;
chr11	3517855	3522095	Os11g0172133;Os11g0172150;
chr11	3524712	3527285	Os11g0172166;
chr11	3546649	3549659	Os11g0172600;
chr11	3553058	3556838	null
chr11	3663600	3665309	Os11g0174250;
chr11	3666570	3668279	null
chr11	4164861	4166601	null
chr11	4169113	4170820	null
chr11	4427858	4430825	Os11g0187500;Os11g0187533;
chr11	4496086	4498586	null
chr11	4500041	4501761	null
chr11	4681355	4683011	null
chr11	4919589	4923448	null
chr11	4927559	4930086	Os11g0198900;Os11g0198951;
chr11	4944970	4946686	null
chr11	5163541	5166113	Os11g0202600;
chr11	5197020	5206411	null
chr11	5217717	5221499	Os11g0203400;
chr11	5227573	5229320	null
chr11	5231932	5235786	null
chr11	5239457	5241997	Os11g0204100;
chr11	5258173	5261620	Os11g0204600;
chr11	5423499	5429956	null
chr11	5582378	5584898	Os11g0208900;
chr11	5757148	5762282	Os11g0211400;Os11g0211300;Os11g0211200;
chr11	5763969	5769248	Os11g0211300;
chr11	5775667	5782004	null
chr11	5796634	5800069	null
chr11	5802669	5807326	null
chr11	5809461	5812823	Os11g0212300;
chr11	5910087	5911760	null
chr11	5917496	5919233	null
chr11	5922212	5923904	null
chr11	5938290	5941673	null
chr11	6395099	6398929	null
chr11	6401949	6406196	Os11g0223000;Os11g0222900;
chr11	6419395	6425773	Os11g0223201;
chr11	6430039	6431739	Os11g0223400;
chr11	6480544	6486706	Os11g0224300;
chr11	6538262	6541197	Os11g0225300;
chr11	6579029	6580739	Os11g0226100;
chr11	6588488	6590147	Os11g0226400;
chr11	6591243	6593781	Os11g0226400;
chr11	6594621	6599277	Os11g0226400;
chr11	6600167	6608622	Os11g0226700;
chr11	6613445	6616820	Os11g0226900;Os11g0226800;
chr11	6619059	6621149	Os11g0226933;
chr11	6626840	6628810	Os11g0226966;
chr11	6633871	6637736	null
chr11	6659551	6663356	Os11g0227200;Os11g0227250;
chr11	6664242	6670572	Os11g0227300;
chr11	6671527	6673652	null
chr11	6674627	6680009	Os11g0227700;Os11g0227600;
chr11	6808066	6810605	Os11g0228600;Os11g0228201;
chr11	6814251	6816820	Os11g0228600;Os11g0228201;
chr11	6821690	6830218	Os11g0228201;Os11g0228800;
chr11	6833144	6836942	Os11g0228800;
chr11	6842368	6853755	Os11g0229100;Os11g0229000;
chr11	6869522	6871222	Os11g0229500;
chr11	6872302	6879495	Os11g0229500;Os11g0229600;
chr11	6919171	6922329	null
chr11	7343155	7347395	Os11g0237600;Os11g0237700;
chr11	7365122	7370668	Os11g0238000;
chr11	7405475	7409761	null
chr11	7410601	7412697	null
chr11	7413572	7415247	null
chr11	7416095	7418270	null
chr11	7422571	7424696	null
chr11	8155670	8159070	null
chr11	8573170	8575338	Os11g0258400;
chr11	8647620	8653616	Os11g0259700;
chr11	8654422	8657444	null
chr11	8674951	8680873	Os11g0260100;
chr11	8683110	8684802	null
chr11	8687569	8689743	null
chr11	8701529	8704934	Os11g0260200;
chr11	8706226	8707910	null
chr11	8765969	8768935	null
chr11	8899092	8900767	null
chr11	8909772	8912773	null
chr11	8916169	8921285	null
chr11	9431299	9433018	null
chr11	9452041	9454153	Os11g0270000;Os11g0269900;
chr11	9457130	9458815	null
chr11	9464802	9468634	Os11g0270500;
chr11	9472920	9476735	Os11g0270700;Os11g0270500;
chr11	9490160	9492290	null
chr11	9493145	9496192	null
chr11	9497489	9499170	null
chr11	9501287	9505134	null
chr11	9508499	9510239	Os11g0271000;
chr11	9517089	9520495	Os11g0271100;
chr11	9521301	9525556	Os11g0271100;
chr11	9542535	9544665	null
chr11	9547816	9550494	null
chr11	9551369	9553534	null
chr11	9603420	9605578	null
chr11	9612862	9614993	null
chr11	9621044	9622698	null
chr11	9633199	9637578	Os11g0272300;
chr11	9670531	9682470	Os11g0272900;Os11g0272800;
chr11	9700471	9704302	null
chr11	9705152	9707320	null
chr11	9708145	9715570	null
chr11	9938939	9941514	Os11g0278300;
chr11	9974545	9977049	null
chr11	9977923	9980487	null
chr11	10050847	10052987	null
chr11	10354018	10356546	null
chr11	10513908	10519890	Os11g0289700;
chr11	10591753	10598743	Os11g0290700;
chr11	10599592	10602521	null
chr11	10795543	10797198	null
chr11	11269720	11277416	Os11g0300800;
chr11	11282609	11285546	null
chr11	11297159	11300145	null
chr11	11300965	11303966	null
chr11	11606204	11608341	null
chr11	11617746	11620344	Os11g0306100;
chr11	11621175	11625846	null
chr11	11632948	11637238	Os11g0306400;
chr11	11640696	11644963	null
chr11	11647527	11650898	null
chr11	15235731	15238235	null
chr11	15951566	15957547	null
chr11	16757842	16759977	null
chr11	17260197	17264471	Os11g0450400;
chr11	17408970	17413226	null
chr11	17818442	17826179	Os11g0460700;
chr11	17827929	17830065	Os11g0460800;
chr11	17831095	17837445	Os11g0460800;
chr11	17937168	17943563	Os11g0462800;
chr11	17945250	17948689	Os11g0462800;Os11g0462900;
chr11	17953765	17956740	null
chr11	18099216	18101354	null
chr11	18102192	18106062	Os11g0465200;
chr11	18508013	18512217	Os11g0474100;
chr11	18515388	18517044	Os11g0474400;
chr11	18527473	18530019	null
chr11	18530901	18533001	Os11g0474450;Os11g0474500;
chr11	18533891	18536051	Os11g0474450;
chr11	18541131	18544110	null
chr11	18557489	18559994	Os11g0474600;
chr11	18570486	18572586	null
chr11	18583118	18585768	Os11g0474800;
chr11	18645818	18648988	null
chr11	18711061	18712726	Os11g0476000;
chr11	18713610	18725470	Os11g0476000;
chr11	18926170	18930865	Os11g0479400;
chr11	18936429	18945372	null
chr11	18952788	18954498	Os11g0480000;
chr11	18970098	18972248	Os11g0480000;
chr11	18996291	18998406	null
chr11	19004469	19009162	Os11g0481150;
chr11	19020772	19023756	null
chr11	19024577	19029712	null
chr11	19036150	19037855	null
chr11	19038715	19040793	null
chr11	19268395	19270108	null
chr11	19272345	19274915	Os11g0486000;Os11g0485900;
chr11	19277025	19278717	Os11g0485900;
chr11	19518904	19521049	null
chr11	19597711	19600642	null
chr11	19611866	19613792	null
chr11	19616844	19619608	Os11g0492800;
chr11	19704401	19707411	null
chr11	19979595	19982148	null
chr11	19988661	19994603	null
chr11	19995418	20001378	null
chr11	20002718	20004421	Os11g0501500;
chr11	20118621	20120728	null
chr11	20127283	20130685	null
chr11	20188625	20191585	Os11g0506300;
chr11	20222025	20224131	null
chr11	20286275	20287930	null
chr11	20288777	20292184	null
chr11	20482506	20489735	Os11g0513000;
chr11	20496302	20505884	Os11g0513500;
chr11	20508053	20510155	null
chr11	20519252	20523517	Os11g0513700;
chr11	20530923	20533454	Os11g0513900;
chr11	20660995	20664366	null
chr11	20806841	20808963	null
chr11	20809813	20812364	null
chr11	21142364	21146840	null
chr11	21165881	21173793	null
chr11	21291488	21294007	null
chr11	21508451	21512740	Os11g0532200;
chr11	21594388	21598184	Os11g0533800;
chr11	21804750	21808675	Os11g0539100;
chr11	21850188	21852731	Os11g0539700;
chr11	21866034	21869929	Os11g0539901;Os11g0540100;Os11g0540000;
chr11	21877606	21880597	Os11g0540100;
chr11	21893781	21896126	null
chr11	21899631	21901296	Os11g0540500;
chr11	21902429	21905824	Os11g0540600;
chr11	21915242	21919527	null
chr11	21924263	21928069	null
chr11	21928939	21934006	Os11g0540900;
chr11	21939884	21942462	null
chr11	22062427	22064167	null
chr11	22073557	22075272	null
chr11	22289322	22291875	Os11g0545300;
chr11	22292903	22301023	Os11g0545300;
chr11	22422312	22424047	null
chr11	22486089	22488237	Os11g0549000;
chr11	22492924	22495012	null
chr11	22495867	22498921	Os11g0549300;
chr11	22509573	22511234	null
chr11	22580751	22582905	Os11g0549665;
chr11	22589596	22591256	Os11g0549675;
chr11	22596091	22606282	Os11g0549680;
chr11	22644821	22650810	Os11g0550100;
chr11	22651948	22654024	null
chr11	22661010	22663955	Os11g0550500;
chr11	22672145	22674273	null
chr11	22685092	22687222	Os11g0550900;
chr11	22689745	22691423	null
chr11	22697516	22700876	Os11g0551300;
chr11	22777518	22779222	null
chr11	22785148	22791953	null
chr11	22869228	22871800	null
chr11	23093447	23095567	null
chr11	23217057	23223836	null
chr11	23227695	23236680	Os11g0564800;
chr11	23299612	23302160	null
chr11	23344944	23350036	Os11g0567600;
chr11	23485838	23490194	Os11g0569800;
chr11	23496162	23501294	Os11g0570000;
chr11	23523433	23525599	Os11g0570400;
chr11	23834416	23836120	null
chr11	23848431	23850570	null
chr11	23859309	23863148	null
chr11	23864420	23866924	null
chr11	23881945	23885314	Os11g0575600;
chr11	23928102	23931205	Os11g0576900;
chr11	23934951	23937512	null
chr11	23938366	23945171	null
chr11	23958815	23962651	Os11g0577300;
chr11	23967347	23969428	null
chr11	23982446	23986695	Os11g0577700;
chr11	24053100	24056530	null
chr11	24067668	24078323	Os11g0579400;Os11g0579300;Os11g0579200;
chr11	24317892	24319790	null
chr11	24328358	24330025	null
chr11	24334779	24337355	Os11g0585200;
chr11	24378701	24381692	null
chr11	24565064	24567208	null
chr11	24568523	24571093	null
chr11	24581479	24585327	Os11g0589800;
chr11	24625276	24630424	Os11g0590700;
chr11	24780003	24782571	null
chr11	24801723	24803401	null
chr11	24817452	24824690	Os11g0593900;
chr11	24908423	24910973	Os11g0596300;
chr11	24950380	24952536	null
chr11	24999480	25001410	Os11g0597700;Os11g0597601;
chr11	25014178	25015878	null
chr11	25021071	25027683	Os11g0598200;Os11g0598300;
chr11	25324744	25326897	null
chr11	25499793	25502343	null
chr11	25512988	25520197	Os11g0604900;
chr11	25525319	25527139	null
chr11	25535110	25536776	Os11g0605100;
chr11	25547732	25549974	Os11g0605300;
chr11	25582370	25584056	null
chr11	25595540	25597686	Os11g0606200;
chr11	25600736	25603346	Os11g0606400;Os11g0606300;
chr11	25610392	25613504	Os11g0606500;Os11g0606600;
chr11	25614359	25618614	null
chr11	25654924	25656607	null
chr11	25660873	25664715	Os11g0607900;
chr11	25705380	25712795	null
chr11	25714098	25716177	null
chr11	25734525	25738361	null
chr11	25744022	25746542	Os11g0609500;
chr11	25750050	25759431	Os11g0609600;
chr11	25763726	25807426	Os11g0610000;Os11g0609900;Os11g0609750;Os11g0610300;Os11g0609700;
chr11	25938383	25942661	null
chr11	25989973	25991629	null
chr11	25998087	26001117	null
chr11	26020416	26022087	null
chr11	26124574	26127119	Os11g0615300;
chr11	26139966	26141671	Os11g0615700;Os11g0615750;
chr11	26147184	26151411	Os11g0615900;
chr11	26202495	26210999	Os11g0616900;
chr11	26213960	26215635	null
chr11	26237124	26239224	null
chr11	26245045	26251897	null
chr11	26257928	26259645	null
chr11	26260473	26269641	Os11g0618300;
chr11	26273838	26276378	null
chr11	26277278	26281963	Os11g0618500;
chr11	26289281	26292688	Os11g0618700;
chr11	26310280	26312845	null
chr11	26324016	26326976	null
chr11	26487914	26489624	null
chr11	26492192	26494772	null
chr11	26496455	26498139	null
chr11	26520228	26522775	null
chr11	26526011	26530279	null
chr11	26531124	26537902	null
chr11	26546582	26548697	null
chr11	26565401	26570168	null
chr11	26573261	26580516	Os11g0623601;
chr11	26588033	26592284	Os11g0623800;
chr11	26640604	26644862	null
chr11	26657900	26660889	null
chr11	26663048	26665173	null
chr11	26673515	26681335	null
chr11	26683453	26700590	null
chr11	26705365	26707946	Os11g0625801;
chr11	26729238	26737286	Os11g0625900;Os11g0625802;
chr11	26752459	26754969	null
chr11	26761343	26763383	Os11g0626700;
chr11	26767713	26770752	Os11g0626700;
chr11	26772079	26774206	null
chr11	26780314	26782210	null
chr11	26789466	26792200	null
chr11	26793865	26797756	null
chr11	26800754	26804540	null
chr11	26805488	26807236	null
chr11	26814919	26819624	null
chr11	27044911	27048311	Os11g0632200;
chr11	27059366	27061532	null
chr11	27333367	27337676	Os11g0636600;
chr11	27419000	27420708	Os11g0638200;
chr11	27434188	27441428	Os11g0638802;Os11g0638700;
chr11	27463481	27467434	Os11g0639100;
chr11	27475610	27478147	Os11g0639300;
chr11	27488574	27492858	Os11g0639600;
chr11	27506230	27507920	null
chr11	27515994	27517664	Os11g0640000;
chr11	27519471	27524991	Os11g0640300;
chr11	27541774	27544754	Os11g0640600;
chr11	27547530	27550503	null
chr11	27551337	27561717	Os11g0640800;
chr11	27563828	27565798	null
chr11	27756176	27758289	null
chr11	27819768	27821473	Os11g0645700;Os11g0645600;
chr11	27830332	27838663	Os11g0645800;Os11g0645972;
chr11	27839559	27842929	null
chr11	27843779	27847618	null
chr11	27848863	27850598	null
chr11	27856680	27858991	null
chr11	27867549	27869684	Os11g0646000;
chr11	27870944	27878935	Os11g0646000;
chr11	27880636	27899954	null
chr11	27904046	27905804	null
chr11	27908635	27911575	null
chr11	27915815	27921347	null
chr11	27925166	27934956	Os11g0647000;
chr11	27940188	27942352	null
chr11	27944985	27947125	null
chr11	27950739	27953760	null
chr11	27954605	27956735	null
chr11	27957585	27960095	Os11g0647866;
chr11	28132231	28133971	null
chr11	28280249	28282084	null
chr11	28282979	28284653	null
chr11	28315299	28317061	null
chr11	28330242	28332396	null
chr11	28334517	28338354	null
chr11	28339590	28343866	Os11g0654100;Os11g0654000;
chr11	28394744	28399130	Os11g0654800;
chr11	28406058	28409094	null
chr11	28411257	28421924	Os11g0655300;Os11g0655100;Os11g0655200;
chr11	28535511	28540162	null
chr11	28596361	28598103	null
chr11	28598948	28600644	null
chr11	28606330	28608230	null
chr11	28612911	28615471	Os11g0658700;
chr11	28617603	28620533	Os11g0658800;
chr11	28773795	28777730	Os11g0661800;
chr11	28805880	28810544	null
chr11	28811427	28817806	null
chr11	28819506	28821230	null
chr11	28872015	28874176	null
chr11	28880683	28883690	Os11g0663100;
chr11	28894633	28897610	null
chr11	28954781	28957306	null
chr11	28977983	28983510	Os11g0664500;
chr11	29008226	29013343	null
chr11	29149932	29152089	null
chr11	29152954	29155034	Os11g0668100;
chr11	29182507	29186380	Os11g0668650;
chr11	29227603	29230142	null
chr11	29276655	29280055	Os11g0670100;
chr11	29416497	29419036	null
chr11	29420426	29426808	Os11g0673600;
chr11	29427698	29429826	null
chr11	29432629	29437730	null
chr11	29451531	29453211	null
chr11	29457869	29463204	Os11g0674400;
chr11	29464044	29472268	null
chr11	29473533	29476177	null
chr11	29478769	29485106	Os11g0675200;
chr11	29490142	29493885	null
chr11	29512054	29515507	null
chr11	29516812	29524623	Os11g0676500;
chr11	29529698	29538659	null
chr11	29540014	29545539	Os11g0677000;Os11g0677050;
chr11	29552809	29555045	null
chr11	29555740	29562675	null
chr11	29618742	29620479	null
chr11	29626581	29630381	Os11g0678400;
chr11	29647224	29649376	null
chr11	29650184	29653197	Os11g0679101;
chr11	29658058	29661668	null
chr11	29663203	29665323	null
chr11	29666133	29669579	null
chr11	29670414	29673357	null
chr11	29677304	29679409	null
chr11	29744571	29747302	null
chr11	29748154	29751965	null
chr11	29753030	29755964	null
chr11	29761986	29768406	null
chr11	29780829	29786344	Os11g0682000;
chr11	29787191	29788931	Os11g0682000;
chr11	29879740	29881447	null
chr11	29883432	29885598	Os11g0684100;
chr11	29886928	29892593	Os11g0684200;Os11g0684100;
chr11	29893448	29895956	Os11g0684200;Os11g0684100;
chr11	29917192	29921017	Os11g0685200;
chr11	29923587	29925307	Os11g0685300;Os11g0685400;
chr11	29932512	29935909	Os11g0685600;
chr11	29937429	29940783	Os11g0685700;
chr11	29963781	29965431	null
chr11	29984381	29988162	null
chr11	30003366	30006352	null
chr11	30044882	30047426	Os11g0687200;
chr11	30048302	30051712	null
chr11	30073582	30075760	null
chr11	30077142	30080247	null
chr11	30084499	30090842	Os11g0687800;
chr11	30093664	30096204	Os11g0687900;
chr11	30107179	30109304	null
chr11	30126914	30130710	null
chr11	30138659	30144187	null
chr11	30147634	30149339	null
chr11	30153031	30155151	null
chr11	30155957	30157706	null
chr11	30177736	30183687	Os11g0689000;
chr11	30184550	30186680	Os11g0689000;Os11g0689100;
chr11	30187940	30190915	Os11g0689000;Os11g0689100;
chr11	30219379	30221059	null
chr11	30320608	30322703	Os11g0691100;
chr11	30324134	30325938	null
chr11	30326898	30329094	null
chr11	30343948	30349652	Os11g0691280;
chr11	30359849	30361536	null
chr11	30362380	30365901	null
chr11	30378201	30380193	Os11g0691500;
chr11	30418704	30432650	Os11g0691600;Os11g0691700;Os11g0691900;Os11g0691650;Os11g0691800;
chr11	30434091	30440608	Os11g0692100;Os11g0692000;
chr11	30446496	30450641	Os11g0692300;
chr11	30455480	30459264	Os11g0692500;
chr11	30462321	30464441	null
chr11	30479771	30482700	null
chr11	30523682	30527520	null
chr11	30656844	30659953	null
chr11	30649058	30650743	null
chr11	30643977	30647347	Os11g0695700;
chr11	30626098	30629477	Os11g0695400;
chr11	30607403	30610738	Os11g0695000;Os11g0695201;
chr11	30598666	30601526	Os11g0694850;
chr11	30567414	30580815	Os11g0694400;Os11g0694600;Os11g0694150;Os11g0694200;Os11g0694500;
chr11	30562818	30565038	Os11g0694150;
chr11	30558477	30560637	Os11g0694100;
chr11	30693982	30701128	Os11g0696600;
chr11	30708780	30710925	Os11g0697001;Os11g0696900;
chr11	31210181	31214240	Os11g0708900;
chr12	166246	170451	Os12g0103580;Os12g0103540;
chr12	477528	480508	null
chr12	579478	585013	Os12g0110951;Os12g0111000;
chr12	588779	594823	null
chr12	595628	598218	null
chr12	901023	902776	null
chr12	905629	910110	Os12g0118700;Os12g0118800;Os12g0118900;
chr12	911945	926563	Os12g0118800;Os12g0119350;Os12g0119000;
chr12	1420979	1423121	null
chr12	1435696	1439478	Os12g0129700;Os12g0129650;
chr12	1441373	1444341	Os12g0129700;Os12g0129650;
chr12	1572477	1576717	null
chr12	1845893	1848837	Os12g0138000;
chr12	1941098	1953825	Os12g0140266;Os12g0140300;
chr12	1968700	1972517	Os12g0140600;
chr12	2035809	2037514	Os12g0141900;
chr12	2040896	2045138	Os12g0142200;
chr12	2254874	2256574	null
chr12	2346605	2348735	null
chr12	3730119	3733937	null
chr12	3735266	3737852	null
chr12	3738709	3740872	null
chr12	3996529	3999060	Os12g0178800;
chr12	4004618	4009686	null
chr12	4059618	4070209	Os12g0180600;
chr12	4080217	4084454	Os12g0180900;
chr12	4245919	4250564	null
chr12	4252025	4254110	null
chr12	4299860	4301605	null
chr12	4385832	4388392	null
chr12	4395286	4399972	null
chr12	4775381	4778345	null
chr12	4804496	4809621	Os12g0194000;
chr12	4812418	4815428	Os12g0194100;
chr12	4816704	4819229	Os12g0194100;
chr12	4826213	4828313	null
chr12	4835832	4838766	null
chr12	4997221	5007606	null
chr12	5041440	5043535	Os12g0197600;
chr12	5109668	5113510	null
chr12	5136888	5141984	Os12g0199100;
chr12	5145827	5148386	Os12g0199100;
chr12	5149256	5151801	null
chr12	5180718	5184973	Os12g0199800;
chr12	5299745	5302261	null
chr12	5306386	5309800	null
chr12	5371585	5373289	Os12g0202700;
chr12	5404016	5405682	null
chr12	5406665	5408893	Os12g0203200;
chr12	5426964	5431339	null
chr12	5439446	5442048	null
chr12	5832090	5837615	Os12g0211100;
chr12	5838435	5851199	Os12g0211301;
chr12	5852067	5855902	null
chr12	5857153	5859331	Os12g0211400;
chr12	5862316	5866152	Os12g0211500;Os12g0211600;
chr12	5872167	5875149	Os12g0211900;
chr12	5894491	5900511	Os12g0212100;
chr12	5909936	5912060	null
chr12	5914200	5917174	Os12g0212400;
chr12	5922598	5926073	null
chr12	5965272	5970379	Os12g0214700;
chr12	5972054	5974164	null
chr12	5975819	5978336	null
chr12	6232441	6235996	Os12g0217300;
chr12	6325021	6329726	null
chr12	6349758	6355364	Os12g0218600;Os12g0218500;
chr12	6358844	6362855	Os12g0218800;
chr12	6373375	6375926	null
chr12	6405720	6409507	null
chr12	6436101	6439884	null
chr12	6449035	6453719	null
chr12	6454605	6462130	null
chr12	6475743	6477833	null
chr12	6500371	6502474	null
chr12	6651282	6653448	Os12g0222650;
chr12	6660086	6662606	Os12g0223000;Os12g0222900;
chr12	6680425	6684876	null
chr12	6696331	6699031	null
chr12	6890252	6891951	null
chr12	6896376	6898036	Os12g0226400;
chr12	6934787	6938194	null
chr12	6973276	6975404	Os12g0228300;
chr12	6979653	6985603	Os12g0228400;Os12g0228300;Os12g0228350;
chr12	6999280	7003192	null
chr12	7036075	7039474	Os12g0229100;
chr12	7071354	7075657	null
chr12	7144054	7147207	null
chr12	7387008	7389168	null
chr12	7389988	7392577	Os12g0234800;
chr12	8031199	8033742	Os12g0245000;Os12g0244901;
chr12	8062908	8065051	Os12g0245401;
chr12	8119655	8121765	null
chr12	8137023	8139458	null
chr12	8161235	8164254	null
chr12	8166453	8168142	null
chr12	8169107	8172911	Os12g0246700;
chr12	8176666	8180630	null
chr12	8182730	8186730	null
chr12	8188185	8191598	null
chr12	8196059	8198194	null
chr12	8242379	8254680	Os12g0247700;
chr12	8288224	8290735	null
chr12	8293753	8296263	null
chr12	8311216	8313759	null
chr12	8339775	8342326	null
chr12	8349164	8352108	null
chr12	8360550	8362250	null
chr12	8363930	8367781	null
chr12	8371830	8373519	null
chr12	8386897	8389053	null
chr12	8389965	8393404	null
chr12	8397191	8404857	null
chr12	8414703	8420253	Os12g0249900;
chr12	8430110	8432210	null
chr12	8445994	8447729	null
chr12	8667755	8670338	Os12g0254201;
chr12	8685542	8687209	Os12g0254400;
chr12	8731662	8734245	Os12g0255200;
chr12	8737610	8739355	Os12g0255200;
chr12	8741802	8743456	Os12g0255200;
chr12	8744444	8746117	Os12g0255200;
chr12	8748658	8752104	null
chr12	8757444	8762132	null
chr12	8763858	8765533	null
chr12	9196282	9198007	null
chr12	9309802	9318474	Os12g0263800;
chr12	9939792	9942642	null
chr12	9950655	9956707	null
chr12	9957562	9959973	null
chr12	9972976	9975922	Os12g0272500;
chr12	9985977	9988097	Os12g0272800;
chr12	9993775	9995435	Os12g0273000;
chr12	10023180	10030814	Os12g0273300;
chr12	10142251	10146971	Os12g0275400;
chr12	10548907	10551502	null
chr12	10747954	10750073	null
chr12	10793440	10797752	null
chr12	10806941	10809463	null
chr12	10811776	10814301	Os12g0284800;
chr12	10816445	10819005	Os12g0284850;
chr12	10819905	10821795	null
chr12	10826523	10828433	null
chr12	11476571	11495694	null
chr12	11900358	11903353	null
chr12	11923310	11925835	Os12g0299700;
chr12	12262230	12263935	null
chr12	12492776	12498298	null
chr12	12775583	12777713	null
chr12	12784228	12787203	null
chr12	12942797	12947907	null
chr12	13249637	13252805	Os12g0420000;
chr12	13485187	13488607	Os12g0422800;
chr12	13658884	13660964	null
chr12	13823034	13828134	Os12g0428200;
chr12	13885362	13887037	null
chr12	13896907	13903786	null
chr12	14277872	14280857	Os12g0434601;
chr12	14315132	14319337	null
chr12	14321547	14323732	null
chr12	14445678	14448369	null
chr12	14496283	14498377	null
chr12	14506974	14509103	null
chr12	14783370	14788037	null
chr12	15173553	15176937	null
chr12	15317249	15319337	null
chr12	15554855	15556635	null
chr12	15599714	15610571	null
chr12	15611385	15613512	null
chr12	15629370	15631970	Os12g0450500;
chr12	15643382	15645939	null
chr12	15652336	15655296	null
chr12	15729709	15731834	null
chr12	15789736	15794811	null
chr12	15795996	15799470	Os12g0453500;
chr12	15907173	15912013	null
chr12	16052349	16057056	Os12g0456700;
chr12	16208856	16211481	null
chr12	16214506	16216633	null
chr12	16230010	16233935	null
chr12	16235962	16238535	Os12g0459100;
chr12	16248485	16255684	Os12g0459300;
chr12	16256284	16260009	Os12g0459300;
chr12	16415507	16418461	null
chr12	16435993	16442781	null
chr12	16500758	16504572	null
chr12	16558582	16562442	Os12g0465600;
chr12	16614064	16616234	null
chr12	16619613	16623992	Os12g0465000;
chr12	16683621	16686181	null
chr12	16837885	16843395	Os12g0468300;
chr12	17011083	17012774	null
chr12	17023967	17027786	Os12g0470700;
chr12	17054243	17059760	null
chr12	17062735	17065280	Os12g0471100;
chr12	17117031	17125673	Os12g0472300;
chr12	17649227	17656016	null
chr12	17678557	17681654	null
chr12	17683788	17685495	null
chr12	17687182	17690157	null
chr12	17858147	17860347	Os12g0481400;
chr12	17861182	17864478	Os12g0481400;
chr12	17868515	17872836	null
chr12	17951236	17953828	null
chr12	17980349	17982012	null
chr12	17997927	18000013	null
chr12	18021013	18025241	null
chr12	18229048	18231209	null
chr12	18233779	18235481	null
chr12	18267255	18269787	Os12g0486900;
chr12	18326835	18334076	null
chr12	18348039	18350149	Os12g0487500;
chr12	18419495	18421220	null
chr12	18426112	18429548	Os12g0487832;
chr12	18624689	18626796	null
chr12	18861584	18864954	null
chr12	18886486	18895881	null
chr12	18898274	18911355	Os12g0495600;
chr12	18914318	18917711	Os12g0495600;
chr12	18936804	18938934	null
chr12	18949699	18951417	null
chr12	18952331	18955223	null
chr12	18980634	18982757	null
chr12	19116433	19118968	null
chr12	19122093	19125519	Os12g0499200;
chr12	19128479	19131032	null
chr12	19137057	19139593	Os12g0499700;
chr12	19188734	19192956	null
chr12	19196425	19204106	Os12g0500500;
chr12	19205861	19208031	null
chr12	19355750	19360858	Os12g0503200;Os12g0503300;
chr12	19382509	19386142	Os12g0503550;
chr12	19418681	19420391	null
chr12	19421899	19426624	null
chr12	19728799	19730479	null
chr12	19731376	19733056	Os12g0508900;
chr12	19743680	19747079	null
chr12	19750098	19753499	Os12g0509100;
chr12	20023776	20025893	null
chr12	20029087	20030899	null
chr12	20032576	20037233	null
chr12	20041933	20046623	null
chr12	20281625	20286760	Os12g0517800;
chr12	20287200	20290598	Os12g0517800;Os12g0518000;
chr12	20303802	20306005	null
chr12	20307275	20310740	null
chr12	20521733	20523899	null
chr12	20524729	20526860	null
chr12	20531827	20533926	null
chr12	20618480	20625119	null
chr12	20794976	20798026	null
chr12	20896997	20899672	Os12g0526600;
chr12	20995487	21000127	null
chr12	21071397	21073077	null
chr12	21084408	21086123	null
chr12	21087084	21090455	null
chr12	21098152	21101957	null
chr12	21132337	21141870	null
chr12	21143121	21145241	null
chr12	21147499	21150897	null
chr12	21152137	21155531	null
chr12	21156430	21159831	null
chr12	21161963	21164566	null
chr12	21165499	21170600	null
chr12	21189334	21191449	null
chr12	21207398	21212480	null
chr12	21218867	21220992	null
chr12	21221852	21224428	null
chr12	21230203	21233611	null
chr12	21459186	21460889	null
chr12	21726799	21729317	Os12g0540100;
chr12	21722464	21725019	Os12g0540000;
chr12	21682830	21686227	null
chr12	21679857	21682360	null
chr12	21940889	21943830	Os12g0542700;
chr12	21955814	21958353	null
chr12	21965532	21968922	null
chr12	22004258	22007262	null
chr12	22141306	22144277	null
chr12	22159187	22161281	Os12g0545400;
chr12	22338583	22340709	null
chr12	22362332	22368693	Os12g0548800;
chr12	22373262	22375967	null
chr12	22379218	22381333	null
chr12	22426214	22429149	null
chr12	22435317	22439159	null
chr12	22443464	22448153	null
chr12	22449681	22452259	null
chr12	22476787	22481416	Os12g0551200;
chr12	22482310	22485715	Os12g0551200;
chr12	22486555	22492496	null
chr12	22497696	22500254	null
chr12	22510582	22512687	null
chr12	22548409	22551415	null
chr12	22553973	22556534	null
chr12	22557809	22560385	null
chr12	22565543	22567221	Os12g0552200;
chr12	22623823	22631116	Os12g0552900;
chr12	22631959	22634537	null
chr12	22921043	22925310	null
chr12	22926116	22931671	null
chr12	22935493	22937198	null
chr12	23504206	23507801	null
chr12	23812868	23815418	Os12g0573700;
chr12	23885464	23887548	Os12g0575200;
chr12	24425859	24430929	null
chr12	24431779	24440293	null
chr12	24442835	24447075	null
chr12	24448920	24462472	null
chr12	24473600	24475725	null
chr12	24662998	24664743	Os12g0587100;
chr12	24921645	24927588	Os12g0591300;
chr12	24974270	24977702	null
chr12	25287855	25292993	null
chr12	25498262	25500382	null
chr12	25501266	25502956	null
chr12	25506481	25508176	null
chr12	25537611	25539309	null
chr12	25555141	25558155	null
chr12	25568008	25570179	null
chr12	25820439	25822109	null
chr12	25823034	25824756	null
chr12	25863456	25865126	null
chr12	26001521	26003249	null
chr12	26365491	26369729	Os12g0617100;
chr12	26822158	26824258	null
chr12	27072275	27075365	null
chr12	27077468	27080013	null
chr12	27217075	27218729	null
chr12	27237579	27239689	Os12g0632600;
chr12	27369838	27373223	null
chr2	3647	7448	Os02g0100100;
chr2	269321	272286	null
chr2	619603	623048	null
chr2	679035	681197	Os02g0112900;
chr2	695454	697155	Os02g0112900;
chr2	708676	710800	null
chr2	982045	990076	Os02g0118800;Os02g0118850;
chr2	992638	997303	Os02g0118900;Os02g0118850;
chr2	1001170	1004150	Os02g0119000;
chr2	1005100	1006801	Os02g0119000;
chr2	2041997	2044552	null
chr2	2325848	2328378	Os02g0142400;
chr2	2372414	2375389	Os02g0142850;
chr2	2444740	2447720	Os02g0144200;
chr2	2605533	2608088	Os02g0147500;
chr2	2694751	2699041	null
chr2	2712634	2714305	null
chr2	2796290	2797976	null
chr2	3074163	3078844	Os02g0156000;
chr2	3080127	3082557	Os02g0156100;
chr2	3104678	3110386	Os02g0156666;Os02g0156633;Os02g0156800;Os02g0156700;
chr2	3113048	3121144	null
chr2	3135011	3138377	Os02g0157300;
chr2	3390428	3392956	null
chr2	3410038	3422685	Os02g0163533;Os02g0163400;Os02g0163500;
chr2	3427772	3433805	Os02g0163600;
chr2	3440051	3447898	Os02g0164000;
chr2	3448278	3450843	Os02g0164000;
chr2	4018794	4022166	null
chr2	4427220	4430415	null
chr2	5396147	5399550	null
chr2	5965572	5967573	Os02g0206400;
chr2	6135078	6137203	null
chr2	6252670	6254525	Os02g0211350;
chr2	6302801	6304673	null
chr2	6340079	6342639	Os02g0212900;
chr2	6489927	6495050	null
chr2	6537622	6543125	Os02g0216300;
chr2	6564925	6567890	Os02g0216700;
chr2	6569158	6571725	null
chr2	6934005	6939676	null
chr2	7445775	7449127	null
chr2	7450212	7453598	null
chr2	7456647	7459605	null
chr2	7460427	7462977	Os02g0231600;
chr2	7824289	7825992	null
chr2	7955044	7956722	null
chr2	7969614	7972197	null
chr2	8071401	8078247	null
chr2	8295330	8298340	Os02g0246500;
chr2	8305051	8307591	Os02g0246600;
chr2	8630794	8632991	null
chr2	8646222	8650878	null
chr2	8669770	8674497	null
chr2	8680030	8682300	null
chr2	8683588	8690125	Os02g0253700;
chr2	8709015	8710740	Os02g0254100;
chr2	9171511	9173626	Os02g0261400;
chr2	9194050	9196551	null
chr2	9268181	9272904	null
chr2	9290197	9291898	Os02g0262800;
chr2	9313648	9315346	null
chr2	9611726	9614805	null
chr2	9887722	9890233	null
chr2	10264692	10266398	null
chr2	10267355	10270050	null
chr2	10561726	10565608	Os02g0282500;
chr2	11409398	11411062	null
chr2	11793775	11798525	Os02g0303000;
chr2	11801552	11805803	Os02g0303200;
chr2	11839330	11841484	null
chr2	12191100	12192820	null
chr2	12651118	12652848	Os02g0317700;
chr2	13161851	13166126	null
chr2	14610717	14614662	Os02g0435400;
chr2	14651626	14653721	null
chr2	15512688	15514428	null
chr2	16311493	16315743	null
chr2	16470758	16481469	Os02g0467500;Os02g0467400;Os02g0467200;Os02g0467300;
chr2	17451702	17455195	Os02g0484200;
chr2	17575485	17577151	null
chr2	18122131	18128432	null
chr2	18154358	18159038	Os02g0495400;
chr2	18368036	18373131	null
chr2	18388257	18391283	Os02g0500250;
chr2	18423306	18425008	null
chr2	18461664	18465100	null
chr2	18600564	18603114	null
chr2	18605689	18607830	null
chr2	18911133	18915365	Os02g0508500;
chr2	18921259	18924659	null
chr2	18930437	18933840	null
chr2	18940296	18942385	null
chr2	18955549	18958181	null
chr2	20112415	20114130	null
chr2	21048409	21050496	Os02g0543800;
chr2	21091037	21093968	null
chr2	21096089	21102125	null
chr2	21183987	21186679	null
chr2	21352120	21355488	Os02g0547100;
chr2	21860266	21863473	Os02g0556100;
chr2	21908744	21911698	Os02g0557150;Os02g0557100;
chr2	22586077	22588209	null
chr2	22589108	22590809	null
chr2	22593365	22598924	Os02g0570400;
chr2	22601479	22606545	null
chr2	23028517	23030217	Os02g0577600;Os02g0577700;
chr2	23515316	23519122	Os02g0588550;Os02g0588500;
chr2	24625399	24628360	null
chr2	24779689	24781364	Os02g0609900;
chr2	24787240	24791094	null
chr2	25119440	25122413	null
chr2	25141844	25146937	Os02g0615300;
chr2	25147896	25152181	null
chr2	25154027	25158674	Os02g0615500;
chr2	25168229	25169889	null
chr2	25175399	25183906	Os02g0615800;
chr2	25185726	25188466	null
chr2	25193211	25196596	null
chr2	25198864	25200602	Os02g0616100;
chr2	25216136	25218216	Os02g0616300;
chr2	25220936	25223933	Os02g0616300;Os02g0616450;
chr2	25227013	25231710	Os02g0616300;
chr2	25232615	25234740	Os02g0616501;
chr2	25235722	25238111	Os02g0616600;
chr2	25259322	25261957	Os02g0616800;
chr2	25286053	25288202	null
chr2	25289060	25296669	null
chr2	25450780	25452469	null
chr2	25480819	25482529	null
chr2	25915192	25927160	null
chr2	26168234	26170360	null
chr2	27047963	27050953	null
chr2	27269255	27271775	Os02g0654633;
chr2	29844906	29850865	null
chr2	30397131	30400581	null
chr2	31333366	31335962	null
chr2	34510523	34514187	null
chr2	34767290	34768991	null
chr2	34920085	34924410	null
chr2	35768502	35776172	Os02g0815000;Os02g0814800;Os02g0814900;Os02g0814700;
chr2	35777427	35781263	Os02g0815100;Os02g0815200;
chr2	35782128	35797534	Os02g0815700;Os02g0815500;Os02g0815400;Os02g0815800;Os02g0815600;
chr2	36316480	36319440	Os02g0825650;
chr2	36459042	36460787	null
chr2	36789916	36791656	null
chr3	203745	214033	Os03g0103066;Os03g0103100;Os03g0103000;Os03g0103200;
chr3	227208	232553	null
chr3	262119	266761	Os03g0103700;
chr3	270126	272071	Os03g0103950;Os03g0103800;
chr3	273326	276288	Os03g0104000;Os03g0103950;Os03g0104100;
chr3	574955	576675	Os03g0109900;
chr3	1013736	1016284	Os03g0118800;
chr3	1017179	1020954	Os03g0118800;Os03g0118900;
chr3	3464306	3468118	Os03g0164150;Os03g0164100;Os03g0164200;
chr3	3917501	3924738	null
chr3	3926416	3928091	null
chr3	3930313	3932903	Os03g0173500;
chr3	4178443	4180178	null
chr3	4215334	4217842	Os03g0180500;
chr3	4923644	4926199	Os03g0193400;Os03g0193300;
chr3	4931068	4934060	null
chr3	5357727	5362185	Os03g0201400;
chr3	5419039	5422057	Os03g0202500;
chr3	5422867	5430988	Os03g0202500;
chr3	5670939	5674341	Os03g0207400;
chr3	6227852	6229587	Os03g0217400;
chr3	6230834	6233890	null
chr3	6250237	6252745	Os03g0217900;
chr3	7841184	7844374	Os03g0247300;
chr3	8163300	8165025	Os03g0253800;
chr3	9882597	9884715	null
chr3	11919429	11921524	null
chr3	12706175	12707920	null
chr3	13067427	13070826	null
chr3	13406113	13422513	null
chr3	13435074	13439175	null
chr3	13451612	13454718	null
chr3	14021716	14030422	null
chr3	14645199	14649871	null
chr3	14830672	14833218	null
chr3	15239997	15242088	null
chr3	15242962	15244638	null
chr3	15253874	15255569	Os03g0373601;
chr3	15263484	15265209	null
chr3	15726920	15729935	null
chr3	15772534	15774684	Os03g0383900;
chr3	16202192	16203938	null
chr3	16343303	16347193	Os03g0393300;Os03g0393350;
chr3	17087482	17089149	null
chr3	17653067	17654748	Os03g0411900;
chr3	17919915	17925864	Os03g0416500;
chr3	18035431	18040541	null
chr3	18041816	18043498	Os03g0418600;
chr3	18754089	18755837	null
chr3	19806459	19808122	Os03g0448500;
chr3	19810768	19812933	Os03g0448500;
chr3	19925874	19929709	null
chr3	20539253	20543092	Os03g0556500;Os03g0556600;
chr3	20546877	20548592	null
chr3	20669613	20672129	null
chr3	20841339	20844737	Os03g0559900;
chr3	20869134	20871240	Os03g0560200;
chr3	20898045	20903527	null
chr3	20916047	20919828	null
chr3	21066831	21070870	null
chr3	21166269	21170934	null
chr3	21245413	21247081	null
chr3	22353193	22356193	Os03g0584300;Os03g0584400;
chr3	22401117	22403649	null
chr3	23061917	23064694	Os03g0597450;
chr3	23180408	23182519	Os03g0599500;Os03g0599400;
chr3	23295979	23297689	null
chr3	23721791	23725193	Os03g0608700;
chr3	23760646	23763621	Os03g0609000;
chr3	24437700	24439826	Os03g0622500;
chr3	24868275	24870936	null
chr3	24878926	24881880	null
chr3	24882300	24884036	null
chr3	24971958	24973668	null
chr3	26188460	26190583	null
chr3	26502149	26504684	null
chr3	26548174	26549921	null
chr3	27327685	27331521	null
chr3	27607519	27609610	null
chr3	27707284	27708997	Os03g0679100;
chr3	27831246	27834622	Os03g0680500;
chr3	27835891	27837596	Os03g0680500;
chr3	27993223	27998573	Os03g0682666;
chr3	28002140	28003800	null
chr3	29742347	29747373	null
chr3	30018846	30029519	Os03g0720400;Os03g0720500;Os03g0720300;
chr3	30974980	30977095	Os03g0736000;
chr3	31348215	31349870	null
chr3	31906092	31909528	Os03g0754200;
chr3	31913029	31915319	Os03g0754300;
chr3	32472564	32475920	null
chr3	32938803	32941355	Os03g0773100;Os03g0773150;
chr3	33212644	33221169	null
chr3	33223290	33225010	Os03g0779000;
chr3	33229226	33235212	Os03g0779500;
chr3	33241367	33243923	null
chr3	33614010	33615701	Os03g0787600;Os03g0787500;
chr3	33775459	33777151	Os03g0790700;
chr3	34937445	34939588	Os03g0812500;
chr3	34965040	34972185	Os03g0813200;
chr3	34973870	34981579	Os03g0813450;Os03g0813500;Os03g0813400;
chr3	35548221	35551210	null
chr3	36147210	36148928	Os03g0838800;
chr3	36306393	36310238	Os03g0842300;
chr3	36597070	36598765	Os03g0848700;
chr3	36609071	36612456	Os03g0849100;
chr3	36612961	36617132	Os03g0849100;
chr3	36628306	36630101	Os03g0849500;Os03g0849300;
chr3	36697353	36699066	null
chr3	37025413	37041706	Os03g0856400;Os03g0856500;
chr3	37042586	37061387	Os03g0856700;
chr4	506075	507786	null
chr4	510613	514891	null
chr4	557400	562906	null
chr4	637378	641213	null
chr4	882346	889552	Os04g0114801;
chr4	913607	927563	Os04g0115500;Os04g0115600;
chr4	928748	934289	Os04g0115700;
chr4	936539	938669	Os04g0115700;
chr4	939699	943296	Os04g0115800;
chr4	944111	946271	null
chr4	947100	951021	null
chr4	1260821	1262511	null
chr4	1276248	1279248	Os04g0121300;
chr4	1280498	1283032	null
chr4	1314466	1318279	Os04g0121800;
chr4	1322769	1328767	Os04g0121900;Os04g0122000;
chr4	1349426	1351591	null
chr4	1477977	1480552	null
chr4	1520505	1527733	Os04g0125100;
chr4	1529167	1532559	null
chr4	1605274	1606929	null
chr4	1607801	1609510	null
chr4	1640021	1642998	null
chr4	1718979	1723232	Os04g0127500;
chr4	1727225	1731924	null
chr4	1766083	1773730	Os04g0128300;
chr4	1787325	1790306	Os04g0128700;
chr4	1897463	1901722	null
chr4	2088260	2090585	null
chr4	2092365	2096025	null
chr4	2123657	2125782	null
chr4	2129864	2131559	null
chr4	2143408	2145128	null
chr4	2213990	2221373	null
chr4	2222966	2228497	Os04g0134101;
chr4	2229308	2232290	null
chr4	2239111	2240827	null
chr4	2247632	2253968	null
chr4	2349288	2355899	null
chr4	2365383	2368759	null
chr4	2527389	2532048	null
chr4	2532981	2536082	Os04g0138432;
chr4	2540335	2542579	null
chr4	2627844	2631063	null
chr4	2634751	2638913	null
chr4	2657806	2659531	null
chr4	2663285	2669677	Os04g0139100;
chr4	2700030	2703539	Os04g0139400;
chr4	2734418	2741158	null
chr4	2747682	2750610	null
chr4	2751490	2754432	Os04g0140666;
chr4	2757617	2760883	null
chr4	2884336	2886886	Os04g0142400;
chr4	2905392	2908347	null
chr4	2952205	2958036	Os04g0143200;Os04g0143100;
chr4	2993357	3000478	null
chr4	3103025	3106032	null
chr4	3132781	3134438	null
chr4	3135348	3137928	Os04g0145400;
chr4	3180619	3189487	null
chr4	3277419	3279214	null
chr4	3291383	3293958	Os04g0147200;
chr4	3298749	3300410	null
chr4	3577619	3581716	null
chr4	3589470	3593330	null
chr4	3602346	3606181	Os04g0152500;
chr4	3631595	3635824	Os04g0153000;
chr4	3643571	3647844	null
chr4	3652240	3656099	Os04g0153475;
chr4	4021607	4024613	null
chr4	4033415	4035961	null
chr4	4038471	4040171	null
chr4	4121149	4123311	null
chr4	4126938	4129444	null
chr4	4143470	4146910	null
chr4	4199237	4204720	null
chr4	4209121	4210826	null
chr4	4211689	4214619	Os04g0161100;
chr4	4346591	4348280	Os04g0163700;
chr4	4485467	4495216	Os04g0166000;
chr4	4812219	4818565	Os04g0170500;Os04g0170166;
chr4	4885195	4886902	null
chr4	4993902	4996047	Os04g0173800;
chr4	4999586	5001286	null
chr4	5694791	5700209	null
chr4	5701139	5702828	null
chr4	5785049	5786772	null
chr4	5824065	5827889	null
chr4	6182736	6184821	Os04g0191000;
chr4	6185696	6187551	Os04g0191000;
chr4	6278287	6282519	null
chr4	6309360	6312316	null
chr4	6313142	6316162	null
chr4	6577440	6580260	null
chr4	6617541	6619705	Os04g0197100;
chr4	6624771	6627783	Os04g0197200;
chr4	6647901	6649621	Os04g0198001;
chr4	6654268	6655998	null
chr4	6671363	6673048	Os04g0198300;
chr4	6673888	6675628	Os04g0198300;
chr4	6676533	6684562	Os04g0198300;Os04g0198733;
chr4	6706897	6709034	null
chr4	6731024	6733116	null
chr4	6858569	6860839	Os04g0200700;
chr4	6864078	6865783	null
chr4	6877260	6883307	Os04g0201000;
chr4	6962954	6965526	Os04g0202700;Os04g0202800;
chr4	6966351	6969317	Os04g0202700;Os04g0202800;
chr4	7071965	7074559	Os04g0205200;
chr4	7079803	7081468	Os04g0205200;
chr4	7106519	7109064	null
chr4	7159165	7163595	null
chr4	7561062	7564500	null
chr4	7570556	7572248	null
chr4	7573243	7576223	null
chr4	7581818	7583547	null
chr4	7813763	7815488	null
chr4	7919235	7924390	null
chr4	7927829	7934286	null
chr4	7960821	7965477	Os04g0219600;Os04g0219550;
chr4	7966627	7978136	Os04g0219800;Os04g0219600;
chr4	7987353	7989708	Os04g0219800;
chr4	7994571	7996696	null
chr4	8001468	8003603	Os04g0220300;
chr4	8004882	8010827	Os04g0220300;
chr4	8019900	8027970	Os04g0220501;
chr4	8063472	8066907	null
chr4	8126665	8129215	null
chr4	8155755	8157470	Os04g0222300;
chr4	8158375	8160065	Os04g0222300;
chr4	8481404	8483535	null
chr4	8503692	8505862	Os04g0226400;
chr4	8506692	8510082	Os04g0226400;
chr4	8613803	8617181	null
chr4	9674669	9678084	null
chr4	10399148	10411037	Os04g0255600;Os04g0255525;
chr4	10505386	10507794	null
chr4	10568169	10569909	Os04g0257500;
chr4	10572853	10576276	null
chr4	11310009	11315943	Os04g0267600;
chr4	11334389	11338230	Os04g0268300;
chr4	11361868	11363767	null
chr4	11901606	11905422	Os04g0276200;
chr4	12397973	12403066	null
chr4	12457791	12462986	null
chr4	12781830	12783947	null
chr4	12774826	12778291	null
chr4	12759967	12763391	null
chr4	12740137	12750043	null
chr4	12994048	12996608	null
chr4	12999834	13004481	null
chr4	13090340	13098010	Os04g0293300;
chr4	13219395	13221537	null
chr4	13223261	13224962	null
chr4	13227108	13229291	null
chr4	13230162	13233519	null
chr4	13306724	13312961	null
chr4	13334320	13342017	Os04g0296700;Os04g0296301;
chr4	13362585	13366843	null
chr4	13445036	13447966	null
chr4	13782029	13784150	Os04g0302500;Os04g0302400;
chr4	14183656	14186239	null
chr4	14739007	14744612	null
chr4	15133583	15135286	null
chr4	15197126	15199491	null
chr4	15200401	15202716	null
chr4	15313430	15315130	null
chr4	15318457	15320542	Os04g0325300;
chr4	15595058	15597085	Os04g0330200;
chr4	15610773	15612729	Os04g0330400;
chr4	15614159	15616404	null
chr4	15621756	15627717	Os04g0330700;
chr4	15676747	15679016	null
chr4	15680379	15682929	null
chr4	15696419	15698652	Os04g0331600;
chr4	15750164	15756111	Os04g0332700;
chr4	15771556	15773211	null
chr4	15777216	15780180	null
chr4	15785645	15787320	null
chr4	16352945	16355957	Os04g0341100;
chr4	16429199	16436419	null
chr4	16566767	16569372	Os04g0343900;
chr4	16570662	16572797	Os04g0344100;
chr4	16573661	16575317	Os04g0344100;
chr4	17086854	17094494	Os04g0353200;
chr4	17301118	17303242	null
chr4	17311057	17315290	null
chr4	17403034	17404694	Os04g0359100;
chr4	17407712	17410218	Os04g0359300;
chr4	17417637	17421461	null
chr4	17424197	17426725	Os04g0359700;
chr4	17433234	17435324	null
chr4	17436602	17440467	null
chr4	17448086	17450177	null
chr4	17461265	17465090	null
chr4	17465940	17469768	null
chr4	17470619	17473634	null
chr4	17479016	17481580	Os04g0360500;
chr4	17488055	17489763	null
chr4	17496103	17498263	null
chr4	17538092	17539767	null
chr4	17546573	17548288	null
chr4	17568425	17570565	null
chr4	17578270	17579975	Os04g0362375;
chr4	17678399	17683684	null
chr4	17719107	17721190	null
chr4	17741085	17747016	null
chr4	17773513	17778994	null
chr4	17788487	17790567	null
chr4	17924530	17926248	null
chr4	17933842	17942347	null
chr4	17948765	17950886	null
chr4	17953546	17956711	null
chr4	17957201	17958938	null
chr4	17962495	17965468	null
chr4	17975087	17978019	null
chr4	17987768	17990362	Os04g0367000;
chr4	18008732	18011243	null
chr4	18012108	18013828	null
chr4	18057981	18061012	Os04g0367400;
chr4	18063901	18066421	null
chr4	18068541	18071093	null
chr4	18089842	18092864	Os04g0367800;
chr4	18095009	18097576	Os04g0368000;
chr4	18098421	18101805	Os04g0368000;
chr4	18109640	18115174	null
chr4	18138323	18140470	null
chr4	18144790	18146952	null
chr4	18159309	18161452	Os04g0369100;
chr4	18162283	18169141	null
chr4	18170396	18172099	null
chr4	18183397	18185916	Os04g0369600;
chr4	18216965	18219514	null
chr4	18222163	18226367	Os04g0370100;
chr4	18233420	18235587	Os04g0370300;
chr4	18266067	18268112	Os04g0370900;
chr4	18269774	18277275	Os04g0370900;
chr4	18278138	18280737	Os04g0371000;
chr4	18283292	18285415	null
chr4	18286290	18288406	null
chr4	18321706	18323881	Os04g0371700;
chr4	18368962	18371922	null
chr4	18455093	18461063	null
chr4	18463183	18464878	null
chr4	18660120	18664638	Os04g0377400;
chr4	18811184	18813305	Os04g0380000;
chr4	19070109	19073938	Os04g0384200;
chr4	19091340	19093482	Os04g0384800;Os04g0384650;
chr4	19100422	19102952	null
chr4	19371492	19381265	Os04g0389500;
chr4	19385295	19387479	null
chr4	19602992	19627288	Os04g0394500;Os04g0394200;Os04g0394300;Os04g0394250;
chr4	19871891	19874418	null
chr4	19875706	19878701	Os04g0398000;
chr4	19988690	19992060	null
chr4	20946739	20950577	Os04g0419200;
chr4	20991264	20993387	null
chr4	20994277	20995960	null
chr4	20997561	21002760	Os04g0420300;
chr4	21036670	21039647	null
chr4	21260420	21263175	null
chr4	21269195	21271720	null
chr4	21273186	21274889	null
chr4	21289326	21291453	null
chr4	21361348	21368981	null
chr4	21384275	21386440	null
chr4	21393677	21395837	null
chr4	21403699	21406671	Os04g0428002;
chr4	21414177	21422978	null
chr4	21606858	21610277	Os04g0431200;Os04g0431300;
chr4	21613342	21617299	null
chr4	21618207	21628867	Os04g0431800;Os04g0431700;
chr4	21632840	21635411	null
chr4	21715529	21718099	Os04g0433000;
chr4	21936910	21939035	null
chr4	23266606	23277825	Os04g0454900;
chr4	23278790	23286605	Os04g0455200;Os04g0455401;
chr4	24415762	24421118	Os04g0478000;
chr4	24688929	24691055	null
chr4	27320788	27323298	null
chr4	27327272	27328947	null
chr4	27365734	27368664	null
chr4	28388101	28393262	Os04g0557200;
chr4	28402700	28405720	null
chr4	28406573	28408649	null
chr4	28414095	28417097	Os04g0557500;
chr4	28704876	28710866	null
chr4	29909643	29911348	null
chr4	29911768	29914294	Os04g0582000;
chr4	29918335	29926355	null
chr4	30177966	30180946	null
chr4	30181806	30185205	null
chr4	31521560	31526651	Os04g0611800;Os04g0611700;
chr4	31527081	31531911	Os04g0611800;
chr4	31788076	31790668	Os04g0616400;
chr4	31791520	31794896	Os04g0616400;
chr4	31821472	31823173	Os04g0616700;
chr4	32061245	32063755	Os04g0621100;
chr4	32065065	32067595	Os04g0621300;
chr4	32100203	32101933	Os04g0621650;
chr4	32111323	32113875	null
chr4	32128401	32141421	Os04g0622600;Os04g0622400;Os04g0622501;
chr4	32143561	32150596	Os04g0622600;Os04g0622800;
chr4	32152931	32159999	null
chr4	32287302	32292412	Os04g0625300;Os04g0625200;
chr4	32293252	32300907	Os04g0625350;
chr4	32353317	32356717	Os04g0626450;
chr4	32358612	32360722	Os04g0626500;
chr4	32895135	32898695	null
chr4	33024509	33039067	Os04g0639700;Os04g0639800;
chr4	33489473	33492428	null
chr4	34507215	34512402	null
chr4	35383572	35386592	null
chr4	35715376	35717527	Os04g0688500;
chr5	25297	28293	null
chr5	132585	134301	null
chr5	888018	891031	Os05g0116500;Os05g0116350;
chr5	974471	977046	null
chr5	1317311	1322008	null
chr5	2354012	2357445	Os05g0141000;
chr5	2361438	2363291	Os05g0141100;
chr5	2367546	2372677	Os05g0141200;Os05g0141100;
chr5	2632314	2635804	Os05g0145900;
chr5	3223777	3225890	Os05g0155000;
chr5	3270871	3276492	null
chr5	3376581	3381270	null
chr5	3382240	3387766	null
chr5	3411824	3417682	null
chr5	3976947	3979459	null
chr5	4045460	4049703	Os05g0167300;
chr5	4085731	4087413	null
chr5	4247861	4249537	null
chr5	4369012	4370707	Os05g0172800;
chr5	5079031	5081970	null
chr5	5111258	5115644	Os05g0183900;
chr5	5139558	5143760	null
chr5	5146927	5150319	Os05g0184500;
chr5	5162016	5164109	Os05g0184500;
chr5	5180856	5182956	Os05g0185767;
chr5	5224007	5232069	null
chr5	5234203	5235858	null
chr5	5634355	5640076	Os05g0191700;
chr5	5676598	5678293	null
chr5	5735699	5737365	null
chr5	6198213	6201623	Os05g0199700;
chr5	6326872	6328531	null
chr5	6331099	6332794	null
chr5	6405131	6407281	Os05g0203000;
chr5	6902409	6904544	null
chr5	6927735	6930254	null
chr5	7101473	7105746	null
chr5	7595249	7598251	null
chr5	7599950	7601620	null
chr5	7603040	7607328	null
chr5	7608748	7611711	null
chr5	8112888	8115543	null
chr5	8116377	8121929	null
chr5	8122801	8125434	null
chr5	8374528	8376653	null
chr5	8655257	8660962	null
chr5	8662007	8668959	null
chr5	8853723	8863822	null
chr5	9099992	9102118	Os05g0249500;
chr5	9806851	9809386	null
chr5	10250838	10254841	null
chr5	10317575	10333006	null
chr5	10335591	10337433	null
chr5	10494897	10500567	null
chr5	10505003	10506836	null
chr5	10718565	10731225	null
chr5	10956702	10961427	null
chr5	11943730	11945893	null
chr5	11959146	11961244	null
chr5	12144869	12147184	null
chr5	12593823	12596253	null
chr5	12600950	12604360	Os05g0289100;
chr5	12697222	12698918	null
chr5	12841597	12843692	null
chr5	13169134	13171664	Os05g0296200;
chr5	13779027	13780727	Os05g0304800;
chr5	14313101	14321700	null
chr5	15064123	15067468	null
chr5	15224501	15227511	null
chr5	15232466	15235046	null
chr5	15543057	15545197	null
chr5	15555621	15558551	Os05g0331900;
chr5	15631379	15633090	null
chr5	15678810	15680939	Os05g0334400;
chr5	15685178	15687302	Os05g0334400;
chr5	15774128	15776718	null
chr5	16028824	16030500	Os05g0341300;
chr5	16034027	16037472	Os05g0341300;
chr5	16122751	16127354	null
chr5	16449265	16453368	Os05g0348100;
chr5	17814294	17815999	Os05g0369500;
chr5	17823649	17826168	Os05g0369700;
chr5	17844868	17847405	Os05g0370100;
chr5	18030471	18032126	null
chr5	18038289	18040401	null
chr5	18399547	18402419	Os05g0379500;
chr5	18405897	18409724	null
chr5	18411120	18417502	null
chr5	18430538	18432265	null
chr5	18519373	18523184	Os05g0381900;
chr5	18613071	18617704	null
chr5	18619749	18621485	null
chr5	18622767	18625278	Os05g0384300;
chr5	18626995	18629573	null
chr5	18630964	18632674	null
chr5	19327274	19329414	null
chr5	19487915	19490000	null
chr5	21024452	21027882	null
chr5	22292003	22293746	Os05g0452500;
chr5	22527365	22532020	null
chr5	23460954	23464736	null
chr5	23663780	23666475	null
chr5	24374450	24379106	Os05g0494200;Os05g0494100;
chr5	24382092	24384223	null
chr5	24385889	24388865	Os05g0494500;Os05g0494600;
chr5	24390135	24393968	null
chr5	24397536	24406582	Os05g0494800;Os05g0494900;
chr5	24411252	24418066	Os05g0495200;Os05g0495100;
chr5	24419376	24422739	Os05g0495250;Os05g0495200;Os05g0495300;
chr5	26315883	26320628	Os05g0527532;Os05g0527700;
chr5	27150737	27152419	null
chr5	27228498	27230288	null
chr5	27231203	27233790	null
chr5	27235643	27239506	Os05g0546800;
chr5	27247504	27250893	Os05g0547100;
chr5	27255753	27263831	Os05g0547600;
chr5	27264686	27269361	Os05g0547700;
chr5	28037110	28039285	null
chr5	29590597	29592275	null
chr6	39178	40889	null
chr6	418380	424336	Os06g0106500;
chr6	941825	945215	null
chr6	947769	951170	Os06g0117101;
chr6	1064128	1065857	Os06g0119600;
chr6	1066689	1068424	null
chr6	1077526	1079663	Os06g0119900;Os06g0119800;
chr6	1081176	1085896	Os06g0120050;
chr6	1150704	1152401	null
chr6	1182598	1205059	Os06g0122500;Os06g0122600;Os06g0122800;
chr6	1831140	1833674	Os06g0134200;
chr6	1879671	1884305	Os06g0135000;
chr6	1886746	1890221	Os06g0135000;
chr6	2105547	2111578	Os06g0140300;Os06g0140200;
chr6	2447810	2449510	Os06g0146800;Os06g0146900;
chr6	2460355	2462055	Os06g0147200;Os06g0147250;
chr6	2928839	2930704	null
chr6	3052148	3053802	Os06g0160001;Os06g0159900;
chr6	3091627	3116912	Os06g0161300;Os06g0161100;Os06g0161400;
chr6	3119551	3124629	null
chr6	3125794	3130033	Os06g0161800;
chr6	3131303	3137798	Os06g0161900;Os06g0162100;
chr6	3245429	3247557	null
chr6	3519766	3522336	null
chr6	3565756	3568751	null
chr6	4457093	4460313	Os06g0188400;
chr6	4470948	4474315	Os06g0188600;
chr6	4476047	4478986	null
chr6	4536696	4541373	Os06g0189600;
chr6	4559530	4561265	null
chr6	4563274	4565369	null
chr6	4704144	4705853	null
chr6	4786601	4788346	null
chr6	5206621	5208745	Os06g0203200;
chr6	5211712	5213430	Os06g0203400;
chr6	6331652	6333372	null
chr6	6425976	6428938	null
chr6	6430761	6434151	null
chr6	6514571	6518431	Os06g0226000;
chr6	7065909	7068866	Os06g0235800;
chr6	7076846	7080255	Os06g0235850;
chr6	7081110	7084053	null
chr6	7195754	7200044	null
chr6	7203155	7206959	null
chr6	7207976	7209651	null
chr6	7269011	7270708	null
chr6	7278176	7282428	null
chr6	7430847	7432952	Os06g0243100;
chr6	7442878	7445007	null
chr6	7447272	7449352	null
chr6	7958441	7961022	null
chr6	8037383	8040328	Os06g0255100;
chr6	8089051	8091297	null
chr6	8465844	8469249	null
chr6	8826349	8831564	null
chr6	9124975	9134038	Os06g0271500;Os06g0271400;
chr6	9173875	9175545	null
chr6	9186078	9189282	Os06g0272450;
chr6	9200200	9201854	null
chr6	9417204	9421457	Os06g0276300;
chr6	9427100	9428770	null
chr6	9434920	9441025	null
chr6	9465687	9468672	null
chr6	9490950	9499445	null
chr6	9503715	9505815	null
chr6	9506682	9508387	null
chr6	9511389	9513537	null
[truncated: 888 more rows]
