# Supplementary material for: Genome-wide copy number variations in Oryza sativa L
Source: BMC Genomics. 2013 Sep 23;14:649. doi: 10.1186/1471-2164-14-649 (PMC3856455; doi:10.1186/1471-2164-14-649)
Supplement: Additional file 11: Table S11 — Conservation analysis of 1321 genes in Arabidopsis and maize. [file 1471-2164-14-649-S11.xls]

## Sheet: Table S11
Table S11. Conservation analysis of 1321 genes in Arabidopsis and maize.
Gene	Arabidopsis Description	Maize Description
Os01g0114700	AT5G38280.1 | Symbols: PR5K | PR5-like receptor kinase | chr5:15293325-15295838 REVERSE LENGTH=665	Q5W239_MAIZE Q5W239 SubName: Full=Ser/Thr receptor-like kinase; Flags: Precursor; [Zea mays (Maize).]
Os02g0815000	AT3G16080.1 | Symbols: | Zinc-binding ribosomal protein family protein | chr3:5454892-5455677 FORWARD LENGTH=95	B6T4D2_MAIZE B6T4D2 RecName: Full=Ribosomal protein L37; [Zea mays (Maize).]
Os03g0180500	N.A.	N.A.
Os04g0226400	AT5G25265.1 | Symbols: | unknown protein; FUNCTIONS IN: molecular_function unknown; INVOLVED IN: biological_process unknown; LOCATED IN: plasma membrane, membrane; EXPRESSED IN: cultured cell, leaf; BEST Arabidopsis thaliana protein match is: unknown protein (TAIR:AT2G25260.1); Has 30201 Blast hits to 17322 proteins in 780 species: Archae - 12; Bacteria - 1396; Metazoa - 17338; Fungi - 3422; Plan…	B6U0D2_MAIZE B6U0D2 SubName: Full=Putative uncharacterized protein; [Zea mays (Maize).]
Os04g0359300	AT3G45070.1 | Symbols: | P-loop containing nucleoside triphosphate hydrolases superfamily protein | chr3:16486378-16487349 REVERSE LENGTH=323	B6STJ6_MAIZE B6STJ6 SubName: Full=Flavonol 4-sulfotransferase; SubName: Full=Putative uncharacterized protein; [Zea mays (Maize).]
Os04g0384200	N.A.	N.A.
Os05g0494200	AT3G12490.2 | Symbols: ATCYSB, ATCYS6, CYSB | cystatin B | chr3:3960523-3961876 REVERSE LENGTH=234	B6TKQ3_MAIZE B6TKQ3 SubName: Full=Cysteine proteinase inhibitor 2; [Zea mays (Maize).]
Os06g0226000	AT5G41980.1 | Symbols: | CONTAINS InterPro DOMAIN/s: Putative harbinger transposase-derived nuclease (InterPro:IPR006912); BEST Arabidopsis thaliana protein match is: unknown protein (TAIR:AT1G43722.1); Has 1807 Blast hits to 1807 proteins in 277 species: Archae - 0; Bacteria - 0; Metazoa - 736; Fungi - 347; Plants - 385; Viruses - 0; Other Eukaryotes - 339 (source: NCBI BLink). | chr5:16793765-1…	B6THQ7_MAIZE B6THQ7 SubName: Full=Retrotransposon protein; [Zea mays (Maize).]
Os07g0521600	AT3G14460.1 | Symbols: | LRR and NB-ARC domains-containing disease resistance protein | chr3:4851990-4856264 REVERSE LENGTH=1424	C0PEA3_MAIZE C0PEA3 SubName: Full=Putative uncharacterized protein; [Zea mays (Maize).]
Os07g0604000	AT1G13700.1 | Symbols: PGL1 | 6-phosphogluconolactonase 1 | chr1:4694475-4695600 REVERSE LENGTH=268	B6U0H2_MAIZE B6U0H2 SubName: Full=6-phosphogluconolactonase; [Zea mays (Maize).]
Os08g0176200	AT1G71830.1 | Symbols: SERK1, ATSERK1 | somatic embryogenesis receptor-like kinase 1 | chr1:27018575-27021842 FORWARD LENGTH=625	Q93W70_MAIZE Q93W70 SubName: Full=SERK1 protein; SubName: Full=Somatic embryogenesis receptor-like kinase 1; Flags: Precursor; [Zea mays (Maize).]
Os09g0436000	N.A.	N.A.
Os11g0579400	AT1G59780.1 | Symbols: | NB-ARC domain-containing disease resistance protein | chr1:21993581-21997691 REVERSE LENGTH=906	C4J2M9_MAIZE C4J2M9 SubName: Full=Putative uncharacterized protein; [Zea mays (Maize).]
Os11g0685600	AT3G46710.1 | Symbols: | NB-ARC domain-containing disease resistance protein | chr3:17206489-17209032 REVERSE LENGTH=847	C0P8B0_MAIZE C0P8B0 SubName: Full=Putative uncharacterized protein; [Zea mays (Maize).]
Os03g0393350	N.A.	N.A.
Os04g0197100	AT3G22060.1 | Symbols: | Receptor-like protein kinase-related family protein | chr3:7771065-7772137 FORWARD LENGTH=252	B8A351_MAIZE B8A351 SubName: Full=Putative uncharacterized protein; [Zea mays (Maize).]
Os04g0371700	AT1G21210.1 | Symbols: WAK4 | wall associated kinase 4 | chr1:7424653-7427041 FORWARD LENGTH=738	C4J0D3_MAIZE C4J0D3 SubName: Full=Putative uncharacterized protein; [Zea mays (Maize).]
Os04g0454900	N.A.	B4FGX8_MAIZE B4FGX8 SubName: Full=Putative uncharacterized protein; [Zea mays (Maize).]
Os09g0358400	N.A.	N.A.
Os08g0186200	N.A.	N.A.
Os10g0132800	N.A.	N.A.
Os06g0140200	AT2G34930.1 | Symbols: | disease resistance family protein / LRR family protein | chr2:14737169-14739886 REVERSE LENGTH=905	C0PLM1_MAIZE C0PLM1 SubName: Full=Putative uncharacterized protein; [Zea mays (Maize).]
Os04g0398000	AT5G13330.1 | Symbols: Rap2.6L | related to AP2 6l | chr5:4272384-4274461 FORWARD LENGTH=212	B6SQD8_MAIZE B6SQD8 SubName: Full=AP2 domain containing protein; [Zea mays (Maize).]
Os08g0249750	N.A.	N.A.
Os03g0103700	N.A.	N.A.
Os03g0173500	N.A.	O49973_MAIZE O49973 SubName: Full=Kinase associated protein phosphatase; [Zea mays (Maize).]
Os04g0625200	AT4G30580.1 | Symbols: ATS2, EMB1995, LPAT1 | Phospholipid/glycerol acyltransferase family protein | chr4:14932515-14934489 REVERSE LENGTH=356	C0PEF9_MAIZE C0PEF9 SubName: Full=Putative uncharacterized protein; [Zea mays (Maize).]
Os07g0521500	AT3G14470.1 | Symbols: | NB-ARC domain-containing disease resistance protein | chr3:4857940-4861104 FORWARD LENGTH=1054	C0PEA3_MAIZE C0PEA3 SubName: Full=Putative uncharacterized protein; [Zea mays (Maize).]
Os01g0115100	N.A.	N.A.
Os10g0130701	N.A.	N.A.
Os12g0465000	N.A.	B4FIU0_MAIZE B4FIU0 SubName: Full=Putative uncharacterized protein; [Zea mays (Maize).]
Os11g0474100	N.A.	N.A.
Os09g0322600	N.A.	N.A.
Os04g0115700	N.A.	N.A.
Os07g0604700	AT3G29970.1 | Symbols: | B12D protein | chr3:11745299-11746481 FORWARD LENGTH=87	B6T0R2_MAIZE B6T0R2 SubName: Full=B12D protein; [Zea mays (Maize).]
Os10g0344500	AT5G52450.1 | Symbols: | MATE efflux family protein | chr5:21289042-21291749 REVERSE LENGTH=486	Q5GAR5_MAIZE Q5GAR5 SubName: Full=Putative integral membrane protein; [Zea mays (Maize).]
Os11g0237600	AT3G07040.1 | Symbols: RPM1, RPS3 | NB-ARC domain-containing disease resistance protein | chr3:2226244-2229024 REVERSE LENGTH=926	C0P8B0_MAIZE C0P8B0 SubName: Full=Putative uncharacterized protein; [Zea mays (Maize).]
Os03g0104000	AT1G03080.1 | Symbols: | kinase interacting (KIP1-like) family protein | chr1:731794-737332 REVERSE LENGTH=1733	N.A.
Os09g0428600	AT5G11180.1 | Symbols: ATGLR2.6, GLR2.6 | glutamate receptor 2.6 | chr5:3557261-3561575 REVERSE LENGTH=906	C0PJ78_MAIZE C0PJ78 SubName: Full=Putative uncharacterized protein; [Zea mays (Maize).]
Os04g0202800	AT5G60900.1 | Symbols: RLK1 | receptor-like protein kinase 1 | chr5:24498467-24501494 REVERSE LENGTH=748	KPRO_MAIZE P17801 RecName: Full=Putative receptor protein kinase ZmPK1; EC=2.7.11.1; Flags: Precursor; [Zea mays (Maize).]
Os06g0581701	N.A.	N.A.
Os03g0217900	N.A.	N.A.
Os08g0373400	AT3G46530.1 | Symbols: RPP13 | NB-ARC domain-containing disease resistance protein | chr3:17130739-17133246 REVERSE LENGTH=835	C0P8B0_MAIZE C0P8B0 SubName: Full=Putative uncharacterized protein; [Zea mays (Maize).]
Os10g0175600	AT1G21250.1 | Symbols: WAK1, PRO25 | cell wall-associated kinase | chr1:7439512-7441892 FORWARD LENGTH=735	B4FDG0_MAIZE B4FDG0 SubName: Full=Putative uncharacterized protein; [Zea mays (Maize).]
Os02g0231600	AT5G41980.1 | Symbols: | CONTAINS InterPro DOMAIN/s: Putative harbinger transposase-derived nuclease (InterPro:IPR006912); BEST Arabidopsis thaliana protein match is: unknown protein (TAIR:AT1G43722.1); Has 1807 Blast hits to 1807 proteins in 277 species: Archae - 0; Bacteria - 0; Metazoa - 736; Fungi - 347; Plants - 385; Viruses - 0; Other Eukaryotes - 339 (source: NCBI BLink). | chr5:16793765-1…	B4FJS9_MAIZE B4FJS9 SubName: Full=Putative uncharacterized protein; [Zea mays (Maize).]
Os02g0815400	AT5G37360.1 | Symbols: | unknown protein; FUNCTIONS IN: molecular_function unknown; INVOLVED IN: biological_process unknown; LOCATED IN: chloroplast thylakoid membrane, chloroplast; EXPRESSED IN: 23 plant structures; EXPRESSED DURING: 13 growth stages; Has 1807 Blast hits to 1807 proteins in 277 species: Archae - 0; Bacteria - 0; Metazoa - 736; Fungi - 347; Plants - 385; Viruses - 0; Other Eukary…	B4FL72_MAIZE B4FL72 SubName: Full=Putative uncharacterized protein; [Zea mays (Maize).]
Os12g0118700	AT5G01980.1 | Symbols: | RING/U-box superfamily protein | chr5:375542-377023 FORWARD LENGTH=493	B6T9B8_MAIZE B6T9B8 SubName: Full=Protein binding protein; [Zea mays (Maize).]
Os07g0493100	N.A.	N.A.
Os08g0207600	N.A.	N.A.
Os05g0527700	AT4G01070.1 | Symbols: GT72B1, UGT72B1 | UDP-Glycosyltransferase superfamily protein | chr4:461858-463300 REVERSE LENGTH=480	B4FGC2_MAIZE B4FGC2 SubName: Full=Putative uncharacterized protein; [Zea mays (Maize).]
Os07g0280200	AT5G63380.1 | Symbols: | AMP-dependent synthetase and ligase family protein | chr5:25387581-25390026 REVERSE LENGTH=562	C0PGY8_MAIZE C0PGY8 SubName: Full=Putative uncharacterized protein; [Zea mays (Maize).]
Os08g0389500	AT4G23160.1 | Symbols: CRK8 | cysteine-rich RLK (RECEPTOR-like protein kinase) 8 | chr4:12129485-12134086 FORWARD LENGTH=1262	A0EVI4_MAIZE A0EVI4 SubName: Full=Putative Opie4 pol protein; [Zea mays (Maize).]
Os10g0116400	N.A.	N.A.
Os08g0246300	AT3G07040.1 | Symbols: RPM1, RPS3 | NB-ARC domain-containing disease resistance protein | chr3:2226244-2229024 REVERSE LENGTH=926	C0P8B0_MAIZE C0P8B0 SubName: Full=Putative uncharacterized protein; [Zea mays (Maize).]
Os11g0272800	N.A.	N.A.
Os04g0384800	N.A.	N.A.
Os07g0216700	N.A.	Q946V1_MAIZE Q946V1 SubName: Full=Hageman factor inhibitor; [Zea mays (Maize).]
Os06g0512700	AT1G66100.1 | Symbols: | Plant thionin | chr1:24605876-24606473 REVERSE LENGTH=134	N.A.
Os10g0180800	AT1G21230.1 | Symbols: WAK5 | wall associated kinase 5 | chr1:7429980-7432346 FORWARD LENGTH=733	B6SV37_MAIZE B6SV37 SubName: Full=WAK111-OsWAK receptor-like protein kinase; [Zea mays (Maize).]
Os12g0552200	AT2G26560.1 | Symbols: PLP2, PLA IIA, PLA2A | phospholipase A 2A | chr2:11293912-11295708 REVERSE LENGTH=407	C0HDU5_MAIZE C0HDU5 SubName: Full=Putative uncharacterized protein; [Zea mays (Maize).]
Os09g0319800	AT4G02780.1 | Symbols: GA1, ABC33, ATCPS1, CPS, CPS1 | Terpenoid cyclases/Protein prenyltransferases superfamily protein | chr4:1237881-1244766 REVERSE LENGTH=802	Q41771_MAIZE Q41771 SubName: Full=Kaurene synthase A; [Zea mays (Maize).]
Os11g0166100	N.A.	B4FH25_MAIZE B4FH25 SubName: Full=Putative uncharacterized protein; [Zea mays (Maize).]
Os07g0493800	AT1G21270.1 | Symbols: WAK2 | wall-associated kinase 2 | chr1:7444997-7447345 FORWARD LENGTH=732	B6SKC4_MAIZE B6SKC4 SubName: Full=WAK80-OsWAK receptor-like protein kinase; [Zea mays (Maize).]
Os08g0121275	N.A.	B6T9G9_MAIZE B6T9G9 SubName: Full=Putative uncharacterized protein; [Zea mays (Maize).]
Os07g0604300	AT5G60920.1 | Symbols: COB | COBRA-like extracellular glycosyl-phosphatidyl inositol-anchored protein family | chr5:24511466-24513932 REVERSE LENGTH=456	A1DZD7_MAIZE A1DZD7 SubName: Full=Brittle stalk-2-like protein 6; SubName: Full=Putative uncharacterized protein; [Zea mays (Maize).]
Os07g0219400	N.A.	N.A.
Os04g0200700	N.A.	N.A.
Os05g0494800	N.A.	N.A.
Os10g0136200	N.A.	B4FH25_MAIZE B4FH25 SubName: Full=Putative uncharacterized protein; [Zea mays (Maize).]
Os01g0114100	AT5G38260.1 | Symbols: | Protein kinase superfamily protein | chr5:15283692-15285837 REVERSE LENGTH=638	B6SVX9_MAIZE B6SVX9 SubName: Full=TAK14; [Zea mays (Maize).]
Os10g0429200	AT3G03740.1 | Symbols: ATBPM4, BPM4 | BTB-POZ and MATH domain 4 | chr3:937106-939807 REVERSE LENGTH=465	B4FE04_MAIZE B4FE04 SubName: Full=Putative uncharacterized protein; [Zea mays (Maize).]
Os01g0114600	AT1G66920.2 | Symbols: | Protein kinase superfamily protein | chr1:24965410-24967432 REVERSE LENGTH=617	B4FE27_MAIZE B4FE27 SubName: Full=Putative uncharacterized protein; [Zea mays (Maize).]
Os03g0556500	N.A.	N.A.
Os10g0450000	AT3G50130.1 | Symbols: | Plant protein of unknown function (DUF247) | chr3:18589111-18591222 REVERSE LENGTH=564	B4FUG0_MAIZE B4FUG0 SubName: Full=Putative uncharacterized protein; [Zea mays (Maize).]
Os08g0324300	AT4G33280.1 | Symbols: | AP2/B3-like transcriptional factor family protein | chr4:16047357-16049310 REVERSE LENGTH=337	B4FGA0_MAIZE B4FGA0 SubName: Full=Putative uncharacterized protein; [Zea mays (Maize).]
Os11g0682000	N.A.	B6SSR8_MAIZE B6SSR8 SubName: Full=Putative uncharacterized protein; [Zea mays (Maize).]
Os09g0325140	N.A.	B6SWW8_MAIZE B6SWW8 SubName: Full=LysM receptor-like kinase; [Zea mays (Maize).]
Os04g0121800	N.A.	N.A.
Os09g0355400	AT4G29990.1 | Symbols: | Leucine-rich repeat transmembrane protein kinase protein | chr4:14665802-14669438 REVERSE LENGTH=876	B6SV57_MAIZE B6SV57 SubName: Full=Putative uncharacterized protein; [Zea mays (Maize).]
Os01g0520600	AT3G14470.1 | Symbols: | NB-ARC domain-containing disease resistance protein | chr3:4857940-4861104 FORWARD LENGTH=1054	C0PEA3_MAIZE C0PEA3 SubName: Full=Putative uncharacterized protein; [Zea mays (Maize).]
Os07g0611700	N.A.	N.A.
Os04g0220501	N.A.	B6TND0_MAIZE B6TND0 SubName: Full=Putative uncharacterized protein; [Zea mays (Maize).]
Os09g0512200	AT4G14070.1 | Symbols: AAE15 | acyl-activating enzyme 15 | chr4:8112122-8118039 REVERSE LENGTH=727	N.A.
Os01g0710800	N.A.	N.A.
Os01g0795000	AT4G10540.1 | Symbols: | Subtilase family protein | chr4:6512515-6515743 REVERSE LENGTH=775	B4FAJ9_MAIZE B4FAJ9 SubName: Full=Putative uncharacterized protein; [Zea mays (Maize).]
Os06g0492101	N.A.	N.A.
Os01g0961300	N.A.	N.A.
Os11g0610300	AT1G77680.1 | Symbols: | Ribonuclease II/R family protein | chr1:29192188-29195963 REVERSE LENGTH=1055	N.A.
Os01g0700900	AT2G26170.1 | Symbols: CYP711A1, MAX1 | cytochrome P450, family 711, subfamily A, polypeptide 1 | chr2:11140851-11143270 FORWARD LENGTH=522	C4PJN6_MAIZE C4PJN6 SubName: Full=Cytochrome P450 monooxygenase; [Zea mays (Maize).]
Os01g0615100	N.A.	B6SNA6_MAIZE B6SNA6 SubName: Full=Subtilisin-chymotrypsin inhibitor CI-1B; [Zea mays (Maize).]
Os09g0471600	AT1G21240.1 | Symbols: WAK3 | wall associated kinase 3 | chr1:7434303-7436702 FORWARD LENGTH=741	B6SKC4_MAIZE B6SKC4 SubName: Full=WAK80-OsWAK receptor-like protein kinase; [Zea mays (Maize).]
Os01g0521250	N.A.	N.A.
Os11g0550100	N.A.	C0HGU4_MAIZE C0HGU4 SubName: Full=Putative uncharacterized protein; [Zea mays (Maize).]
Os11g0696600	AT1G11660.1 | Symbols: | heat shock protein 70 (Hsp 70) family protein | chr1:3921056-3924347 FORWARD LENGTH=763	B6SV64_MAIZE B6SV64 SubName: Full=Heat shock 70 kDa protein 4; [Zea mays (Maize).]
Os04g0331600	AT5G36260.1 | Symbols: | Eukaryotic aspartyl protease family protein | chr5:14285068-14288179 REVERSE LENGTH=482	C0PG04_MAIZE C0PG04 SubName: Full=Putative uncharacterized protein; [Zea mays (Maize).]
Os07g0564433	AT5G63690.1 | Symbols: | Nucleic acid-binding, OB-fold-like protein | chr5:25492864-25493283 REVERSE LENGTH=139	B6TV99_MAIZE B6TV99 SubName: Full=Putative uncharacterized protein; [Zea mays (Maize).]
Os06g0473200	AT5G40440.1 | Symbols: ATMKK3, MKK3 | mitogen-activated protein kinase kinase 3 | chr5:16182149-16184513 FORWARD LENGTH=520	B4FXT9_MAIZE B4FXT9 SubName: Full=Putative uncharacterized protein; [Zea mays (Maize).]
Os05g0494600	AT3G63060.1 | Symbols: EDL3 | EID1-like 3 | chr3:23300638-23301456 REVERSE LENGTH=272	C0HIR5_MAIZE C0HIR5 SubName: Full=Putative uncharacterized protein; [Zea mays (Maize).]
Os01g0114800	N.A.	Q8SA93_MAIZE Q8SA93 SubName: Full=Putative polyprotein; [Zea mays (Maize).]
Os06g0517300	AT1G66100.1 | Symbols: | Plant thionin | chr1:24605876-24606473 REVERSE LENGTH=134	N.A.
Os05g0369700	AT5G50380.1 | Symbols: ATEXO70F1, EXO70F1 | exocyst subunit exo70 family protein F1 | chr5:20516382-20518433 REVERSE LENGTH=683	C0P3P6_MAIZE C0P3P6 SubName: Full=Putative uncharacterized protein; [Zea mays (Maize).]
Os04g0296700	N.A.	N.A.
Os11g0486000	N.A.	N.A.
Os11g0593900	N.A.	N.A.
Os07g0605400	N.A.	B6TF57_MAIZE B6TF57 SubName: Full=EGG APPARATUS-1 protein; [Zea mays (Maize).]
Os11g0532200	N.A.	N.A.
Os10g0161400	AT3G14470.1 | Symbols: | NB-ARC domain-containing disease resistance protein | chr3:4857940-4861104 FORWARD LENGTH=1054	Q8H6U8_MAIZE Q8H6U8 SubName: Full=Putative rp3 protein; [Zea mays (Maize).]
Os11g0272300	N.A.	N.A.
Os08g0282500	AT1G80710.1 | Symbols: DRS1 | DROUGHT SENSITIVE 1 | chr1:30333499-30335796 REVERSE LENGTH=516	B6U3H9_MAIZE B6U3H9 SubName: Full=Putative uncharacterized protein; [Zea mays (Maize).]
Os05g0199700	N.A.	N.A.
Os08g0174800	AT1G71830.1 | Symbols: SERK1, ATSERK1 | somatic embryogenesis receptor-like kinase 1 | chr1:27018575-27021842 FORWARD LENGTH=625	B7ZZU3_MAIZE B7ZZU3 SubName: Full=Putative uncharacterized protein; [Zea mays (Maize).]
Os11g0689000	N.A.	N.A.
Os01g0799100	AT1G12280.1 | Symbols: | LRR and NB-ARC domains-containing disease resistance protein | chr1:4174875-4177559 REVERSE LENGTH=894	Q8H6U8_MAIZE Q8H6U8 SubName: Full=Putative rp3 protein; [Zea mays (Maize).]
Os11g0605300	N.A.	N.A.
Os01g0714800	AT5G64810.1 | Symbols: WRKY51, ATWRKY51 | WRKY DNA-binding protein 51 | chr5:25908415-25909687 FORWARD LENGTH=194	B6T167_MAIZE B6T167 SubName: Full=WRKY7-superfamily of TFs having WRKY and zinc finger domains; [Zea mays (Maize).]
Os08g0208700	AT3G42170.1 | Symbols: | BED zinc finger ;hAT family dimerisation domain | chr3:14321838-14323928 FORWARD LENGTH=696	Q5UDR1_MAIZE Q5UDR1 SubName: Full=Transposase; [Zea mays (Maize).]
Os04g0557500	AT5G41315.1 | Symbols: GL3, MYC6.2 | basic helix-loop-helix (bHLH) DNA-binding superfamily protein | chr5:16529457-16532866 FORWARD LENGTH=637	Q8S470_MAIZE Q8S470 SubName: Full=Regulatory protein; [Zea mays (Maize).]
Os06g0707700	AT3G14470.1 | Symbols: | NB-ARC domain-containing disease resistance protein | chr3:4857940-4861104 FORWARD LENGTH=1054	Q7XY05_MAIZE Q7XY05 SubName: Full=Rust resistance protein Rp1; Flags: Fragment; [Zea mays (Maize).]
Os12g0481400	AT3G14470.1 | Symbols: | NB-ARC domain-containing disease resistance protein | chr3:4857940-4861104 FORWARD LENGTH=1054	Q9AXD5_MAIZE Q9AXD5 SubName: Full=Rust resistance protein Rp1-dp3; [Zea mays (Maize).]
Os08g0299900	N.A.	B6UFD0_MAIZE B6UFD0 SubName: Full=Putative uncharacterized protein; [Zea mays (Maize).]
Os04g0332700	N.A.	N.A.
Os10g0369000	AT5G26710.1 | Symbols: | Glutamyl/glutaminyl-tRNA synthetase, class Ic | chr5:9305673-9308247 FORWARD LENGTH=719	B6SRU1_MAIZE B6SRU1 SubName: Full=Glutamyl-tRNA synthetase, cytoplasmic; [Zea mays (Maize).]
Os02g0815700	AT4G17740.1 | Symbols: | Peptidase S41 family protein | chr4:9867088-9869719 REVERSE LENGTH=515	C0P5T6_MAIZE C0P5T6 SubName: Full=Putative uncharacterized protein; [Zea mays (Maize).]
Os04g0163700	N.A.	N.A.
Os01g0552100	N.A.	N.A.
Os06g0329200	AT1G14800.1 | Symbols: | Nucleic acid-binding, OB-fold-like protein | chr1:5099572-5102558 FORWARD LENGTH=384	B6SKJ1_MAIZE B6SKJ1 SubName: Full=Putative uncharacterized protein; [Zea mays (Maize).]
Os10g0132700	AT3G50950.2 | Symbols: ZAR1 | HOPZ-ACTIVATED RESISTANCE 1 | chr3:18936127-18938685 FORWARD LENGTH=852	C0P8B0_MAIZE C0P8B0 SubName: Full=Putative uncharacterized protein; [Zea mays (Maize).]
Os07g0289600	N.A.	B4G230_MAIZE B4G230 SubName: Full=Putative uncharacterized protein; [Zea mays (Maize).]
Os09g0354900	N.A.	N.A.
Os10g0429651	AT3G06190.1 | Symbols: ATBPM2, BPM2 | BTB-POZ and MATH domain 2 | chr3:1874577-1876575 REVERSE LENGTH=406	B4FDD4_MAIZE B4FDD4 SubName: Full=Putative uncharacterized protein; [Zea mays (Maize).]
Os12g0272800	N.A.	C0HGU4_MAIZE C0HGU4 SubName: Full=Putative uncharacterized protein; [Zea mays (Maize).]
Os05g0172800	N.A.	N.A.
Os12g0211400	AT4G12740.1 | Symbols: | HhH-GPD base excision DNA repair family protein | chr4:7494578-7497596 REVERSE LENGTH=630	B6TQ62_MAIZE B6TQ62 SubName: Full=A/G-specific adenine DNA glycosylase; [Zea mays (Maize).]
Os10g0206800	AT1G51340.2 | Symbols: | MATE efflux family protein | chr1:19032021-19034681 FORWARD LENGTH=515	D2CYA4_MAIZE D2CYA4 SubName: Full=MATE1; [Zea mays (Maize).]
Os11g0226900	N.A.	N.A.
Os11g0549665	N.A.	N.A.
Os01g0319200	AT3G50150.1 | Symbols: | Plant protein of unknown function (DUF247) | chr3:18595809-18597551 REVERSE LENGTH=509	C4J646_MAIZE C4J646 SubName: Full=Putative uncharacterized protein; [Zea mays (Maize).]
Os09g0369500	N.A.	B6SJ27_MAIZE B6SJ27 SubName: Full=Putative uncharacterized protein; [Zea mays (Maize).]
Os08g0202300	N.A.	N.A.
Os06g0667900	AT3G14470.1 | Symbols: | NB-ARC domain-containing disease resistance protein | chr3:4857940-4861104 FORWARD LENGTH=1054	Q9AT73_MAIZE Q9AT73 SubName: Full=Rust resistance Rp1-D-like protein; [Zea mays (Maize).]
Os11g0639100	N.A.	N.A.
Os01g0305900	AT2G47460.1 | Symbols: MYB12, ATMYB12, PFG1 | myb domain protein 12 | chr2:19476438-19479242 FORWARD LENGTH=371	Q84U76_MAIZE Q84U76 SubName: Full=Putative uncharacterized protein; SubName: Full=R2R3 Myb transcription factor MYB-IF35; [Zea mays (Maize).]
Os10g0370800	N.A.	B6TTA1_MAIZE B6TTA1 SubName: Full=Cellulase containing protein; [Zea mays (Maize).]
Os12g0495600	AT3G46530.1 | Symbols: RPP13 | NB-ARC domain-containing disease resistance protein | chr3:17130739-17133246 REVERSE LENGTH=835	C0P8B0_MAIZE C0P8B0 SubName: Full=Putative uncharacterized protein; [Zea mays (Maize).]
Os12g0551200	AT5G18980.1 | Symbols: | ARM repeat superfamily protein | chr5:6334944-6337943 REVERSE LENGTH=835	C0PF49_MAIZE C0PF49 SubName: Full=Putative uncharacterized protein; [Zea mays (Maize).]
Os11g0227700	AT3G07040.1 | Symbols: RPM1, RPS3 | NB-ARC domain-containing disease resistance protein | chr3:2226244-2229024 REVERSE LENGTH=926	Q52QI0_MAIZE Q52QI0 SubName: Full=NBS-LRR type disease resistance protein; [Zea mays (Maize).]
Os11g0655300	AT3G07040.1 | Symbols: RPM1, RPS3 | NB-ARC domain-containing disease resistance protein | chr3:2226244-2229024 REVERSE LENGTH=926	C0P8B0_MAIZE C0P8B0 SubName: Full=Putative uncharacterized protein; [Zea mays (Maize).]
Os11g0172150	AT3G47570.1 | Symbols: | Leucine-rich repeat protein kinase family protein | chr3:17527611-17530748 FORWARD LENGTH=1010	B7ZZL3_MAIZE B7ZZL3 SubName: Full=Putative uncharacterized protein; [Zea mays (Maize).]
Os11g0198900	AT4G03460.1 | Symbols: | Ankyrin repeat family protein | chr4:1536404-1540111 REVERSE LENGTH=677	B6U178_MAIZE B6U178 SubName: Full=Protein binding protein; [Zea mays (Maize).]
Os08g0529501	N.A.	N.A.
Os11g0609900	AT1G77680.1 | Symbols: | Ribonuclease II/R family protein | chr1:29192188-29195963 REVERSE LENGTH=1055	N.A.
Os02g0814700	AT3G04400.1 | Symbols: emb2171 | Ribosomal protein L14p/L23e family protein | chr3:1167339-1168308 FORWARD LENGTH=140	B4FGL4_MAIZE B4FGL4 SubName: Full=60S ribosomal protein L23; [Zea mays (Maize).]
Os09g0523200	N.A.	N.A.
Os02g0467400	N.A.	N.A.
Os06g0303501	N.A.	N.A.
Os03g0393300	AT2G27920.1 | Symbols: SCPL51 | serine carboxypeptidase-like 51 | chr2:11885777-11889043 REVERSE LENGTH=461	B8A324_MAIZE B8A324 SubName: Full=Putative uncharacterized protein; [Zea mays (Maize).]
Os11g0271000	N.A.	N.A.
Os07g0535200	AT5G07610.1 | Symbols: | F-box family protein | chr5:2406068-2407330 FORWARD LENGTH=420	B6UEB9_MAIZE B6UEB9 SubName: Full=F-box domain containing protein; [Zea mays (Maize).]
Os08g0395800	AT3G50180.1 | Symbols: | Plant protein of unknown function (DUF247) | chr3:18604943-18607162 REVERSE LENGTH=588	B6SST5_MAIZE B6SST5 SubName: Full=Putative uncharacterized protein; [Zea mays (Maize).]
Os01g0332650	N.A.	N.A.
Os02g0814900	AT5G55810.2 | Symbols: NMNAT | nicotinate/nicotinamide mononucleotide adenyltransferase | chr5:22584229-22586239 REVERSE LENGTH=264	B6TP31_MAIZE B6TP31 SubName: Full=Nicotinamide-nucleotide adenylyltransferase 1; [Zea mays (Maize).]
Os09g0337300	N.A.	N.A.
Os01g0794900	N.A.	N.A.
Os10g0460500	N.A.	N.A.
Os04g0121300	AT4G10530.1 | Symbols: | Subtilase family protein | chr4:6508600-6511670 FORWARD LENGTH=747	B4FAJ9_MAIZE B4FAJ9 SubName: Full=Putative uncharacterized protein; [Zea mays (Maize).]
Os01g0578500	AT2G04230.1 | Symbols: | FBD, F-box and Leucine Rich Repeat domains containing protein | chr2:1447025-1448678 REVERSE LENGTH=448	B4FZ30_MAIZE B4FZ30 SubName: Full=Putative uncharacterized protein; [Zea mays (Maize).]
Os08g0567200	AT3G04500.1 | Symbols: | RNA-binding (RRM/RBD/RNP motifs) family protein | chr3:1212065-1213795 REVERSE LENGTH=245	B4F7W9_MAIZE B4F7W9 SubName: Full=Putative uncharacterized protein; [Zea mays (Maize).]
Os03g0754200	N.A.	N.A.
Os03g0103950	AT1G03080.1 | Symbols: | kinase interacting (KIP1-like) family protein | chr1:731794-737332 REVERSE LENGTH=1733	B4FJS3_MAIZE B4FJS3 SubName: Full=Putative uncharacterized protein; [Zea mays (Maize).]
Os09g0566100	AT2G36480.3 | Symbols: | ENTH/VHS family protein | chr2:15302567-15306274 REVERSE LENGTH=886	B8A2X9_MAIZE B8A2X9 SubName: Full=Putative uncharacterized protein; [Zea mays (Maize).]
Os08g0452900	N.A.	N.A.
Os07g0283125	AT3G53810.1 | Symbols: | Concanavalin A-like lectin protein kinase family protein | chr3:19933153-19935186 REVERSE LENGTH=677	C4J4G8_MAIZE C4J4G8 SubName: Full=Putative uncharacterized protein; [Zea mays (Maize).]
Os12g0218600	N.A.	N.A.
Os08g0396700	N.A.	N.A.
Os06g0287500	AT3G07040.1 | Symbols: RPM1, RPS3 | NB-ARC domain-containing disease resistance protein | chr3:2226244-2229024 REVERSE LENGTH=926	C0P8B0_MAIZE C0P8B0 SubName: Full=Putative uncharacterized protein; [Zea mays (Maize).]
Os12g0254201	N.A.	N.A.
Os12g0272500	N.A.	N.A.
Os12g0228300	N.A.	N.A.
Os11g0677000	AT3G14470.1 | Symbols: | NB-ARC domain-containing disease resistance protein | chr3:4857940-4861104 FORWARD LENGTH=1054	Q93Y95_MAIZE Q93Y95 SubName: Full=Pollen signalling protein with adenylyl cyclase activity; Flags: Fragment; [Zea mays (Maize).]
Os05g0369500	AT1G07000.1 | Symbols: ATEXO70B2, EXO70B2 | exocyst subunit exo70 family protein B2 | chr1:2150398-2152305 REVERSE LENGTH=599	B7ZXW1_MAIZE B7ZXW1 SubName: Full=Putative uncharacterized protein; [Zea mays (Maize).]
Os08g0220600	AT4G30200.2 | Symbols: VEL1, VIL2 | vernalization5/VIN3-like | chr4:14786852-14790070 REVERSE LENGTH=714	C0HEQ7_MAIZE C0HEQ7 SubName: Full=Putative uncharacterized protein; [Zea mays (Maize).]
Os01g0167400	N.A.	B6SK87_MAIZE B6SK87 SubName: Full=Putative uncharacterized protein; [Zea mays (Maize).]
Os02g0211350	N.A.	N.A.
Os06g0674000	N.A.	N.A.
Os10g0132500	N.A.	C0HGU4_MAIZE C0HGU4 SubName: Full=Putative uncharacterized protein; [Zea mays (Maize).]
Os06g0203400	AT1G19250.1 | Symbols: FMO1 | flavin-dependent monooxygenase 1 | chr1:6650656-6653053 REVERSE LENGTH=530	C0HE41_MAIZE C0HE41 SubName: Full=Putative uncharacterized protein; [Zea mays (Maize).]
Os12g0212400	N.A.	N.A.
Os04g0191000	ATMG00860.1 | Symbols: ORF158 | DNA/RNA polymerases superfamily protein | chrM:235916-236392 FORWARD LENGTH=158	Q8SA93_MAIZE Q8SA93 SubName: Full=Putative polyprotein; [Zea mays (Maize).]
Os06g0287700	AT3G07040.1 | Symbols: RPM1, RPS3 | NB-ARC domain-containing disease resistance protein | chr3:2226244-2229024 REVERSE LENGTH=926	C0P8B0_MAIZE C0P8B0 SubName: Full=Putative uncharacterized protein; [Zea mays (Maize).]
Os01g0967501	N.A.	N.A.
Os09g0301800	AT3G50150.1 | Symbols: | Plant protein of unknown function (DUF247) | chr3:18595809-18597551 REVERSE LENGTH=509	B4FUG0_MAIZE B4FUG0 SubName: Full=Putative uncharacterized protein; [Zea mays (Maize).]
Os01g0116200	AT1G67000.1 | Symbols: | Protein kinase superfamily protein | chr1:25004217-25007604 REVERSE LENGTH=892	B6SVX9_MAIZE B6SVX9 SubName: Full=TAK14; [Zea mays (Maize).]
Os10g0497300	AT1G62670.1 | Symbols: RPF2 | rna processing factor 2 | chr1:23204773-23206665 REVERSE LENGTH=630	C9W4C2_MAIZE C9W4C2 SubName: Full=PPR-814c; [Zea mays (Maize).]
Os03g0838800	AT1G34370.2 | Symbols: STOP1 | C2H2 and C2HC zinc fingers superfamily protein | chr1:12551002-12552501 FORWARD LENGTH=499	B6THI3_MAIZE B6THI3 SubName: Full=Nucleic acid binding protein; [Zea mays (Maize).]
Os07g0289400	N.A.	N.A.
Os06g0117101	N.A.	N.A.
Os12g0428200	AT5G66930.3 | Symbols: | unknown protein; FUNCTIONS IN: molecular_function unknown; INVOLVED IN: biological_process unknown; LOCATED IN: cellular_component unknown; EXPRESSED IN: 24 plant structures; EXPRESSED DURING: 15 growth stages; CONTAINS InterPro DOMAIN/s: Protein of unknown function DUF1649 (InterPro:IPR012445); Has 247 Blast hits to 247 proteins in 111 species: Archae - 0; Bacteria - 0; …	B6T277_MAIZE B6T277 SubName: Full=Putative uncharacterized protein; [Zea mays (Maize).]
Os06g0287000	N.A.	N.A.
Os04g0626500	N.A.	N.A.
Os12g0140266	AT1G03280.1 | Symbols: | Transcription factor TFIIE, alpha subunit | chr1:803635-806758 FORWARD LENGTH=479	B4FWI2_MAIZE B4FWI2 SubName: Full=Putative uncharacterized protein; SubName: Full=RNA polymerase II transcription factor/ transcription initiation factor; [Zea mays (Maize).]
Os06g0473000	N.A.	Q6W2J0_MAIZE Q6W2J0 SubName: Full=Poor homologous synapsis 1 protein; SubName: Full=Putative uncharacterized protein; [Zea mays (Maize).]
Os03g0773150	AT4G33865.1 | Symbols: | Ribosomal protein S14p/S29e family protein | chr4:16233395-16234114 REVERSE LENGTH=56	B6SMC7_MAIZE B6SMC7 SubName: Full=40S ribosomal protein S29; [Zea mays (Maize).]
Os12g0202700	AT5G54160.1 | Symbols: ATOMT1, OMT1 | O-methyltransferase 1 | chr5:21982075-21984167 FORWARD LENGTH=363	Q6VWE6_MAIZE Q6VWE6 SubName: Full=O-methyltransferase; [Zea mays (Maize).]
Os06g0731950	AT3G20720.2 | Symbols: | unknown protein; FUNCTIONS IN: molecular_function unknown; INVOLVED IN: biological_process unknown; EXPRESSED IN: 22 plant structures; EXPRESSED DURING: 13 growth stages. | chr3:7240098-7246754 FORWARD LENGTH=1199	N.A.
Os08g0321500	N.A.	Q8SA91_MAIZE Q8SA91 SubName: Full=Putative gag-pol polyprotein; [Zea mays (Maize).]
Os05g0494100	AT3G12480.1 | Symbols: NF-YC11 | nuclear factor Y, subunit C11 | chr3:3958065-3960278 FORWARD LENGTH=293	B6TRK1_MAIZE B6TRK1 SubName: Full=Dr1-associated corepressor; [Zea mays (Maize).]
Os01g0784500	AT4G27300.1 | Symbols: | S-locus lectin protein kinase family protein | chr4:13669308-13672348 REVERSE LENGTH=815	B6U8P2_MAIZE B6U8P2 SubName: Full=Receptor-like protein kinase RK20-1; [Zea mays (Maize).]
Os12g0199800	AT2G45550.1 | Symbols: CYP76C4 | cytochrome P450, family 76, subfamily C, polypeptide 4 | chr2:18773541-18775654 REVERSE LENGTH=511	B6U021_MAIZE B6U021 SubName: Full=Cytochrome P450 CYP76M15; [Zea mays (Maize).]
Os12g0499700	AT4G35920.1 | Symbols: MCA1 | PLAC8 family protein | chr4:17012106-17014192 REVERSE LENGTH=421	B6SSY7_MAIZE B6SSY7 SubName: Full=Receptor protein kinase CRINKLY4; [Zea mays (Maize).]
Os12g0245401	N.A.	N.A.
Os04g0219550	N.A.	Q52QI0_MAIZE Q52QI0 SubName: Full=NBS-LRR type disease resistance protein; [Zea mays (Maize).]
Os07g0127500	AT5G26130.1 | Symbols: | CAP (Cysteine-rich secretory proteins, Antigen 5, and Pathogenesis-related 1 protein) superfamily protein | chr5:9128110-9128610 REVERSE LENGTH=166	B4FQY1_MAIZE B4FQY1 SubName: Full=Putative uncharacterized protein; [Zea mays (Maize).]
Os08g0235600	AT1G50180.1 | Symbols: | NB-ARC domain-containing disease resistance protein | chr1:18584235-18587136 FORWARD LENGTH=857	C0P8B0_MAIZE C0P8B0 SubName: Full=Putative uncharacterized protein; [Zea mays (Maize).]
Os02g0814800	AT5G44000.1 | Symbols: | Glutathione S-transferase family protein | chr5:17702231-17703934 REVERSE LENGTH=399	B4FQK3_MAIZE B4FQK3 SubName: Full=Putative uncharacterized protein; [Zea mays (Maize).]
Os08g0351700	N.A.	N.A.
Os07g0136800	AT3G18100.1 | Symbols: MYB4R1, AtMYB4R1 | myb domain protein 4r1 | chr3:6200689-6204583 FORWARD LENGTH=847	N.A.
Os10g0152801	N.A.	N.A.
Os10g0429600	AT3G06190.1 | Symbols: ATBPM2, BPM2 | BTB-POZ and MATH domain 2 | chr3:1874577-1876575 REVERSE LENGTH=406	B6UAA7_MAIZE B6UAA7 SubName: Full=Speckle-type POZ protein; [Zea mays (Maize).]
Os04g0219800	N.A.	N.A.
Os07g0429700	N.A.	N.A.
Os11g0222900	AT3G07040.1 | Symbols: RPM1, RPS3 | NB-ARC domain-containing disease resistance protein | chr3:2226244-2229024 REVERSE LENGTH=926	C0P8B0_MAIZE C0P8B0 SubName: Full=Putative uncharacterized protein; [Zea mays (Maize).]
Os10g0196000	AT2G40890.1 | Symbols: CYP98A3 | cytochrome P450, family 98, subfamily A, polypeptide 3 | chr2:17058291-17060532 REVERSE LENGTH=508	B4FDS5_MAIZE B4FDS5 SubName: Full=Putative uncharacterized protein; [Zea mays (Maize).]
Os12g0471100	AT5G40010.1 | Symbols: AATP1 | AAA-ATPase 1 | chr5:16020218-16021762 REVERSE LENGTH=514	B4FNH5_MAIZE B4FNH5 SubName: Full=Putative uncharacterized protein; [Zea mays (Maize).]
Os01g0585400	AT4G05420.1 | Symbols: DDB1A | damaged DNA binding protein 1A | chr4:2746288-2752663 FORWARD LENGTH=1088	N.A.
Os04g0330700	N.A.	C0P2V8_MAIZE C0P2V8 SubName: Full=Putative uncharacterized protein; [Zea mays (Maize).]
Os06g0517700	AT1G66100.1 | Symbols: | Plant thionin | chr1:24605876-24606473 REVERSE LENGTH=134	N.A.
Os04g0362375	N.A.	N.A.
Os12g0211900	N.A.	N.A.
Os11g0228201	N.A.	N.A.
Os03g0790700	AT3G43600.1 | Symbols: AAO2, AO3, atAO-2, AOgamma, AtAO3 | aldehyde oxidase 2 | chr3:15512778-15517375 REVERSE LENGTH=1321	O23888_MAIZE O23888 SubName: Full=Aldehyde oxidase-2; [Zea mays (Maize).]
Os04g0153000	AT5G45540.1 | Symbols: | Protein of unknown function (DUF594) | chr5:18458294-18460705 REVERSE LENGTH=803	C0PG88_MAIZE C0PG88 SubName: Full=Putative uncharacterized protein; [Zea mays (Maize).]
Os11g0691500	AT1G21250.1 | Symbols: WAK1, PRO25 | cell wall-associated kinase | chr1:7439512-7441892 FORWARD LENGTH=735	C0HF82_MAIZE C0HF82 SubName: Full=Putative uncharacterized protein; [Zea mays (Maize).]
Os11g0227300	N.A.	N.A.
Os07g0180700	AT5G13740.1 | Symbols: ZIF1 | zinc induced facilitator 1 | chr5:4432689-4436483 FORWARD LENGTH=486	B4FA49_MAIZE B4FA49 SubName: Full=Carbohydrate transporter/ sugar porter/ transporter; SubName: Full=Putative uncharacterized protein; [Zea mays (Maize).]
Os07g0541700	AT4G23140.2 | Symbols: CRK6 | cysteine-rich RLK (RECEPTOR-like protein kinase) 6 | chr4:12121397-12124037 FORWARD LENGTH=680	B6SP13_MAIZE B6SP13 SubName: Full=Receptor-like serine-threonine protein kinase; [Zea mays (Maize).]
Os12g0540100	N.A.	B6SNQ4_MAIZE B6SNQ4 SubName: Full=Putative uncharacterized protein; [Zea mays (Maize).]
Os09g0356200	AT1G51860.1 | Symbols: | Leucine-rich repeat protein kinase family protein | chr1:19257634-19261479 REVERSE LENGTH=890	B4FMA1_MAIZE B4FMA1 SubName: Full=Putative uncharacterized protein; [Zea mays (Maize).]
Os12g0263800	AT1G32100.1 | Symbols: ATPRR1, PRR1 | pinoresinol reductase 1 | chr1:11546472-11547953 REVERSE LENGTH=317	IFRH_MAIZE P52580 RecName: Full=Isoflavone reductase homolog IRL; EC=1.3.1.-; [Zea mays (Maize).]
Os07g0535100	AT5G07610.1 | Symbols: | F-box family protein | chr5:2406068-2407330 FORWARD LENGTH=420	B6UEB9_MAIZE B6UEB9 SubName: Full=F-box domain containing protein; [Zea mays (Maize).]
Os02g0206400	AT2G36780.1 | Symbols: | UDP-Glycosyltransferase superfamily protein | chr2:15417618-15419108 REVERSE LENGTH=496	B6SZ65_MAIZE B6SZ65 SubName: Full=Cytokinin-O-glucosyltransferase 3; [Zea mays (Maize).]
Os11g0146300	N.A.	N.A.
Os04g0255525	N.A.	N.A.
Os10g0138000	N.A.	B4FH25_MAIZE B4FH25 SubName: Full=Putative uncharacterized protein; [Zea mays (Maize).]
Os12g0526600	AT1G80570.2 | Symbols: | RNI-like superfamily protein | chr1:30290661-30292231 FORWARD LENGTH=480	N.A.
Os03g0773100	AT2G36960.3 | Symbols: TKI1 | TSL-kinase interacting protein 1 | chr2:15523552-15527245 FORWARD LENGTH=744	C0PEA1_MAIZE C0PEA1 SubName: Full=Putative uncharacterized protein; [Zea mays (Maize).]
Os11g0306100	N.A.	N.A.
Os02g0825650	N.A.	N.A.
Os04g0621300	N.A.	N.A.
Os11g0605100	AT3G14470.1 | Symbols: | NB-ARC domain-containing disease resistance protein | chr3:4857940-4861104 FORWARD LENGTH=1054	C0P8B0_MAIZE C0P8B0 SubName: Full=Putative uncharacterized protein; [Zea mays (Maize).]
Os07g0620200	AT2G01710.1 | Symbols: | Chaperone DnaJ-domain superfamily protein | chr2:315836-316771 FORWARD LENGTH=311	Q5GAN9_MAIZE Q5GAN9 SubName: Full=AT hook-containing MAR binding 1-like protein; [Zea mays (Maize).]
Os08g0350200	AT1G55740.1 | Symbols: AtSIP1, SIP1 | seed imbibition 1 | chr1:20835507-20838707 REVERSE LENGTH=754	Q575Z6_MAIZE Q575Z6 SubName: Full=Alkaline alpha galactosidase 3; EC=2.4.1.82; [Zea mays (Maize).]
Os02g0484200	AT3G29670.1 | Symbols: | HXXXD-type acyl-transferase family protein | chr3:11527952-11529307 FORWARD LENGTH=451	B4FWH2_MAIZE B4FWH2 SubName: Full=Putative uncharacterized protein; [Zea mays (Maize).]
Os07g0604500	AT2G37410.1 | Symbols: ATTIM17-2, TIM17, TIM17-2 | translocase inner membrane subunit 17-2 | chr2:15698119-15698850 REVERSE LENGTH=243	B6SUP6_MAIZE B6SUP6 SubName: Full=Mitochondrial import inner membrane translocase subunit Tim17; [Zea mays (Maize).]
Os10g0206000	N.A.	N.A.
Os01g0162500	AT2G33020.1 | Symbols: AtRLP24, RLP24 | receptor like protein 24 | chr2:14013874-14016516 REVERSE LENGTH=864	Q6J9V5_MAIZE Q6J9V5 SubName: Full=Cf2-like protein; [Zea mays (Maize).]
Os03g0842300	N.A.	N.A.
Os07g0600200	N.A.	B6T058_MAIZE B6T058 SubName: Full=Putative uncharacterized protein; [Zea mays (Maize).]
Os08g0304900	AT1G52500.2 | Symbols: FPG-1, ATFPG-1, ATMMH-1, MMH-1 | MUTM homolog-1 | chr1:19560043-19562855 FORWARD LENGTH=390	B4FNL1_MAIZE B4FNL1 SubName: Full=Putative uncharacterized protein; [Zea mays (Maize).]
Os10g0136400	AT4G23180.1 | Symbols: CRK10, RLK4 | cysteine-rich RLK (RECEPTOR-like protein kinase) 10 | chr4:12138171-12140780 FORWARD LENGTH=669	B6SVD4_MAIZE B6SVD4 SubName: Full=Protein kinase; [Zea mays (Maize).]
Os01g0137500	AT1G67000.1 | Symbols: | Protein kinase superfamily protein | chr1:25004217-25007604 REVERSE LENGTH=892	C0PGN7_MAIZE C0PGN7 SubName: Full=Putative uncharacterized protein; [Zea mays (Maize).]
Os01g0117600	AT1G66910.1 | Symbols: | Protein kinase superfamily protein | chr1:24961634-24963941 REVERSE LENGTH=666	B6SVX9_MAIZE B6SVX9 SubName: Full=TAK14; [Zea mays (Maize).]
Os01g0145951	N.A.	B4FIL7_MAIZE B4FIL7 SubName: Full=Putative uncharacterized protein; [Zea mays (Maize).]
Os07g0136400	N.A.	N.A.
Os01g0774166	N.A.	B4FVR7_MAIZE B4FVR7 SubName: Full=Putative uncharacterized protein; [Zea mays (Maize).]
Os08g0476700	N.A.	N.A.
Os08g0515000	AT5G07010.1 | Symbols: ATST2A, ST2A | sulfotransferase 2A | chr5:2174960-2176039 REVERSE LENGTH=359	B6TRN9_MAIZE B6TRN9 SubName: Full=Flavonol 4-sulfotransferase; [Zea mays (Maize).]
Os08g0245900	N.A.	N.A.
Os11g0685200	N.A.	N.A.
Os07g0605200	AT5G60910.1 | Symbols: AGL8, FUL | AGAMOUS-like 8 | chr5:24502736-24506013 REVERSE LENGTH=242	Q84V67_MAIZE Q84V67 SubName: Full=MADS-box transcription factor 18; SubName: Full=Putative MADS-domain transcription factor; [Zea mays (Maize).]
Os11g0609600	AT2G42590.3 | Symbols: GRF9, GF14 MU | general regulatory factor 9 | chr2:17732164-17733775 REVERSE LENGTH=276	B6TED9_MAIZE B6TED9 SubName: Full=14-3-3-like protein; [Zea mays (Maize).]
Os07g0146700	N.A.	N.A.
Os09g0322400	N.A.	N.A.
Os11g0687800	AT3G07040.1 | Symbols: RPM1, RPS3 | NB-ARC domain-containing disease resistance protein | chr3:2226244-2229024 REVERSE LENGTH=926	Q52QI0_MAIZE Q52QI0 SubName: Full=NBS-LRR type disease resistance protein; [Zea mays (Maize).]
Os03g0720500	N.A.	N.A.
Os08g0543051	N.A.	N.A.
Os12g0203200	N.A.	N.A.
Os07g0650600	AT4G14280.1 | Symbols: | ARM repeat superfamily protein | chr4:8222518-8225074 FORWARD LENGTH=798	C0PF49_MAIZE C0PF49 SubName: Full=Putative uncharacterized protein; [Zea mays (Maize).]
Os12g0194000	N.A.	N.A.
Os01g0590700	N.A.	N.A.
Os07g0493200	AT1G21270.1 | Symbols: WAK2 | wall-associated kinase 2 | chr1:7444997-7447345 FORWARD LENGTH=732	C4J0D3_MAIZE C4J0D3 SubName: Full=Putative uncharacterized protein; [Zea mays (Maize).]
Os05g0384300	AT2G03200.1 | Symbols: | Eukaryotic aspartyl protease family protein | chr2:966506-967891 REVERSE LENGTH=461	B6SMJ5_MAIZE B6SMJ5 SubName: Full=Aspartic proteinase nepenthesin-2; [Zea mays (Maize).]
Os02g0254100	AT2G36430.1 | Symbols: | Plant protein of unknown function (DUF247) | chr2:15290211-15291557 FORWARD LENGTH=448	C4J646_MAIZE C4J646 SubName: Full=Putative uncharacterized protein; [Zea mays (Maize).]
Os09g0334050	N.A.	N.A.
Os12g0450500	N.A.	N.A.
Os10g0118100	N.A.	N.A.
Os10g0173800	AT4G36470.1 | Symbols: | S-adenosyl-L-methionine-dependent methyltransferases superfamily protein | chr4:17215128-17216475 REVERSE LENGTH=371	B6SZU3_MAIZE B6SZU3 SubName: Full=Jasmonate O-methyltransferase; [Zea mays (Maize).]
Os11g0692300	AT3G47570.1 | Symbols: | Leucine-rich repeat protein kinase family protein | chr3:17527611-17530748 FORWARD LENGTH=1010	C0PFC5_MAIZE C0PFC5 SubName: Full=Putative uncharacterized protein; [Zea mays (Maize).]
Os04g0369100	AT4G23270.1 | Symbols: CRK19 | cysteine-rich RLK (RECEPTOR-like protein kinase) 19 | chr4:12171133-12173794 FORWARD LENGTH=645	B4FZ50_MAIZE B4FZ50 SubName: Full=Serine/threonine protein kinase; [Zea mays (Maize).]
Os09g0471500	AT1G21230.1 | Symbols: WAK5 | wall associated kinase 5 | chr1:7429980-7432346 FORWARD LENGTH=733	B6SKC4_MAIZE B6SKC4 SubName: Full=WAK80-OsWAK receptor-like protein kinase; [Zea mays (Maize).]
Os11g0606400	AT3G07040.1 | Symbols: RPM1, RPS3 | NB-ARC domain-containing disease resistance protein | chr3:2226244-2229024 REVERSE LENGTH=926	C0P8B0_MAIZE C0P8B0 SubName: Full=Putative uncharacterized protein; [Zea mays (Maize).]
Os09g0532700	AT4G25290.1 | Symbols: | DNA photolyases;DNA photolyases | chr4:12941486-12944994 REVERSE LENGTH=692	B6ST57_MAIZE B6ST57 SubName: Full=Deoxyribodipyrimidine photolyase family protein; [Zea mays (Maize).]
Os06g0581500	AT3G47570.1 | Symbols: | Leucine-rich repeat protein kinase family protein | chr3:17527611-17530748 FORWARD LENGTH=1010	B7ZZL3_MAIZE B7ZZL3 SubName: Full=Putative uncharacterized protein; [Zea mays (Maize).]
Os04g0377400	N.A.	N.A.
Os07g0510800	ATMG00860.1 | Symbols: ORF158 | DNA/RNA polymerases superfamily protein | chrM:235916-236392 FORWARD LENGTH=158	Q8SA91_MAIZE Q8SA91 SubName: Full=Putative gag-pol polyprotein; [Zea mays (Maize).]
Os06g0581400	N.A.	B4FAL5_MAIZE B4FAL5 SubName: Full=Putative uncharacterized protein; [Zea mays (Maize).]
Os12g0617100	AT5G38640.1 | Symbols: | NagB/RpiA/CoA transferase-like superfamily protein | chr5:15468020-15470674 REVERSE LENGTH=642	B6U6N6_MAIZE B6U6N6 SubName: Full=Translation initiation factor eIF-2B delta subunit; [Zea mays (Maize).]
Os12g0223000	N.A.	N.A.
Os11g0540100	AT4G36760.1 | Symbols: ATAPP1, APP1 | aminopeptidase P1 | chr4:17326688-17329979 FORWARD LENGTH=645	C0P7J4_MAIZE C0P7J4 SubName: Full=Putative uncharacterized protein; [Zea mays (Maize).]
Os01g0961600	N.A.	N.A.
Os07g0131500	AT2G37710.1 | Symbols: RLK | receptor lectin kinase | chr2:15814934-15816961 REVERSE LENGTH=675	C0P4S9_MAIZE C0P4S9 SubName: Full=Putative uncharacterized protein; [Zea mays (Maize).]
Os09g0120600	N.A.	N.A.
Os07g0609600	AT2G37800.1 | Symbols: | Cysteine/Histidine-rich C1 domain family protein | chr2:15841039-15843610 REVERSE LENGTH=396	B4FIP6_MAIZE B4FIP6 SubName: Full=Putative uncharacterized protein; [Zea mays (Maize).]
Os02g0100100	AT5G60640.1 | Symbols: ATPDIL1-4, PDI2, ATPDI2, PDIL1-4 | PDI-like 1-4 | chr5:24371141-24373993 REVERSE LENGTH=597	Q5EUD9_MAIZE Q5EUD9 SubName: Full=Protein disulfide isomerase; [Zea mays (Maize).]
Os01g0564400	N.A.	N.A.
Os12g0244901	N.A.	N.A.
Os11g0549000	AT4G23180.1 | Symbols: CRK10, RLK4 | cysteine-rich RLK (RECEPTOR-like protein kinase) 10 | chr4:12138171-12140780 FORWARD LENGTH=669	B7ZYA7_MAIZE B7ZYA7 SubName: Full=Putative uncharacterized protein; [Zea mays (Maize).]
Os06g0122800	N.A.	N.A.
Os12g0194100	N.A.	N.A.
Os08g0266400	AT4G08850.1 | Symbols: | Leucine-rich repeat receptor-like protein kinase family protein | chr4:5636693-5640496 REVERSE LENGTH=1045	C0PLM1_MAIZE C0PLM1 SubName: Full=Putative uncharacterized protein; [Zea mays (Maize).]
Os01g0114900	AT5G38280.1 | Symbols: PR5K | PR5-like receptor kinase | chr5:15293325-15295838 REVERSE LENGTH=665	Q5W239_MAIZE Q5W239 SubName: Full=Ser/Thr receptor-like kinase; Flags: Precursor; [Zea mays (Maize).]
Os06g0483100	N.A.	N.A.
Os06g0587000	AT3G47570.1 | Symbols: | Leucine-rich repeat protein kinase family protein | chr3:17527611-17530748 FORWARD LENGTH=1010	B7ZZL3_MAIZE B7ZZL3 SubName: Full=Putative uncharacterized protein; [Zea mays (Maize).]
Os12g0212100	AT4G12740.1 | Symbols: | HhH-GPD base excision DNA repair family protein | chr4:7494578-7497596 REVERSE LENGTH=630	B6TQ62_MAIZE B6TQ62 SubName: Full=A/G-specific adenine DNA glycosylase; [Zea mays (Maize).]
Os11g0270000	AT1G65520.1 | Symbols: ATECI1, ECI1, ECHIC, PEC11 | delta(3), delta(2)-enoyl CoA isomerase 1 | chr1:24361171-24361893 REVERSE LENGTH=240	N.A.
Os11g0211400	N.A.	N.A.
Os06g0235800	AT5G28740.1 | Symbols: | Tetratricopeptide repeat (TPR)-like superfamily protein | chr5:10780774-10783772 FORWARD LENGTH=917	B4FLJ2_MAIZE B4FLJ2 SubName: Full=Putative uncharacterized protein; [Zea mays (Maize).]
Os01g0366300	AT4G05200.1 | Symbols: CRK25 | cysteine-rich RLK (RECEPTOR-like protein kinase) 25 | chr4:2679793-2682309 REVERSE LENGTH=675	B6SVD4_MAIZE B6SVD4 SubName: Full=Protein kinase; [Zea mays (Maize).]
Os11g0695400	N.A.	N.A.
Os07g0278400	AT3G04600.1 | Symbols: | Nucleotidylyl transferase superfamily protein | chr3:1243152-1245958 FORWARD LENGTH=402	C0PCX3_MAIZE C0PCX3 SubName: Full=Putative uncharacterized protein; [Zea mays (Maize).]
Os04g0420300	AT2G19130.1 | Symbols: | S-locus lectin protein kinase family protein | chr2:8293789-8296275 FORWARD LENGTH=828	O82103_MAIZE O82103 SubName: Full=S-domain receptor-like protein kinase; EC=2.7.1.37; Flags: Precursor; [Zea mays (Maize).]
Os07g0604600	AT3G29970.1 | Symbols: | B12D protein | chr3:11745299-11746481 FORWARD LENGTH=87	B6T0R2_MAIZE B6T0R2 SubName: Full=B12D protein; [Zea mays (Maize).]
Os12g0284850	N.A.	N.A.
Os11g0654100	AT3G07040.1 | Symbols: RPM1, RPS3 | NB-ARC domain-containing disease resistance protein | chr3:2226244-2229024 REVERSE LENGTH=926	C0P8B0_MAIZE C0P8B0 SubName: Full=Putative uncharacterized protein; [Zea mays (Maize).]
Os12g0472300	AT5G40010.1 | Symbols: AATP1 | AAA-ATPase 1 | chr5:16020218-16021762 REVERSE LENGTH=514	C0PHF6_MAIZE C0PHF6 SubName: Full=Putative uncharacterized protein; [Zea mays (Maize).]
Os04g0360500	AT2G46750.1 | Symbols: | D-arabinono-1,4-lactone oxidase family protein | chr2:19208443-19210909 REVERSE LENGTH=591	B6UF54_MAIZE B6UF54 SubName: Full=FAD binding domain containing protein; [Zea mays (Maize).]
Os08g0101700	AT4G25570.1 | Symbols: ACYB-2 | Cytochrome b561/ferric reductase transmembrane protein family | chr4:13053887-13055518 REVERSE LENGTH=239	B4FII4_MAIZE B4FII4 SubName: Full=Cytochrome b561; SubName: Full=Putative uncharacterized protein; [Zea mays (Maize).]
Os03g0813400	AT5G59610.1 | Symbols: | Chaperone DnaJ-domain superfamily protein | chr5:24013165-24014954 FORWARD LENGTH=268	B6TF62_MAIZE B6TF62 SubName: Full=Heat shock protein DnaJ, N-terminal; [Zea mays (Maize).]
Os02g0495400	N.A.	N.A.
Os01g0922800	AT3G30260.1 | Symbols: AGL79 | AGAMOUS-like 79 | chr3:11909119-11912880 FORWARD LENGTH=249	B4FML1_MAIZE B4FML1 SubName: Full=Putative uncharacterized protein; [Zea mays (Maize).]
Os09g0343600	N.A.	N.A.
Os01g0148100	N.A.	N.A.
Os01g0953100	AT5G45540.1 | Symbols: | Protein of unknown function (DUF594) | chr5:18458294-18460705 REVERSE LENGTH=803	C4J680_MAIZE C4J680 SubName: Full=Putative uncharacterized protein; [Zea mays (Maize).]
Os11g0615700	AT1G53850.1 | Symbols: PAE1, ATPAE1 | 20S proteasome alpha subunit E1 | chr1:20104131-20105792 REVERSE LENGTH=237	B6TJB6_MAIZE B6TJB6 RecName: Full=Proteasome subunit alpha type; EC=3.4.25.1; [Zea mays (Maize).]
Os12g0199100	AT3G14470.1 | Symbols: | NB-ARC domain-containing disease resistance protein | chr3:4857940-4861104 FORWARD LENGTH=1054	Q93Y95_MAIZE Q93Y95 SubName: Full=Pollen signalling protein with adenylyl cyclase activity; Flags: Fragment; [Zea mays (Maize).]
Os04g0296301	N.A.	N.A.
Os11g0226800	N.A.	Q52QI0_MAIZE Q52QI0 SubName: Full=NBS-LRR type disease resistance protein; [Zea mays (Maize).]
Os02g0303200	N.A.	N.A.
Os07g0676400	N.A.	N.A.
Os08g0395700	N.A.	N.A.
Os02g0157300	N.A.	B6SVJ0_MAIZE B6SVJ0 SubName: Full=Putative uncharacterized protein; [Zea mays (Maize).]
Os01g0302100	N.A.	N.A.
Os02g0616800	N.A.	N.A.
Os11g0615750	N.A.	N.A.
Os11g0462800	N.A.	N.A.
Os08g0226100	N.A.	B6SGI6_MAIZE B6SGI6 SubName: Full=Speckle-type POZ protein; [Zea mays (Maize).]
Os10g0580001	N.A.	N.A.
Os04g0198733	N.A.	N.A.
Os08g0198700	AT4G18360.1 | Symbols: | Aldolase-type TIM barrel family protein | chr4:10146141-10148386 REVERSE LENGTH=368	C0P702_MAIZE C0P702 SubName: Full=Putative uncharacterized protein; [Zea mays (Maize).]
Os06g0363501	N.A.	N.A.
Os09g0349600	N.A.	N.A.
Os11g0596300	N.A.	N.A.
Os01g0819233	N.A.	N.A.
Os10g0214400	AT5G13340.1 | Symbols: | unknown protein; FUNCTIONS IN: molecular_function unknown; INVOLVED IN: biological_process unknown; LOCATED IN: chloroplast; BEST Arabidopsis thaliana protein match is: unknown protein (TAIR:AT1G10890.1); Has 1807 Blast hits to 1807 proteins in 277 species: Archae - 0; Bacteria - 0; Metazoa - 736; Fungi - 347; Plants - 385; Viruses - 0; Other Eukaryotes - 339 (source: NCB…	B4FUY0_MAIZE B4FUY0 SubName: Full=Putative uncharacterized protein; [Zea mays (Maize).]
Os11g0691100	AT1G16160.1 | Symbols: WAKL5 | wall associated kinase-like 5 | chr1:5535973-5538269 FORWARD LENGTH=711	C0HF82_MAIZE C0HF82 SubName: Full=Putative uncharacterized protein; [Zea mays (Maize).]
Os04g0330400	N.A.	N.A.
Os08g0246100	AT3G46530.1 | Symbols: RPP13 | NB-ARC domain-containing disease resistance protein | chr3:17130739-17133246 REVERSE LENGTH=835	C0P8B0_MAIZE C0P8B0 SubName: Full=Putative uncharacterized protein; [Zea mays (Maize).]
Os07g0604800	AT3G08900.1 | Symbols: RGP3, RGP | reversibly glycosylated polypeptide 3 | chr3:2708347-2709714 REVERSE LENGTH=362	B6T9G3_MAIZE B6T9G3 SubName: Full=Alpha-1,4-glucan-protein synthase 1; [Zea mays (Maize).]
Os06g0188600	AT5G11210.1 | Symbols: ATGLR2.5, GLR2.5 | glutamate receptor 2.5 | chr5:3571214-3574537 REVERSE LENGTH=829	B8A0W8_MAIZE B8A0W8 SubName: Full=Putative uncharacterized protein; [Zea mays (Maize).]
Os11g0170900	AT5G25610.1 | Symbols: RD22, ATRD22 | BURP domain-containing protein | chr5:8914498-8916684 REVERSE LENGTH=392	B4FHZ1_MAIZE B4FHZ1 SubName: Full=Putative uncharacterized protein; [Zea mays (Maize).]
Os01g0145200	N.A.	N.A.
Os08g0543100	AT3G14470.1 | Symbols: | NB-ARC domain-containing disease resistance protein | chr3:4857940-4861104 FORWARD LENGTH=1054	Q9ZTJ0_MAIZE Q9ZTJ0 SubName: Full=Disease resistance gene analog PIC15; Flags: Fragment; [Zea mays (Maize).]
Os01g0553400	AT1G13570.1 | Symbols: | F-box/RNI-like superfamily protein | chr1:4642528-4643930 REVERSE LENGTH=416	B6T9R0_MAIZE B6T9R0 SubName: Full=F-box domain containing protein; [Zea mays (Maize).]
Os01g0947767	N.A.	N.A.
Os07g0173700	AT4G09800.1 | Symbols: RPS18C | S18 ribosomal protein | chr4:6173818-6174963 FORWARD LENGTH=152	B4G286_MAIZE B4G286 SubName: Full=40S ribosomal protein S18; [Zea mays (Maize).]
Os04g0166000	AT4G19050.1 | Symbols: | NB-ARC domain-containing disease resistance protein | chr4:10440102-10443786 REVERSE LENGTH=1201	C0P2V8_MAIZE C0P2V8 SubName: Full=Putative uncharacterized protein; [Zea mays (Maize).]
Os07g0619800	AT3G50530.2 | Symbols: CRK | CDPK-related kinase | chr3:18753833-18756487 FORWARD LENGTH=632	Q5GAP1_MAIZE Q5GAP1 SubName: Full=Putative CDPK-related protein kinase; [Zea mays (Maize).]
Os09g0343200	AT4G03500.1 | Symbols: | Ankyrin repeat family protein | chr4:1553453-1556571 FORWARD LENGTH=652	B6SRU0_MAIZE B6SRU0 SubName: Full=Protein binding protein; [Zea mays (Maize).]
Os02g0216300	N.A.	B6THF0_MAIZE B6THF0 SubName: Full=Putative uncharacterized protein; [Zea mays (Maize).]
Os07g0218600	N.A.	N.A.
Os08g0388300	AT3G07040.1 | Symbols: RPM1, RPS3 | NB-ARC domain-containing disease resistance protein | chr3:2226244-2229024 REVERSE LENGTH=926	C0HGT8_MAIZE C0HGT8 SubName: Full=Putative uncharacterized protein; [Zea mays (Maize).]
Os11g0450400	AT3G45070.1 | Symbols: | P-loop containing nucleoside triphosphate hydrolases superfamily protein | chr3:16486378-16487349 REVERSE LENGTH=323	B6TGE9_MAIZE B6TGE9 SubName: Full=Flavonol sulfotransferase-like; [Zea mays (Maize).]
Os08g0201700	AT1G56130.1 | Symbols: | Leucine-rich repeat transmembrane protein kinase | chr1:20994931-21000887 REVERSE LENGTH=1032	B4FZP2_MAIZE B4FZP2 SubName: Full=Putative uncharacterized protein; [Zea mays (Maize).]
Os05g0203000	N.A.	N.A.
Os09g0387150	N.A.	N.A.
Os01g0340801	N.A.	N.A.
Os11g0654000	N.A.	N.A.
Os05g0379500	AT3G14470.1 | Symbols: | NB-ARC domain-containing disease resistance protein | chr3:4857940-4861104 FORWARD LENGTH=1054	Q8H6U9_MAIZE Q8H6U9 SubName: Full=Putative rp3 protein; [Zea mays (Maize).]
Os10g0131200	N.A.	N.A.
Os12g0226400	AT3G03080.1 | Symbols: | Zinc-binding dehydrogenase family protein | chr3:698530-700278 REVERSE LENGTH=350	B6U8S0_MAIZE B6U8S0 SubName: Full=NADP-dependent oxidoreductase P2; [Zea mays (Maize).]
Os03g0599500	N.A.	N.A.
Os03g0813200	AT4G28510.1 | Symbols: ATPHB1, PHB1 | prohibitin 1 | chr4:14084970-14086372 REVERSE LENGTH=288	B6T8M9_MAIZE B6T8M9 SubName: Full=Mitochondrial prohibitin complex protein 2; [Zea mays (Maize).]
Os09g0564400	AT5G50260.1 | Symbols: | Cysteine proteinases superfamily protein | chr5:20455605-20456862 FORWARD LENGTH=361	B6TYM9_MAIZE B6TYM9 SubName: Full=Vignain; [Zea mays (Maize).]
Os11g0625802	N.A.	N.A.
Os06g0255100	AT1G03400.1 | Symbols: | 2-oxoglutarate (2OG) and Fe(II)-dependent oxygenase superfamily protein | chr1:842895-844158 REVERSE LENGTH=351	B6SUN2_MAIZE B6SUN2 SubName: Full=1-aminocyclopropane-1-carboxylate oxidase; [Zea mays (Maize).]
Os02g0547100	N.A.	B6TW51_MAIZE B6TW51 SubName: Full=Putative uncharacterized protein; [Zea mays (Maize).]
Os04g0621100	N.A.	N.A.
Os05g0296200	N.A.	N.A.
Os04g0170166	N.A.	N.A.
Os11g0618500	AT4G19090.1 | Symbols: | Protein of unknown function (DUF594) | chr4:10449900-10452757 FORWARD LENGTH=751	B6SY07_MAIZE B6SY07 SubName: Full=Putative uncharacterized protein; [Zea mays (Maize).]
Os01g0146101	N.A.	N.A.
Os11g0540500	N.A.	N.A.
Os01g0947700	AT4G16260.1 | Symbols: | Glycosyl hydrolase superfamily protein | chr4:9200180-9201441 REVERSE LENGTH=344	P93519_MAIZE P93519 SubName: Full=PRm 6b; [Zea mays (Maize).]
Os03g0584400	AT5G17760.1 | Symbols: | P-loop containing nucleoside triphosphate hydrolases superfamily protein | chr5:5860591-5862301 REVERSE LENGTH=505	B6SXQ2_MAIZE B6SXQ2 SubName: Full=Mitochondrial protein; [Zea mays (Maize).]
Os02g0163400	N.A.	N.A.
Os06g0515200	AT5G57370.1 | Symbols: | unknown protein; CONTAINS InterPro DOMAIN/s: Protein of unknown function DUF1777 (InterPro:IPR013957); Has 30201 Blast hits to 17322 proteins in 780 species: Archae - 12; Bacteria - 1396; Metazoa - 17338; Fungi - 3422; Plants - 5037; Viruses - 0; Other Eukaryotes - 2996 (source: NCBI BLink). | chr5:23244811-23245470 FORWARD LENGTH=219	B6TH44_MAIZE B6TH44 SubName: Full=Splicing factor, arginine/serine-rich 7; [Zea mays (Maize).]
Os06g0146800	N.A.	B6THQ6_MAIZE B6THQ6 SubName: Full=Putative uncharacterized protein; [Zea mays (Maize).]
Os04g0557200	AT1G63650.1 | Symbols: EGL3, EGL1, ATMYC-2 | basic helix-loop-helix (bHLH) DNA-binding superfamily protein | chr1:23599809-23602734 FORWARD LENGTH=596	Q41780_MAIZE Q41780 SubName: Full=Regulatory protein; [Zea mays (Maize).]
Os06g0119900	N.A.	N.A.
Os03g0608700	N.A.	C0PIP2_MAIZE C0PIP2 SubName: Full=Putative uncharacterized protein; [Zea mays (Maize).]
Os03g0164100	N.A.	N.A.
Os06g0586000	N.A.	N.A.
Os07g0521800	AT3G14470.1 | Symbols: | NB-ARC domain-containing disease resistance protein | chr3:4857940-4861104 FORWARD LENGTH=1054	C0PEA3_MAIZE C0PEA3 SubName: Full=Putative uncharacterized protein; [Zea mays (Maize).]
Os06g0159900	AT2G45910.1 | Symbols: | U-box domain-containing protein kinase family protein | chr2:18894520-18898212 FORWARD LENGTH=834	B4FDG3_MAIZE B4FDG3 SubName: Full=Putative uncharacterized protein; [Zea mays (Maize).]
Os04g0152500	N.A.	N.A.
Os11g0227200	AT3G07040.1 | Symbols: RPM1, RPS3 | NB-ARC domain-containing disease resistance protein | chr3:2226244-2229024 REVERSE LENGTH=926	Q52QI0_MAIZE Q52QI0 SubName: Full=NBS-LRR type disease resistance protein; [Zea mays (Maize).]
Os04g0222300	AT3G47570.1 | Symbols: | Leucine-rich repeat protein kinase family protein | chr3:17527611-17530748 FORWARD LENGTH=1010	B7ZZL3_MAIZE B7ZZL3 SubName: Full=Putative uncharacterized protein; [Zea mays (Maize).]
Os01g0137550	N.A.	N.A.
Os11g0146200	N.A.	N.A.
Os11g0278300	AT3G50160.1 | Symbols: | Plant protein of unknown function (DUF247) | chr3:18598826-18600903 REVERSE LENGTH=503	B6T9G9_MAIZE B6T9G9 SubName: Full=Putative uncharacterized protein; [Zea mays (Maize).]
Os03g0207400	AT4G33920.1 | Symbols: | Protein phosphatase 2C family protein | chr4:16260876-16262703 FORWARD LENGTH=380	B4F936_MAIZE B4F936 SubName: Full=Putative uncharacterized protein; [Zea mays (Maize).]
Os05g0381900	AT5G45480.1 | Symbols: | Protein of unknown function (DUF594) | chr5:18426296-18428929 REVERSE LENGTH=877	C0PD03_MAIZE C0PD03 SubName: Full=Putative uncharacterized protein; [Zea mays (Maize).]
Os08g0324200	AT1G65690.1 | Symbols: | Late embryogenesis abundant (LEA) hydroxyproline-rich glycoprotein family | chr1:24431642-24432898 REVERSE LENGTH=252	B4FJQ3_MAIZE B4FJQ3 SubName: Full=Putative uncharacterized protein; [Zea mays (Maize).]
Os07g0534300	AT4G23180.1 | Symbols: CRK10, RLK4 | cysteine-rich RLK (RECEPTOR-like protein kinase) 10 | chr4:12138171-12140780 FORWARD LENGTH=669	B6U8P2_MAIZE B6U8P2 SubName: Full=Receptor-like protein kinase RK20-1; [Zea mays (Maize).]
Os08g0363000	N.A.	N.A.
Os08g0237100	N.A.	N.A.
Os10g0132300	N.A.	C4JBH8_MAIZE C4JBH8 SubName: Full=Putative uncharacterized protein; [Zea mays (Maize).]
Os08g0495300	N.A.	N.A.
Os03g0856500	AT5G24490.1 | Symbols: | 30S ribosomal protein, putative | chr5:8365690-8367178 FORWARD LENGTH=308	B6TYP8_MAIZE B6TYP8 SubName: Full=Plastid-specific 30S ribosomal protein 1; [Zea mays (Maize).]
Os08g0164800	ATMG00860.1 | Symbols: ORF158 | DNA/RNA polymerases superfamily protein | chrM:235916-236392 FORWARD LENGTH=158	Q8SA91_MAIZE Q8SA91 SubName: Full=Putative gag-pol polyprotein; [Zea mays (Maize).]
Os07g0133100	AT2G37710.1 | Symbols: RLK | receptor lectin kinase | chr2:15814934-15816961 REVERSE LENGTH=675	B7ZYU6_MAIZE B7ZYU6 SubName: Full=Putative uncharacterized protein; [Zea mays (Maize).]
Os02g0156633	AT1G72300.1 | Symbols: | Leucine-rich receptor-like protein kinase family protein | chr1:27217679-27220966 REVERSE LENGTH=1095	B4FYY1_MAIZE B4FYY1 SubName: Full=Putative uncharacterized protein; [Zea mays (Maize).]
Os03g0779000	N.A.	B6TZR5_MAIZE B6TZR5 SubName: Full=Putative uncharacterized protein; [Zea mays (Maize).]
Os04g0384650	N.A.	N.A.
Os12g0247700	AT1G73040.1 | Symbols: | Mannose-binding lectin superfamily protein | chr1:27475159-27475777 REVERSE LENGTH=176	B4G256_MAIZE B4G256 SubName: Full=Putative uncharacterized protein; [Zea mays (Maize).]
Os04g0325300	AT3G14470.1 | Symbols: | NB-ARC domain-containing disease resistance protein | chr3:4857940-4861104 FORWARD LENGTH=1054	D7PSF6_MAIZE D7PSF6 SubName: Full=Rust resistance protein; [Zea mays (Maize).]
Os06g0188400	AT5G11210.1 | Symbols: ATGLR2.5, GLR2.5 | glutamate receptor 2.5 | chr5:3571214-3574537 REVERSE LENGTH=829	C0PNS0_MAIZE C0PNS0 SubName: Full=Putative uncharacterized protein; [Zea mays (Maize).]
Os03g0812500	N.A.	N.A.
Os08g0351500	N.A.	N.A.
Os03g0103200	AT4G12470.1 | Symbols: AZI1 | azelaic acid induced 1 | chr4:7401371-7401856 REVERSE LENGTH=161	B6SQH2_MAIZE B6SQH2 SubName: Full=Cortical cell-delineating protein; [Zea mays (Maize).]
Os06g0119600	AT5G10770.1 | Symbols: | Eukaryotic aspartyl protease family protein | chr5:3403331-3405331 REVERSE LENGTH=474	C4J5P0_MAIZE C4J5P0 SubName: Full=Putative uncharacterized protein; [Zea mays (Maize).]
Os12g0138000	N.A.	N.A.
Os01g0105300	AT3G42170.1 | Symbols: | BED zinc finger ;hAT family dimerisation domain | chr3:14321838-14323928 FORWARD LENGTH=696	A5X2G8_MAIZE A5X2G8 SubName: Full=Transposase; [Zea mays (Maize).]
Os02g0570400	AT1G79460.1 | Symbols: GA2, KS, ATKS, ATKS1, KS1 | Terpenoid cyclases/Protein prenyltransferases superfamily protein | chr1:29890568-29894436 FORWARD LENGTH=785	C0PHK0_MAIZE C0PHK0 SubName: Full=Putative uncharacterized protein; [Zea mays (Maize).]
Os09g0333600	AT1G15520.1 | Symbols: PDR12, ATPDR12, ABCG40, ATABCG40 | pleiotropic drug resistance 12 | chr1:5331993-5338175 REVERSE LENGTH=1423	B6U7G4_MAIZE B6U7G4 SubName: Full=ABC-2 type transporter family protein; [Zea mays (Maize).]
Os04g0394200	AT5G55070.1 | Symbols: | Dihydrolipoamide succinyltransferase | chr5:22347637-22350409 FORWARD LENGTH=464	B6TFG5_MAIZE B6TFG5 SubName: Full=Dihydrolipoyllysine-residue succinyltransferase component of 2-oxoglutarate dehydrogenase complex; [Zea mays (Maize).]
Os12g0540000	N.A.	N.A.
Os06g0147200	N.A.	N.A.
Os05g0495300	N.A.	N.A.
Os07g0117400	AT3G14460.1 | Symbols: | LRR and NB-ARC domains-containing disease resistance protein | chr3:4851990-4856264 REVERSE LENGTH=1424	B6SPM3_MAIZE B6SPM3 SubName: Full=Putative uncharacterized protein; [Zea mays (Maize).]
Os11g0259700	AT4G36470.1 | Symbols: | S-adenosyl-L-methionine-dependent methyltransferases superfamily protein | chr4:17215128-17216475 REVERSE LENGTH=371	C4J4Q4_MAIZE C4J4Q4 SubName: Full=Putative uncharacterized protein; [Zea mays (Maize).]
Os06g0162100	N.A.	B6SNK2_MAIZE B6SNK2 SubName: Full=Putative uncharacterized protein; [Zea mays (Maize).]
Os11g0691800	AT5G20480.1 | Symbols: EFR | EF-TU receptor | chr5:6922497-6925679 FORWARD LENGTH=1031	C0P7W0_MAIZE C0P7W0 SubName: Full=Putative uncharacterized protein; [Zea mays (Maize).]
Os06g0358800	AT4G15417.1 | Symbols: ATRTL1, RTL1 | RNAse II-like 1 | chr4:8821759-8822991 FORWARD LENGTH=264	B6TB30_MAIZE B6TB30 SubName: Full=Endoribonuclease Dicer; [Zea mays (Maize).]
Os09g0348766	N.A.	N.A.
Os12g0468300	AT3G07040.1 | Symbols: RPM1, RPS3 | NB-ARC domain-containing disease resistance protein | chr3:2226244-2229024 REVERSE LENGTH=926	C0P8B0_MAIZE C0P8B0 SubName: Full=Putative uncharacterized protein; [Zea mays (Maize).]
Os05g0494900	AT1G65440.1 | Symbols: GTB1 | global transcription factor group B1 | chr1:24306945-24314327 REVERSE LENGTH=1647	N.A.
Os09g0397100	N.A.	N.A.
Os09g0339800	AT1G66980.1 | Symbols: SNC4 | suppressor of npr1-1 constitutive 4 | chr1:24997491-25001961 REVERSE LENGTH=1118	Q5GAQ2_MAIZE Q5GAQ2 SubName: Full=Putative uncharacterized protein; [Zea mays (Maize).]
Os02g0246600	N.A.	N.A.
Os11g0577300	AT5G15920.1 | Symbols: SMC5 | structural maintenance of chromosomes 5 | chr5:5196210-5199559 FORWARD LENGTH=1053	N.A.
Os11g0226400	N.A.	B6U9Y1_MAIZE B6U9Y1 SubName: Full=Putative uncharacterized protein; [Zea mays (Maize).]
Os11g0492800	AT2G23610.1 | Symbols: ATMES3, MES3 | methyl esterase 3 | chr2:10044410-10046403 REVERSE LENGTH=263	B6U5B4_MAIZE B6U5B4 SubName: Full=Esterase PIR7A; [Zea mays (Maize).]
Os03g0679100	AT5G53530.1 | Symbols: VPS26A | vacuolar protein sorting 26A | chr5:21746275-21748156 REVERSE LENGTH=302	B4FT16_MAIZE B4FT16 SubName: Full=Putative uncharacterized protein; SubName: Full=Vacuolar protein sorting 26; [Zea mays (Maize).]
Os12g0465600	N.A.	N.A.
Os12g0211500	AT1G45616.1 | Symbols: AtRLP6, RLP6 | receptor like protein 6 | chr1:17183550-17186534 REVERSE LENGTH=994	Q6J9V8_MAIZE Q6J9V8 SubName: Full=Cf2-like protein; [Zea mays (Maize).]
Os02g0118850	N.A.	N.A.
Os01g0563000	AT3G25230.2 | Symbols: ROF1, ATFKBP62, FKBP62 | rotamase FKBP 1 | chr3:9188257-9191175 FORWARD LENGTH=562	B6TI78_MAIZE B6TI78 SubName: Full=Peptidyl-prolyl isomerase; [Zea mays (Maize).]
Os02g0815200	AT1G60000.1 | Symbols: | RNA-binding (RRM/RBD/RNP motifs) family protein | chr1:22093678-22094540 REVERSE LENGTH=258	B4FLX0_MAIZE B4FLX0 SubName: Full=Putative uncharacterized protein; [Zea mays (Maize).]
Os12g0517800	N.A.	N.A.
Os01g0781100	AT3G14460.1 | Symbols: | LRR and NB-ARC domains-containing disease resistance protein | chr3:4851990-4856264 REVERSE LENGTH=1424	Q8S458_MAIZE Q8S458 SubName: Full=Rust resistance-like protein RP1; [Zea mays (Maize).]
Os11g0227250	N.A.	N.A.
Os12g0118800	N.A.	N.A.
Os11g0597700	AT3G07040.1 | Symbols: RPM1, RPS3 | NB-ARC domain-containing disease resistance protein | chr3:2226244-2229024 REVERSE LENGTH=926	C4J2M9_MAIZE C4J2M9 SubName: Full=Putative uncharacterized protein; [Zea mays (Maize).]
Os11g0513700	N.A.	N.A.
Os11g0229500	AT3G07040.1 | Symbols: RPM1, RPS3 | NB-ARC domain-containing disease resistance protein | chr3:2226244-2229024 REVERSE LENGTH=926	Q52QI0_MAIZE Q52QI0 SubName: Full=NBS-LRR type disease resistance protein; [Zea mays (Maize).]
Os02g0164000	N.A.	N.A.
Os07g0564400	AT5G63690.1 | Symbols: | Nucleic acid-binding, OB-fold-like protein | chr5:25492864-25493283 REVERSE LENGTH=139	B6TV99_MAIZE B6TV99 SubName: Full=Putative uncharacterized protein; [Zea mays (Maize).]
Os09g0566300	N.A.	N.A.
Os04g0611800	AT1G79460.1 | Symbols: GA2, KS, ATKS, ATKS1, KS1 | Terpenoid cyclases/Protein prenyltransferases superfamily protein | chr1:29890568-29894436 FORWARD LENGTH=785	C0PHK0_MAIZE C0PHK0 SubName: Full=Putative uncharacterized protein; [Zea mays (Maize).]
Os04g0293300	AT5G06060.1 | Symbols: | NAD(P)-binding Rossmann-fold superfamily protein | chr5:1824066-1825833 REVERSE LENGTH=264	B6SUU1_MAIZE B6SUU1 SubName: Full=Tropinone reductase 2; [Zea mays (Maize).]
Os01g0783800	AT4G21390.1 | Symbols: B120 | S-locus lectin protein kinase family protein | chr4:11394458-11397474 REVERSE LENGTH=849	B6U2B7_MAIZE B6U2B7 SubName: Full=Serine/threonine-protein kinase receptor; [Zea mays (Maize).]
Os06g0509100	AT5G19010.1 | Symbols: MPK16 | mitogen-activated protein kinase 16 | chr5:6345096-6347676 REVERSE LENGTH=567	B4F907_MAIZE B4F907 SubName: Full=Putative uncharacterized protein; [Zea mays (Maize).]
Os09g0132200	AT2G42990.1 | Symbols: | GDSL-like Lipase/Acylhydrolase superfamily protein | chr2:17879056-17880200 FORWARD LENGTH=350	B4F8C4_MAIZE B4F8C4 SubName: Full=Putative uncharacterized protein; [Zea mays (Maize).]
Os04g0138432	N.A.	N.A.
Os07g0418100	AT5G08020.1 | Symbols: ATRPA70B, RPA70B | RPA70-kDa subunit B | chr5:2572107-2574879 FORWARD LENGTH=604	B6SKJ1_MAIZE B6SKJ1 SubName: Full=Putative uncharacterized protein; [Zea mays (Maize).]
Os04g0344100	AT1G70080.1 | Symbols: | Terpenoid cyclases/Protein prenyltransferases superfamily protein | chr1:26394669-26397565 REVERSE LENGTH=611	B4FWX9_MAIZE B4FWX9 SubName: Full=Putative uncharacterized protein; [Zea mays (Maize).]
Os01g0519400	N.A.	N.A.
Os10g0141400	AT4G38630.1 | Symbols: RPN10, MCB1, ATMCB1, MBP1 | regulatory particle non-ATPase 10 | chr4:18057357-18059459 REVERSE LENGTH=386	B4FRU4_MAIZE B4FRU4 SubName: Full=Putative uncharacterized protein; [Zea mays (Maize).]
Os10g0181100	N.A.	N.A.
Os09g0339601	N.A.	N.A.
Os11g0663100	AT5G57580.1 | Symbols: | Calmodulin-binding protein | chr5:23314994-23317683 REVERSE LENGTH=647	B6TKI3_MAIZE B6TKI3 SubName: Full=Calmodulin binding protein; [Zea mays (Maize).]
Os07g0653200	AT5G18980.1 | Symbols: | ARM repeat superfamily protein | chr5:6334944-6337943 REVERSE LENGTH=835	C0PF49_MAIZE C0PF49 SubName: Full=Putative uncharacterized protein; [Zea mays (Maize).]
Os01g0359800	AT3G14470.1 | Symbols: | NB-ARC domain-containing disease resistance protein | chr3:4857940-4861104 FORWARD LENGTH=1054	C0PEA3_MAIZE C0PEA3 SubName: Full=Putative uncharacterized protein; [Zea mays (Maize).]
Os10g0315400	AT1G03290.1 | Symbols: | unknown protein; BEST Arabidopsis thaliana protein match is: unknown protein (TAIR:AT4G02880.2); Has 13587 Blast hits to 10183 proteins in 1114 species: Archae - 257; Bacteria - 2402; Metazoa - 5637; Fungi - 960; Plants - 675; Viruses - 54; Other Eukaryotes - 3602 (source: NCBI BLink). | chr1:807970-810680 FORWARD LENGTH=571	C0HGH2_MAIZE C0HGH2 SubName: Full=Putative uncharacterized protein; [Zea mays (Maize).]
Os03g0103800	N.A.	N.A.
Os05g0249500	N.A.	N.A.
Os11g0577700	N.A.	B6UCM5_MAIZE B6UCM5 SubName: Full=Putative uncharacterized protein; [Zea mays (Maize).]
Os12g0142200	N.A.	N.A.
Os03g0754300	N.A.	N.A.
Os04g0140666	AT5G10530.1 | Symbols: | Concanavalin A-like lectin protein kinase family protein | chr5:3324978-3326933 REVERSE LENGTH=651	C4J5U7_MAIZE C4J5U7 SubName: Full=Putative uncharacterized protein; [Zea mays (Maize).]
Os11g0685700	AT4G23810.1 | Symbols: WRKY53, ATWRKY53 | WRKY family transcription factor | chr4:12392666-12393739 REVERSE LENGTH=324	B4FJB7_MAIZE B4FJB7 SubName: Full=Putative uncharacterized protein; [Zea mays (Maize).]
Os09g0534600	AT5G56030.2 | Symbols: HSP81-2 | heat shock protein 81-2 | chr5:22686923-22689433 FORWARD LENGTH=728	C1K9J1_MAIZE C1K9J1 SubName: Full=Heat shock protein 90; [Zea mays (Maize).]
Os02g0815600	AT5G62030.1 | Symbols: | diphthamide synthesis DPH2 family protein | chr5:24919046-24920407 FORWARD LENGTH=453	B6TW72_MAIZE B6TW72 SubName: Full=Diphthamide biosynthesis protein 1; [Zea mays (Maize).]
Os01g0687700	AT1G25420.1 | Symbols: | Regulator of Vps4 activity in the MVB pathway protein | chr1:8916141-8917980 FORWARD LENGTH=323	B4FY70_MAIZE B4FY70 SubName: Full=Putative uncharacterized protein; [Zea mays (Maize).]
Os04g0302400	N.A.	N.A.
Os08g0351200	N.A.	B4FUG0_MAIZE B4FUG0 SubName: Full=Putative uncharacterized protein; [Zea mays (Maize).]
Os11g0269900	AT4G14440.1 | Symbols: ATECI3, ECI3, HCD1 | 3-hydroxyacyl-CoA dehydratase 1 | chr4:8306946-8307662 REVERSE LENGTH=238	B6TPA4_MAIZE B6TPA4 SubName: Full=Carnitine racemase/ catalytic; [Zea mays (Maize).]
Os11g0570400	N.A.	N.A.
Os11g0694200	AT1G21270.1 | Symbols: WAK2 | wall-associated kinase 2 | chr1:7444997-7447345 FORWARD LENGTH=732	C0HF82_MAIZE C0HF82 SubName: Full=Putative uncharacterized protein; [Zea mays (Maize).]
Os09g0482840	AT2G44310.1 | Symbols: | Calcium-binding EF-hand family protein | chr2:18309285-18309713 FORWARD LENGTH=142	B4FA79_MAIZE B4FA79 SubName: Full=Putative uncharacterized protein; [Zea mays (Maize).]
Os01g0328300	N.A.	B4FXI4_MAIZE B4FXI4 SubName: Full=Putative uncharacterized protein; [Zea mays (Maize).]
Os02g0435400	N.A.	N.A.
Os06g0122500	N.A.	N.A.
Os08g0373000	AT3G07040.1 | Symbols: RPM1, RPS3 | NB-ARC domain-containing disease resistance protein | chr3:2226244-2229024 REVERSE LENGTH=926	C0P8B0_MAIZE C0P8B0 SubName: Full=Putative uncharacterized protein; [Zea mays (Maize).]
Os11g0645972	N.A.	N.A.
Os06g0713300	N.A.	N.A.
Os12g0217300	N.A.	N.A.
Os12g0503300	AT2G03530.1 | Symbols: UPS2, ATUPS2 | ureide permease 2 | chr2:1071951-1073522 FORWARD LENGTH=398	B8A2N5_MAIZE B8A2N5 SubName: Full=Putative uncharacterized protein; [Zea mays (Maize).]
Os11g0638200	N.A.	N.A.
Os02g0467500	AT1G48120.1 | Symbols: | hydrolases;protein serine/threonine phosphatases | chr1:17774238-17779624 REVERSE LENGTH=1340	C4J0D0_MAIZE C4J0D0 SubName: Full=Putative uncharacterized protein; [Zea mays (Maize).]
Os11g0694500	N.A.	N.A.
Os12g0228350	N.A.	N.A.
Os10g0120300	AT4G13920.1 | Symbols: AtRLP50, RLP50 | receptor like protein 50 | chr4:8043861-8046536 FORWARD LENGTH=891	C0PLM1_MAIZE C0PLM1 SubName: Full=Putative uncharacterized protein; [Zea mays (Maize).]
Os11g0618300	AT5G61560.1 | Symbols: | U-box domain-containing protein kinase family protein | chr5:24753476-24756506 FORWARD LENGTH=796	C0PFI7_MAIZE C0PFI7 SubName: Full=Putative uncharacterized protein; [Zea mays (Maize).]
Os11g0270700	N.A.	N.A.
Os03g0416500	AT1G13700.1 | Symbols: PGL1 | 6-phosphogluconolactonase 1 | chr1:4694475-4695600 REVERSE LENGTH=268	B6U0H2_MAIZE B6U0H2 SubName: Full=6-phosphogluconolactonase; [Zea mays (Maize).]
Os04g0622600	AT3G14470.1 | Symbols: | NB-ARC domain-containing disease resistance protein | chr3:4857940-4861104 FORWARD LENGTH=1054	Q8S454_MAIZE Q8S454 SubName: Full=Rust resistance-like protein RP1-3; [Zea mays (Maize).]
Os12g0197600	N.A.	N.A.
Os10g0360900	AT3G49645.1 | Symbols: | unknown protein; FUNCTIONS IN: molecular_function unknown; INVOLVED IN: biological_process unknown; LOCATED IN: cellular_component unknown; Has 30201 Blast hits to 17322 proteins in 780 species: Archae - 12; Bacteria - 1396; Metazoa - 17338; Fungi - 3422; Plants - 5037; Viruses - 0; Other Eukaryotes - 2996 (source: NCBI BLink). | chr3:18403129-18404427 REVERSE LENGTH=220	B4FVC5_MAIZE B4FVC5 SubName: Full=Putative uncharacterized protein; [Zea mays (Maize).]
Os05g0183900	AT5G12010.1 | Symbols: | unknown protein; INVOLVED IN: response to salt stress; LOCATED IN: chloroplast, plasma membrane, membrane; EXPRESSED IN: 23 plant structures; EXPRESSED DURING: 13 growth stages; BEST Arabidopsis thaliana protein match is: unknown protein (TAIR:AT4G29780.1); Has 1807 Blast hits to 1807 proteins in 277 species: Archae - 0; Bacteria - 0; Metazoa - 736; Fungi - 347; Plants - …	B6SGX9_MAIZE B6SGX9 SubName: Full=Transposon protein CACTA, En/Spm sub-class; [Zea mays (Maize).]
Os12g0245000	AT1G15780.1 | Symbols: | unknown protein; BEST Arabidopsis thaliana protein match is: unknown protein (TAIR:AT2G10440.1); Has 103701 Blast hits to 43153 proteins in 1828 species: Archae - 30; Bacteria - 7385; Metazoa - 38639; Fungi - 11531; Plants - 7727; Viruses - 307; Other Eukaryotes - 38082 (source: NCBI BLink). | chr1:5430446-5435921 REVERSE LENGTH=1335	C0PIL6_MAIZE C0PIL6 SubName: Full=Putative uncharacterized protein; [Zea mays (Maize).]
Os01g0158600	AT1G47890.1 | Symbols: AtRLP7, RLP7 | receptor like protein 7 | chr1:17643976-17647035 FORWARD LENGTH=1019	Q6J9V8_MAIZE Q6J9V8 SubName: Full=Cf2-like protein; [Zea mays (Maize).]
Os08g0361300	N.A.	B6SHK8_MAIZE B6SHK8 SubName: Full=Putative uncharacterized protein; [Zea mays (Maize).]
Os08g0170200	AT3G07040.1 | Symbols: RPM1, RPS3 | NB-ARC domain-containing disease resistance protein | chr3:2226244-2229024 REVERSE LENGTH=926	C0HGT8_MAIZE C0HGT8 SubName: Full=Putative uncharacterized protein; [Zea mays (Maize).]
Os07g0218700	AT5G25140.1 | Symbols: CYP71B13 | cytochrome P450, family 71, subfamily B, polypeptide 13 | chr5:8672989-8674557 FORWARD LENGTH=496	B4FVP3_MAIZE B4FVP3 SubName: Full=Putative uncharacterized protein; [Zea mays (Maize).]
Os09g0348400	AT2G04300.1 | Symbols: | Leucine-rich repeat protein kinase family protein | chr2:1493009-1496914 FORWARD LENGTH=851	B4FMA1_MAIZE B4FMA1 SubName: Full=Putative uncharacterized protein; [Zea mays (Maize).]
Os02g0815500	AT5G43940.2 | Symbols: HOT5 | GroES-like zinc-binding dehydrogenase family protein | chr5:17684265-17686379 FORWARD LENGTH=391	B6T6Q8_MAIZE B6T6Q8 SubName: Full=Alcohol dehydrogenase class 3; [Zea mays (Maize).]
Os04g0219600	AT3G07040.1 | Symbols: RPM1, RPS3 | NB-ARC domain-containing disease resistance protein | chr3:2226244-2229024 REVERSE LENGTH=926	Q52QI0_MAIZE Q52QI0 SubName: Full=NBS-LRR type disease resistance protein; [Zea mays (Maize).]
Os08g0145600	N.A.	N.A.
Os11g0655200	AT3G07040.1 | Symbols: RPM1, RPS3 | NB-ARC domain-containing disease resistance protein | chr3:2226244-2229024 REVERSE LENGTH=926	C0P8B0_MAIZE C0P8B0 SubName: Full=Putative uncharacterized protein; [Zea mays (Maize).]
Os08g0198800	N.A.	N.A.
Os11g0579300	N.A.	N.A.
Os07g0146300	N.A.	N.A.
Os10g0142500	N.A.	B4FH25_MAIZE B4FH25 SubName: Full=Putative uncharacterized protein; [Zea mays (Maize).]
Os11g0550500	AT3G07040.1 | Symbols: RPM1, RPS3 | NB-ARC domain-containing disease resistance protein | chr3:2226244-2229024 REVERSE LENGTH=926	C0HGT8_MAIZE C0HGT8 SubName: Full=Putative uncharacterized protein; [Zea mays (Maize).]
Os06g0161300	AT1G13570.1 | Symbols: | F-box/RNI-like superfamily protein | chr1:4642528-4643930 REVERSE LENGTH=416	B7ZXE9_MAIZE B7ZXE9 SubName: Full=Putative uncharacterized protein; [Zea mays (Maize).]
Os02g0303000	N.A.	N.A.
Os11g0646000	N.A.	N.A.
Os02g0615300	AT3G47570.1 | Symbols: | Leucine-rich repeat protein kinase family protein | chr3:17527611-17530748 FORWARD LENGTH=1010	B7ZZL3_MAIZE B7ZZL3 SubName: Full=Putative uncharacterized protein; [Zea mays (Maize).]
Os04g0197200	AT4G23190.1 | Symbols: CRK11, AT-RLK3 | cysteine-rich RLK (RECEPTOR-like protein kinase) 11 | chr4:12141197-12143710 REVERSE LENGTH=667	B6SP13_MAIZE B6SP13 SubName: Full=Receptor-like serine-threonine protein kinase; [Zea mays (Maize).]
Os11g0684100	AT3G07040.1 | Symbols: RPM1, RPS3 | NB-ARC domain-containing disease resistance protein | chr3:2226244-2229024 REVERSE LENGTH=926	C0P8B0_MAIZE C0P8B0 SubName: Full=Putative uncharacterized protein; [Zea mays (Maize).]
Os07g0653300	N.A.	N.A.
Os07g0611600	AT4G01590.1 | Symbols: | unknown protein; BEST Arabidopsis thaliana protein match is: Arabidopsis protein of unknown function (DUF241) (TAIR:AT4G35680.1); Has 1908 Blast hits to 1345 proteins in 175 species: Archae - 3; Bacteria - 106; Metazoa - 494; Fungi - 346; Plants - 115; Viruses - 71; Other Eukaryotes - 773 (source: NCBI BLink). | chr4:689077-690192 REVERSE LENGTH=200	B6TLW8_MAIZE B6TLW8 SubName: Full=Putative uncharacterized protein; [Zea mays (Maize).]
Os08g0122800	N.A.	N.A.
Os11g0229100	N.A.	N.A.
Os11g0610000	N.A.	N.A.
Os11g0673600	AT3G14470.1 | Symbols: | NB-ARC domain-containing disease resistance protein | chr3:4857940-4861104 FORWARD LENGTH=1054	Q93Y95_MAIZE Q93Y95 SubName: Full=Pollen signalling protein with adenylyl cyclase activity; Flags: Fragment; [Zea mays (Maize).]
Os11g0549300	AT4G23160.1 | Symbols: CRK8 | cysteine-rich RLK (RECEPTOR-like protein kinase) 8 | chr4:12129485-12134086 FORWARD LENGTH=1262	C0P2P9_MAIZE C0P2P9 SubName: Full=Putative uncharacterized protein; [Zea mays (Maize).]
Os03g0584300	AT1G50740.1 | Symbols: | Transmembrane proteins 14C | chr1:18807861-18808765 FORWARD LENGTH=119	B6U3V5_MAIZE B6U3V5 SubName: Full=Putative uncharacterized protein; [Zea mays (Maize).]
Os02g0118900	AT3G14470.1 | Symbols: | NB-ARC domain-containing disease resistance protein | chr3:4857940-4861104 FORWARD LENGTH=1054	B7ZZ31_MAIZE B7ZZ31 SubName: Full=Putative uncharacterized protein; [Zea mays (Maize).]
Os12g0111000	N.A.	C4J3M7_MAIZE C4J3M7 SubName: Full=Putative uncharacterized protein; [Zea mays (Maize).]
Os12g0222900	AT1G47890.1 | Symbols: AtRLP7, RLP7 | receptor like protein 7 | chr1:17643976-17647035 FORWARD LENGTH=1019	Q6J9V8_MAIZE Q6J9V8 SubName: Full=Cf2-like protein; [Zea mays (Maize).]
Os02g0616600	N.A.	N.A.
Os06g0657500	AT5G57390.1 | Symbols: AIL5, CHO1, EMK | AINTEGUMENTA-like 5 | chr5:23253459-23256437 REVERSE LENGTH=558	B4FSB5_MAIZE B4FSB5 SubName: Full=Putative uncharacterized protein; [Zea mays (Maize).]
Os06g0303400	AT2G05710.1 | Symbols: ACO3 | aconitase 3 | chr2:2141591-2146350 FORWARD LENGTH=990	B6SRL2_MAIZE B6SRL2 SubName: Full=Aconitate hydratase, cytoplasmic; SubName: Full=Putative uncharacterized protein; [Zea mays (Maize).]
Os02g0557100	AT1G33970.1 | Symbols: | P-loop containing nucleoside triphosphate hydrolases superfamily protein | chr1:12349614-12350960 REVERSE LENGTH=342	B4FDW0_MAIZE B4FDW0 SubName: Full=Putative uncharacterized protein; [Zea mays (Maize).]
Os09g0532800	AT5G46100.1 | Symbols: | Pentatricopeptide repeat (PPR) superfamily protein | chr5:18694316-18695734 REVERSE LENGTH=472	B4FP11_MAIZE B4FP11 SubName: Full=Peptidase S8 and S53, subtilisin, kexin, sedolisin; SubName: Full=Putative uncharacterized protein; [Zea mays (Maize).]
Os11g0290700	AT4G23270.1 | Symbols: CRK19 | cysteine-rich RLK (RECEPTOR-like protein kinase) 19 | chr4:12171133-12173794 FORWARD LENGTH=645	B4FZ50_MAIZE B4FZ50 SubName: Full=Serine/threonine protein kinase; [Zea mays (Maize).]
Os02g0147500	N.A.	N.A.
Os11g0226700	N.A.	N.A.
Os11g0474600	N.A.	C0PHK0_MAIZE C0PHK0 SubName: Full=Putative uncharacterized protein; [Zea mays (Maize).]
Os06g0513050	AT1G66100.1 | Symbols: | Plant thionin | chr1:24605876-24606473 REVERSE LENGTH=134	N.A.
Os04g0198300	AT1G08050.1 | Symbols: | Zinc finger (C3HC4-type RING finger) family protein | chr1:2499088-2501311 REVERSE LENGTH=641	B6SH62_MAIZE B6SH62 SubName: Full=von Willebrand factor type A domain containing protein; [Zea mays (Maize).]
Os04g0370300	AT1G80570.2 | Symbols: | RNI-like superfamily protein | chr1:30290661-30292231 FORWARD LENGTH=480	N.A.
Os10g0135700	N.A.	N.A.
Os11g0687200	N.A.	B4FBK7_MAIZE B4FBK7 SubName: Full=Putative uncharacterized protein; [Zea mays (Maize).]
Os08g0208200	N.A.	N.A.
Os11g0226100	AT5G56580.1 | Symbols: ATMKK6, ANQ1, MKK6 | MAP kinase kinase 6 | chr5:22904851-22906620 REVERSE LENGTH=356	C0PBR5_MAIZE C0PBR5 SubName: Full=Putative uncharacterized protein; [Zea mays (Maize).]
Os07g0534200	N.A.	N.A.
Os08g0449200	N.A.	N.A.
Os04g0359700	AT4G13010.1 | Symbols: | Oxidoreductase, zinc-binding dehydrogenase family protein | chr4:7600682-7602567 FORWARD LENGTH=329	B6T2P8_MAIZE B6T2P8 SubName: Full=Chloroplastic quinone-oxidoreductase; [Zea mays (Maize).]
Os09g0328600	AT4G03460.1 | Symbols: | Ankyrin repeat family protein | chr4:1536404-1540111 REVERSE LENGTH=677	C4J603_MAIZE C4J603 SubName: Full=Putative uncharacterized protein; [Zea mays (Maize).]
Os10g0410100	N.A.	N.A.
Os01g0332500	AT3G17180.1 | Symbols: scpl33 | serine carboxypeptidase-like 33 | chr3:5855861-5859157 REVERSE LENGTH=478	C0PHM0_MAIZE C0PHM0 SubName: Full=Putative uncharacterized protein; [Zea mays (Maize).]
Os04g0582000	AT5G37030.1 | Symbols: | P-loop containing nucleoside triphosphate hydrolases superfamily protein | chr5:14634614-14636939 REVERSE LENGTH=638	B8A3R2_MAIZE B8A3R2 SubName: Full=Putative uncharacterized protein; [Zea mays (Maize).]
Os08g0354900	N.A.	N.A.
Os12g0591300	N.A.	B4FGA0_MAIZE B4FGA0 SubName: Full=Putative uncharacterized protein; [Zea mays (Maize).]
Os12g0470700	AT5G40000.1 | Symbols: | P-loop containing nucleoside triphosphate hydrolases superfamily protein | chr5:16011072-16012484 REVERSE LENGTH=470	C0PHF6_MAIZE C0PHF6 SubName: Full=Putative uncharacterized protein; [Zea mays (Maize).]
Os06g0140300	AT2G34930.1 | Symbols: | disease resistance family protein / LRR family protein | chr2:14737169-14739886 REVERSE LENGTH=905	C0PLM1_MAIZE C0PLM1 SubName: Full=Putative uncharacterized protein; [Zea mays (Maize).]
Os12g0575200	AT5G08040.1 | Symbols: TOM5 | mitochondrial import receptor subunit TOM5 homolog | chr5:2577358-2578073 REVERSE LENGTH=54	B6SPH3_MAIZE B6SPH3 SubName: Full=Putative uncharacterized protein; [Zea mays (Maize).]
Os11g0696900	AT5G09360.1 | Symbols: LAC14 | laccase 14 | chr5:2906426-2908658 REVERSE LENGTH=569	Q2PAJ1_MAIZE Q2PAJ1 SubName: Full=Putative laccase; EC=1.10.3.2; [Zea mays (Maize).]
Os12g0218500	AT3G05660.1 | Symbols: AtRLP33, RLP33 | receptor like protein 33 | chr3:1649258-1652001 REVERSE LENGTH=875	Q6J9V5_MAIZE Q6J9V5 SubName: Full=Cf2-like protein; [Zea mays (Maize).]
Os05g0155000	AT3G06860.1 | Symbols: MFP2, ATMFP2 | multifunctional protein 2 | chr3:2161926-2166009 FORWARD LENGTH=725	B6UC41_MAIZE B6UC41 SubName: Full=Glyoxysomal fatty acid beta-oxidation multifunctional protein MFP-a; [Zea mays (Maize).]
Os10g0513300	AT2G46080.1 | Symbols: | CONTAINS InterPro DOMAIN/s: Protein BYPASS related (InterPro:IPR008511); BEST Arabidopsis thaliana protein match is: Protein of unknown function (DUF793) (TAIR:AT1G01550.2); Has 153 Blast hits to 139 proteins in 20 species: Archae - 0; Bacteria - 2; Metazoa - 1; Fungi - 0; Plants - 150; Viruses - 0; Other Eukaryotes - 0 (source: NCBI BLink). | chr2:18948317-18949360 REVER…	B6T7G6_MAIZE B6T7G6 SubName: Full=Putative uncharacterized protein; [Zea mays (Maize).]
Os11g0697001	N.A.	N.A.
Os04g0353200	N.A.	N.A.
Os03g0373601	N.A.	N.A.
Os07g0650300	N.A.	N.A.
Os05g0116350	N.A.	N.A.
Os08g0203800	N.A.	N.A.
Os04g0428002	N.A.	N.A.
Os10g0495000	AT5G15270.2 | Symbols: | RNA-binding KH domain-containing protein | chr5:4958738-4960947 FORWARD LENGTH=548	B6UDK8_MAIZE B6UDK8 SubName: Full=Nucleic acid binding protein; [Zea mays (Maize).]
Os04g0380000	AT3G48530.1 | Symbols: KING1 | SNF1-related protein kinase regulatory subunit gamma 1 | chr3:17987559-17989592 FORWARD LENGTH=424	C0P676_MAIZE C0P676 SubName: Full=Putative uncharacterized protein; [Zea mays (Maize).]
Os11g0506300	N.A.	B4FSZ0_MAIZE B4FSZ0 SubName: Full=Putative uncharacterized protein; SubName: Full=Transposon protein Pong sub-class; [Zea mays (Maize).]
Os07g0493850	N.A.	N.A.
Os09g0356300	N.A.	N.A.
Os01g0160200	AT1G45616.1 | Symbols: AtRLP6, RLP6 | receptor like protein 6 | chr1:17183550-17186534 REVERSE LENGTH=994	Q6J9V7_MAIZE Q6J9V7 SubName: Full=Cf2-like protein; [Zea mays (Maize).]
Os06g0586900	N.A.	N.A.
Os03g0118800	AT4G11820.2 | Symbols: MVA1, FKP1 | hydroxymethylglutaryl-CoA synthase / HMG-CoA synthase / 3-hydroxy-3-methylglutaryl coenzyme A synthase | chr4:7109124-7111901 REVERSE LENGTH=461	C4J040_MAIZE C4J040 SubName: Full=Putative uncharacterized protein; [Zea mays (Maize).]
Os01g0967400	N.A.	N.A.
Os07g0283600	N.A.	N.A.
Os02g0317700	N.A.	N.A.
Os02g0282500	AT3G14470.1 | Symbols: | NB-ARC domain-containing disease resistance protein | chr3:4857940-4861104 FORWARD LENGTH=1054	B7ZZ31_MAIZE B7ZZ31 SubName: Full=Putative uncharacterized protein; [Zea mays (Maize).]
Os02g0508500	N.A.	C4J099_MAIZE C4J099 SubName: Full=Putative uncharacterized protein; [Zea mays (Maize).]
Os09g0267600	AT2G19830.1 | Symbols: SNF7.2, VPS32 | SNF7 family protein | chr2:8558101-8559389 REVERSE LENGTH=213	B4F8L9_MAIZE B4F8L9 SubName: Full=Putative uncharacterized protein; [Zea mays (Maize).]
Os02g0163500	N.A.	N.A.
Os11g0664500	AT5G62570.2 | Symbols: | Calmodulin binding protein-like | chr5:25114934-25116967 FORWARD LENGTH=494	C0P5Y0_MAIZE C0P5Y0 SubName: Full=Putative uncharacterized protein; [Zea mays (Maize).]
Os01g0615050	N.A.	B6UH04_MAIZE B6UH04 SubName: Full=Subtilisin-chymotrypsin inhibitor CI-1B; [Zea mays (Maize).]
Os11g0460700	AT3G21470.1 | Symbols: | Pentatricopeptide repeat (PPR-like) superfamily protein | chr3:7563503-7565074 FORWARD LENGTH=523	B6U7N3_MAIZE B6U7N3 SubName: Full=Pentatricopeptide repeat protein PPR868-14; [Zea mays (Maize).]
Os02g0246500	AT5G45480.1 | Symbols: | Protein of unknown function (DUF594) | chr5:18426296-18428929 REVERSE LENGTH=877	C0PG88_MAIZE C0PG88 SubName: Full=Putative uncharacterized protein; [Zea mays (Maize).]
Os08g0411800	N.A.	N.A.
Os01g0145000	N.A.	N.A.
Os09g0327800	AT3G14470.1 | Symbols: | NB-ARC domain-containing disease resistance protein | chr3:4857940-4861104 FORWARD LENGTH=1054	Q5BMB3_MAIZE Q5BMB3 SubName: Full=RXO1 disease resistance protein; [Zea mays (Maize).]
Os02g0144200	N.A.	B6T6U9_MAIZE B6T6U9 SubName: Full=Putative uncharacterized protein; [Zea mays (Maize).]
Os04g0367400	AT3G19460.2 | Symbols: | Reticulon family protein | chr3:6747913-6748904 FORWARD LENGTH=218	C4JAI0_MAIZE C4JAI0 SubName: Full=Putative uncharacterized protein; [Zea mays (Maize).]
Os04g0394500	AT5G09380.1 | Symbols: | RNA polymerase III RPC4 | chr5:2911313-2913136 REVERSE LENGTH=272	B6TS89_MAIZE B6TS89 SubName: Full=DNA binding protein; [Zea mays (Maize).]
Os09g0333500	AT1G15520.1 | Symbols: PDR12, ATPDR12, ABCG40, ATABCG40 | pleiotropic drug resistance 12 | chr1:5331993-5338175 REVERSE LENGTH=1423	C0PL34_MAIZE C0PL34 SubName: Full=Putative uncharacterized protein; [Zea mays (Maize).]
Os07g0409100	AT3G61050.1 | Symbols: NTMC2TYPE4, NTMC2T4 | Calcium-dependent lipid-binding (CaLB domain) family protein | chr3:22597485-22600932 FORWARD LENGTH=510	C0PP98_MAIZE C0PP98 SubName: Full=Putative uncharacterized protein; [Zea mays (Maize).]
Os09g0482860	AT3G16520.3 | Symbols: UGT88A1 | UDP-glucosyl transferase 88A1 | chr3:5619355-5620833 REVERSE LENGTH=462	B7ZYP0_MAIZE B7ZYP0 SubName: Full=Putative uncharacterized protein; [Zea mays (Maize).]
Os12g0284800	N.A.	N.A.
Os12g0103580	AT5G60190.1 | Symbols: | Cysteine proteinases superfamily protein | chr5:24235319-24235999 FORWARD LENGTH=226	N.A.
Os04g0134101	N.A.	N.A.
Os04g0611700	AT1G79460.1 | Symbols: GA2, KS, ATKS, ATKS1, KS1 | Terpenoid cyclases/Protein prenyltransferases superfamily protein | chr1:29890568-29894436 FORWARD LENGTH=785	ACSS_MAIZE Q84ZW8;Q9XEI5 RecName: Full=Acyclic sesquiterpene synthase; AltName: Full=(3R,6E)-nerolidol synthase; EC=4.2.3.49; AltName: Full=Beta-farnesene synthase; EC=4.2.3.47; AltName: Full=Farnesyl diphosphatase; EC=3.1.7.6; AltName: Full=Terpene synthase 1; [Zea mays (Maize).]
Os06g0271500	N.A.	Q9SPU5_MAIZE Q9SPU5 SubName: Full=Putative transposase protein; Flags: Fragment; [Zea mays (Maize).]
Os11g0533800	AT1G13570.1 | Symbols: | F-box/RNI-like superfamily protein | chr1:4642528-4643930 REVERSE LENGTH=416	B6U9Q3_MAIZE B6U9Q3 SubName: Full=F-box domain containing protein; [Zea mays (Maize).]
Os01g0113500	AT1G70250.1 | Symbols: | receptor serine/threonine kinase, putative | chr1:26452975-26456088 FORWARD LENGTH=799	C0PFN9_MAIZE C0PFN9 SubName: Full=Putative uncharacterized protein; [Zea mays (Maize).]
Os02g0577700	AT1G22360.1 | Symbols: AtUGT85A2, UGT85A2 | UDP-glucosyl transferase 85A2 | chr1:7895068-7897527 REVERSE LENGTH=481	B6SXW3_MAIZE B6SXW3 SubName: Full=Cytokinin-O-glucosyltransferase 2; [Zea mays (Maize).]
Os01g0363600	N.A.	N.A.
Os01g0161300	AT1G47890.1 | Symbols: AtRLP7, RLP7 | receptor like protein 7 | chr1:17643976-17647035 FORWARD LENGTH=1019	Q6J9V5_MAIZE Q6J9V5 SubName: Full=Cf2-like protein; [Zea mays (Maize).]
Os12g0180900	N.A.	N.A.
Os04g0455401	N.A.	B6TVJ9_MAIZE B6TVJ9 SubName: Full=Putative uncharacterized protein; [Zea mays (Maize).]
Os10g0497366	AT1G12700.1 | Symbols: | ATP binding;nucleic acid binding;helicases | chr1:4323722-4326227 REVERSE LENGTH=735	C9W4B9_MAIZE C9W4B9 SubName: Full=PPR-817; [Zea mays (Maize).]
Os06g0134200	N.A.	N.A.
Os04g0433000	AT3G06190.1 | Symbols: ATBPM2, BPM2 | BTB-POZ and MATH domain 2 | chr3:1874577-1876575 REVERSE LENGTH=406	B4FDD4_MAIZE B4FDD4 SubName: Full=Putative uncharacterized protein; [Zea mays (Maize).]
Os11g0640000	AT5G45500.1 | Symbols: | RNI-like superfamily protein | chr5:18432636-18434951 REVERSE LENGTH=771	Q8H6U6_MAIZE Q8H6U6 SubName: Full=Putative rp3 protein; [Zea mays (Maize).]
Os11g0607900	AT4G21410.1 | Symbols: CRK29 | cysteine-rich RLK (RECEPTOR-like protein kinase) 29 | chr4:11402463-11405025 REVERSE LENGTH=679	B4FZ50_MAIZE B4FZ50 SubName: Full=Serine/threonine protein kinase; [Zea mays (Maize).]
Os09g0388400	AT2G25870.1 | Symbols: | haloacid dehalogenase-like hydrolase family protein | chr2:11031159-11034302 FORWARD LENGTH=584	N.A.
Os11g0645600	N.A.	N.A.
Os11g0460800	AT1G73300.1 | Symbols: scpl2 | serine carboxypeptidase-like 2 | chr1:27559673-27562048 REVERSE LENGTH=441	C0P9Z0_MAIZE C0P9Z0 SubName: Full=Putative uncharacterized protein; [Zea mays (Maize).]
Os02g0163533	N.A.	N.A.
Os11g0609750	N.A.	N.A.
Os08g0371608	AT3G63520.1 | Symbols: CCD1, ATCCD1, ATNCED1, NCED1 | carotenoid cleavage dioxygenase 1 | chr3:23452940-23455896 FORWARD LENGTH=538	B6UEM5_MAIZE B6UEM5 SubName: Full=Carotenoid cleavage dioxygenase; [Zea mays (Maize).]
Os12g0246700	AT3G07040.1 | Symbols: RPM1, RPS3 | NB-ARC domain-containing disease resistance protein | chr3:2226244-2229024 REVERSE LENGTH=926	Q5BMB3_MAIZE Q5BMB3 SubName: Full=RXO1 disease resistance protein; [Zea mays (Maize).]
Os10g0429000	AT3G03740.1 | Symbols: ATBPM4, BPM4 | BTB-POZ and MATH domain 4 | chr3:937106-939807 REVERSE LENGTH=465	B6T3Z6_MAIZE B6T3Z6 SubName: Full=Speckle-type POZ protein; [Zea mays (Maize).]
Os06g0581300	AT1G22750.4 | Symbols: | unknown protein; CONTAINS InterPro DOMAIN/s: Protein of unknown function DUF1475 (InterPro:IPR009943); Has 186 Blast hits to 155 proteins in 21 species: Archae - 0; Bacteria - 8; Metazoa - 3; Fungi - 0; Plants - 65; Viruses - 0; Other Eukaryotes - 110 (source: NCBI BLink). | chr1:8050911-8052714 FORWARD LENGTH=257	B6T457_MAIZE B6T457 SubName: Full=Putative uncharacterized protein; [Zea mays (Maize).]
Os05g0184500	AT5G12010.1 | Symbols: | unknown protein; INVOLVED IN: response to salt stress; LOCATED IN: chloroplast, plasma membrane, membrane; EXPRESSED IN: 23 plant structures; EXPRESSED DURING: 13 growth stages; BEST Arabidopsis thaliana protein match is: unknown protein (TAIR:AT4G29780.1); Has 1807 Blast hits to 1807 proteins in 277 species: Archae - 0; Bacteria - 0; Metazoa - 736; Fungi - 347; Plants - …	B6SGX9_MAIZE B6SGX9 SubName: Full=Transposon protein CACTA, En/Spm sub-class; [Zea mays (Maize).]
Os11g0668650	N.A.	C0P4B9_MAIZE C0P4B9 SubName: Full=Putative uncharacterized protein; [Zea mays (Maize).]
Os01g0564532	N.A.	N.A.
Os02g0815800	AT5G38890.1 | Symbols: | Nucleic acid-binding, OB-fold-like protein | chr5:15569507-15570898 FORWARD LENGTH=191	B6T1M3_MAIZE B6T1M3 SubName: Full=3-5 exoribonuclease CSL4; SubName: Full=Putative uncharacterized protein; [Zea mays (Maize).]
Os09g0488600	AT5G12930.1 | Symbols: | unknown protein; Has 1807 Blast hits to 1807 proteins in 277 species: Archae - 0; Bacteria - 0; Metazoa - 736; Fungi - 347; Plants - 385; Viruses - 0; Other Eukaryotes - 339 (source: NCBI BLink). | chr5:4083155-4085222 REVERSE LENGTH=439	C4J358_MAIZE C4J358 SubName: Full=Putative uncharacterized protein; [Zea mays (Maize).]
Os08g0235650	N.A.	N.A.
Os10g0495300	AT1G15130.1 | Symbols: | Endosomal targeting BRO1-like domain-containing protein | chr1:5206217-5209848 REVERSE LENGTH=846	C0PE32_MAIZE C0PE32 SubName: Full=Putative uncharacterized protein; [Zea mays (Maize).]
Os03g0787600	N.A.	N.A.
Os09g0356100	AT1G19260.1 | Symbols: | TTF-type zinc finger protein with HAT dimerisation domain | chr1:6657260-6659569 REVERSE LENGTH=769	N.A.
Os08g0246350	AT1G17890.1 | Symbols: GER2 | NAD(P)-binding Rossmann-fold superfamily protein | chr1:6154478-6155596 REVERSE LENGTH=328	B6TMJ8_MAIZE B6TMJ8 SubName: Full=GDP-L-fucose synthase 1; SubName: Full=Putative uncharacterized protein; [Zea mays (Maize).]
Os09g0428500	N.A.	N.A.
Os11g0172166	AT5G20480.1 | Symbols: EFR | EF-TU receptor | chr5:6922497-6925679 FORWARD LENGTH=1031	C0P7W0_MAIZE C0P7W0 SubName: Full=Putative uncharacterized protein; [Zea mays (Maize).]
Os08g0170100	AT1G50180.1 | Symbols: | NB-ARC domain-containing disease resistance protein | chr1:18584235-18587136 FORWARD LENGTH=857	C0HGU4_MAIZE C0HGU4 SubName: Full=Putative uncharacterized protein; [Zea mays (Maize).]
Os02g0615800	AT3G47570.1 | Symbols: | Leucine-rich repeat protein kinase family protein | chr3:17527611-17530748 FORWARD LENGTH=1010	B7ZZL3_MAIZE B7ZZL3 SubName: Full=Putative uncharacterized protein; [Zea mays (Maize).]
Os04g0147200	AT5G45480.1 | Symbols: | Protein of unknown function (DUF594) | chr5:18426296-18428929 REVERSE LENGTH=877	C0PG88_MAIZE C0PG88 SubName: Full=Putative uncharacterized protein; [Zea mays (Maize).]
Os03g0193400	AT5G13700.1 | Symbols: ATPAO1, APAO, PAO1 | polyamine oxidase 1 | chr5:4420222-4422974 REVERSE LENGTH=472	Q546R6_MAIZE Q546R6 SubName: Full=Flavin containing polyamine oxidase; SubName: Full=Polyamine oxidase; Flags: Precursor; [Zea mays (Maize).]
Os12g0249900	AT4G23280.1 | Symbols: CRK20 | cysteine-rich RLK (RECEPTOR-like protein kinase) 20 | chr4:12174740-12177471 FORWARD LENGTH=656	B6U8P2_MAIZE B6U8P2 SubName: Full=Receptor-like protein kinase RK20-1; [Zea mays (Maize).]
Os05g0348100	N.A.	B6TR68_MAIZE B6TR68 SubName: Full=Putative uncharacterized protein; [Zea mays (Maize).]
Os06g0582400	N.A.	N.A.
Os07g0214900	AT5G13930.1 | Symbols: CHS, TT4, ATCHS | Chalcone and stilbene synthase family protein | chr5:4488762-4490035 FORWARD LENGTH=395	Q4QWZ6_MAIZE Q4QWZ6 SubName: Full=Chalcone synthase; SubName: Full=Putative chalcone synthase C2-Idf-I; SubName: Full=Putative chalcone synthase C2-Idf-II; [Zea mays (Maize).]
Os08g0119300	AT1G54520.1 | Symbols: | unknown protein; FUNCTIONS IN: molecular_function unknown; INVOLVED IN: biological_process unknown; LOCATED IN: chloroplast; EXPRESSED IN: 24 plant structures; EXPRESSED DURING: 15 growth stages; CONTAINS InterPro DOMAIN/s: Protein of unknown function DUF1517 (InterPro:IPR010903); Has 276 Blast hits to 275 proteins in 83 species: Archae - 0; Bacteria - 108; Metazoa - 6; F…	B4FZ37_MAIZE B4FZ37 SubName: Full=Putative uncharacterized protein; [Zea mays (Maize).]
Os11g0691700	N.A.	N.A.
Os05g0370100	N.A.	Q9M4X4_MAIZE Q9M4X4 SubName: Full=Transposase; [Zea mays (Maize).]
Os05g0331900	N.A.	N.A.
Os12g0422800	N.A.	N.A.
Os04g0127500	AT1G21230.1 | Symbols: WAK5 | wall associated kinase 5 | chr1:7429980-7432346 FORWARD LENGTH=733	B6SV37_MAIZE B6SV37 SubName: Full=WAK111-OsWAK receptor-like protein kinase; [Zea mays (Maize).]
Os12g0456700	AT5G55480.1 | Symbols: SVL1 | SHV3-like 1 | chr5:22474277-22477819 FORWARD LENGTH=766	C0P8U6_MAIZE C0P8U6 SubName: Full=Putative uncharacterized protein; [Zea mays (Maize).]
Os03g0193300	N.A.	N.A.
Os02g0543800	N.A.	N.A.
Os11g0674400	AT3G14470.1 | Symbols: | NB-ARC domain-containing disease resistance protein | chr3:4857940-4861104 FORWARD LENGTH=1054	Q93Y95_MAIZE Q93Y95 SubName: Full=Pollen signalling protein with adenylyl cyclase activity; Flags: Fragment; [Zea mays (Maize).]
Os01g0944000	N.A.	N.A.
Os01g0564300	AT5G48570.1 | Symbols: ROF2, ATFKBP65, FKBP65 | FKBP-type peptidyl-prolyl cis-trans isomerase family protein | chr5:19690746-19693656 REVERSE LENGTH=578	B6TI78_MAIZE B6TI78 SubName: Full=Peptidyl-prolyl isomerase; [Zea mays (Maize).]
Os11g0606500	AT3G07040.1 | Symbols: RPM1, RPS3 | NB-ARC domain-containing disease resistance protein | chr3:2226244-2229024 REVERSE LENGTH=926	C0P8B0_MAIZE C0P8B0 SubName: Full=Putative uncharacterized protein; [Zea mays (Maize).]
Os08g0265300	AT3G14470.1 | Symbols: | NB-ARC domain-containing disease resistance protein | chr3:4857940-4861104 FORWARD LENGTH=1054	C0PEA3_MAIZE C0PEA3 SubName: Full=Putative uncharacterized protein; [Zea mays (Maize).]
Os01g0799000	AT5G45500.1 | Symbols: | RNI-like superfamily protein | chr5:18432636-18434951 REVERSE LENGTH=771	C0P8B0_MAIZE C0P8B0 SubName: Full=Putative uncharacterized protein; [Zea mays (Maize).]
Os04g0367000	AT1G21250.1 | Symbols: WAK1, PRO25 | cell wall-associated kinase | chr1:7439512-7441892 FORWARD LENGTH=735	B6SV37_MAIZE B6SV37 SubName: Full=WAK111-OsWAK receptor-like protein kinase; [Zea mays (Maize).]
Os09g0388550	AT1G74240.1 | Symbols: | Mitochondrial substrate carrier family protein | chr1:27917437-27919987 FORWARD LENGTH=364	B7ZYC8_MAIZE B7ZYC8 SubName: Full=Putative uncharacterized protein; [Zea mays (Maize).]
Os03g0597450	N.A.	N.A.
Os06g0161400	N.A.	B6TLP1_MAIZE B6TLP1 SubName: Full=Putative uncharacterized protein; [Zea mays (Maize).]
Os07g0271700	AT5G45540.1 | Symbols: | Protein of unknown function (DUF594) | chr5:18458294-18460705 REVERSE LENGTH=803	C0PG88_MAIZE C0PG88 SubName: Full=Putative uncharacterized protein; [Zea mays (Maize).]
Os11g0691600	AT1G21270.1 | Symbols: WAK2 | wall-associated kinase 2 | chr1:7444997-7447345 FORWARD LENGTH=732	B4F8T7_MAIZE B4F8T7 SubName: Full=Putative uncharacterized protein; [Zea mays (Maize).]
Os07g0675400	AT1G28350.1 | Symbols: | Nucleotidylyl transferase superfamily protein | chr1:9944483-9949577 FORWARD LENGTH=748	B6TBW5_MAIZE B6TBW5 SubName: Full=Tyrosyl-tRNA synthetase; [Zea mays (Maize).]
Os06g0235850	N.A.	N.A.
Os08g0256700	AT2G16050.1 | Symbols: | Cysteine/Histidine-rich C1 domain family protein | chr2:6980450-6981939 FORWARD LENGTH=243	C0P6H7_MAIZE C0P6H7 SubName: Full=Putative uncharacterized protein; [Zea mays (Maize).]
Os10g0141600	N.A.	B4FH25_MAIZE B4FH25 SubName: Full=Putative uncharacterized protein; [Zea mays (Maize).]
Os08g0378300	AT1G21240.1 | Symbols: WAK3 | wall associated kinase 3 | chr1:7434303-7436702 FORWARD LENGTH=741	B4F8T8_MAIZE B4F8T8 SubName: Full=Putative uncharacterized protein; [Zea mays (Maize).]
Os01g0967600	N.A.	N.A.
Os08g0234400	N.A.	N.A.
Os07g0223766	N.A.	N.A.
Os03g0720400	AT5G55150.1 | Symbols: | Protein of unknown function (DUF295) | chr5:22382275-22383392 REVERSE LENGTH=360	B4FXI4_MAIZE B4FXI4 SubName: Full=Putative uncharacterized protein; [Zea mays (Maize).]
Os06g0579201	N.A.	N.A.
Os06g0514700	N.A.	N.A.
Os10g0382400	N.A.	N.A.
Os03g0104100	AT4G33920.1 | Symbols: | Protein phosphatase 2C family protein | chr4:16260876-16262703 FORWARD LENGTH=380	B6TAL6_MAIZE B6TAL6 SubName: Full=Catalytic/ protein phosphatase type 2C; [Zea mays (Maize).]
Os12g0273000	AT3G07040.1 | Symbols: RPM1, RPS3 | NB-ARC domain-containing disease resistance protein | chr3:2226244-2229024 REVERSE LENGTH=926	C0P8B0_MAIZE C0P8B0 SubName: Full=Putative uncharacterized protein; [Zea mays (Maize).]
Os08g0176633	N.A.	C0P8B0_MAIZE C0P8B0 SubName: Full=Putative uncharacterized protein; [Zea mays (Maize).]
Os11g0570000	AT3G47570.1 | Symbols: | Leucine-rich repeat protein kinase family protein | chr3:17527611-17530748 FORWARD LENGTH=1010	C0P7W0_MAIZE C0P7W0 SubName: Full=Putative uncharacterized protein; [Zea mays (Maize).]
Os06g0106500	N.A.	N.A.
Os11g0465200	AT3G48310.1 | Symbols: CYP71A22 | cytochrome P450, family 71, subfamily A, polypeptide 22 | chr3:17888192-17889749 FORWARD LENGTH=490	C0PGJ3_MAIZE C0PGJ3 SubName: Full=Putative uncharacterized protein; [Zea mays (Maize).]
Os02g0142850	N.A.	N.A.
Os11g0550900	AT5G43680.1 | Symbols: | unknown protein; Has 30201 Blast hits to 17322 proteins in 780 species: Archae - 12; Bacteria - 1396; Metazoa - 17338; Fungi - 3422; Plants - 5037; Viruses - 0; Other Eukaryotes - 2996 (source: NCBI BLink). | chr5:17544074-17545354 FORWARD LENGTH=232	B4FYK0_MAIZE B4FYK0 SubName: Full=Putative uncharacterized protein; [Zea mays (Maize).]
Os02g0616300	AT5G43810.1 | Symbols: ZLL, PNH, AGO10 | Stabilizer of iron transporter SufD / Polynucleotidyl transferase | chr5:17611939-17616562 FORWARD LENGTH=988	B7ZZW2_MAIZE B7ZZW2 SubName: Full=Putative uncharacterized protein; [Zea mays (Maize).]
Os04g0616400	AT1G56130.1 | Symbols: | Leucine-rich repeat transmembrane protein kinase | chr1:20994931-21000887 REVERSE LENGTH=1032	B4FZP2_MAIZE B4FZP2 SubName: Full=Putative uncharacterized protein; [Zea mays (Maize).]
Os07g0605350	N.A.	N.A.
Os11g0123066	N.A.	N.A.
Os01g0162800	AT2G15080.1 | Symbols: AtRLP19, RLP19 | receptor like protein 19 | chr2:6533764-6536715 FORWARD LENGTH=983	Q6J9V5_MAIZE Q6J9V5 SubName: Full=Cf2-like protein; [Zea mays (Maize).]
Os05g0452500	N.A.	N.A.
Os09g0328066	AT1G69550.1 | Symbols: | disease resistance protein (TIR-NBS-LRR class) | chr1:26148836-26153374 REVERSE LENGTH=1400	Q8H6V2_MAIZE Q8H6V2 SubName: Full=Putative rp3 protein; [Zea mays (Maize).]
Os12g0180600	AT1G75210.1 | Symbols: | HAD-superfamily hydrolase, subfamily IG, 5'-nucleotidase | chr1:28223990-28228751 FORWARD LENGTH=642	B6TW66_MAIZE B6TW66 SubName: Full=Cytosolic purine 5-nucleotidase; [Zea mays (Maize).]
Os12g0234800	N.A.	N.A.
Os06g0514800	AT1G66100.1 | Symbols: | Plant thionin | chr1:24605876-24606473 REVERSE LENGTH=134	N.A.
Os06g0119800	N.A.	N.A.
Os06g0541600	AT1G61475.1 | Symbols: | ATP binding;protein kinases | chr1:22679770-22680771 REVERSE LENGTH=212	B4F9Z0_MAIZE B4F9Z0 SubName: Full=Putative uncharacterized protein; [Zea mays (Maize).]
Os08g0387700	AT3G07040.1 | Symbols: RPM1, RPS3 | NB-ARC domain-containing disease resistance protein | chr3:2226244-2229024 REVERSE LENGTH=926	C0P8B0_MAIZE C0P8B0 SubName: Full=Putative uncharacterized protein; [Zea mays (Maize).]
Os02g0556100	AT5G10730.1 | Symbols: | NAD(P)-binding Rossmann-fold superfamily protein | chr5:3390822-3392947 REVERSE LENGTH=287	B6TVJ7_MAIZE B6TVJ7 SubName: Full=NAD dependent epimerase/dehydratase family protein; [Zea mays (Maize).]
Os11g0689100	AT3G07040.1 | Symbols: RPM1, RPS3 | NB-ARC domain-containing disease resistance protein | chr3:2226244-2229024 REVERSE LENGTH=926	C0P8B0_MAIZE C0P8B0 SubName: Full=Putative uncharacterized protein; [Zea mays (Maize).]
Os04g0145400	AT5G45540.1 | Symbols: | Protein of unknown function (DUF594) | chr5:18458294-18460705 REVERSE LENGTH=803	C0PG88_MAIZE C0PG88 SubName: Full=Putative uncharacterized protein; [Zea mays (Maize).]
Os11g0237700	AT1G55140.1 | Symbols: | Ribonuclease III family protein | chr1:20572503-20574332 REVERSE LENGTH=237	B6TX25_MAIZE B6TX25 SubName: Full=Putative uncharacterized protein; [Zea mays (Maize).]
Os01g0148400	AT1G52930.1 | Symbols: | Ribosomal RNA processing Brix domain protein | chr1:19711261-19713103 FORWARD LENGTH=320	B6TPS2_MAIZE B6TPS2 SubName: Full=Brix domain-containing protein 2; SubName: Full=Putative uncharacterized protein; [Zea mays (Maize).]
Os11g0640800	AT5G45500.1 | Symbols: | RNI-like superfamily protein | chr5:18432636-18434951 REVERSE LENGTH=771	C0P8B0_MAIZE C0P8B0 SubName: Full=Putative uncharacterized protein; [Zea mays (Maize).]
Os11g0615900	N.A.	N.A.
Os11g0540600	AT3G50120.1 | Symbols: | Plant protein of unknown function (DUF247) | chr3:18585157-18587246 REVERSE LENGTH=531	B4FXC8_MAIZE B4FXC8 SubName: Full=Putative uncharacterized protein; [Zea mays (Maize).]
Os09g0356800	AT2G29000.1 | Symbols: | Leucine-rich repeat protein kinase family protein | chr2:12460781-12465037 FORWARD LENGTH=872	B6SV57_MAIZE B6SV57 SubName: Full=Putative uncharacterized protein; [Zea mays (Maize).]
Os04g0478000	N.A.	N.A.
Os06g0364850	N.A.	N.A.
Os07g0146800	N.A.	N.A.
Os04g0115800	N.A.	N.A.
Os04g0431300	AT1G21770.1 | Symbols: | Acyl-CoA N-acyltransferases (NAT) superfamily protein | chr1:7651843-7652249 REVERSE LENGTH=111	B6U6V0_MAIZE B6U6V0 SubName: Full=Putative uncharacterized protein; [Zea mays (Maize).]
Os07g0204800	N.A.	N.A.
Os04g0455200	AT4G21480.1 | Symbols: STP12 | sugar transporter protein 12 | chr4:11433320-11435284 REVERSE LENGTH=502	C0PHS1_MAIZE C0PHS1 SubName: Full=Putative uncharacterized protein; [Zea mays (Maize).]
Os11g0224300	N.A.	Q8SA91_MAIZE Q8SA91 SubName: Full=Putative gag-pol polyprotein; [Zea mays (Maize).]
Os11g0564800	N.A.	N.A.
Os08g0164900	N.A.	B6SNK2_MAIZE B6SNK2 SubName: Full=Putative uncharacterized protein; [Zea mays (Maize).]
Os12g0103540	N.A.	N.A.
Os06g0514000	AT5G57370.1 | Symbols: | unknown protein; CONTAINS InterPro DOMAIN/s: Protein of unknown function DUF1777 (InterPro:IPR013957); Has 30201 Blast hits to 17322 proteins in 780 species: Archae - 12; Bacteria - 1396; Metazoa - 17338; Fungi - 3422; Plants - 5037; Viruses - 0; Other Eukaryotes - 2996 (source: NCBI BLink). | chr5:23244811-23245470 FORWARD LENGTH=219	B6TH44_MAIZE B6TH44 SubName: Full=Splicing factor, arginine/serine-rich 7; [Zea mays (Maize).]
Os01g0358700	AT3G14460.1 | Symbols: | LRR and NB-ARC domains-containing disease resistance protein | chr3:4851990-4856264 REVERSE LENGTH=1424	Q8H6V4_MAIZE Q8H6V4 SubName: Full=Putative rp3 protein; [Zea mays (Maize).]
Os08g0495200	N.A.	N.A.
Os11g0212300	AT4G23130.2 | Symbols: CRK5, RLK6 | cysteine-rich RLK (RECEPTOR-like protein kinase) 5 | chr4:12117688-12120134 REVERSE LENGTH=663	B4FZ50_MAIZE B4FZ50 SubName: Full=Serine/threonine protein kinase; [Zea mays (Maize).]
Os04g0621650	N.A.	N.A.
Os07g0676200	AT5G04140.2 | Symbols: GLU1, GLS1, GLUS, FD-GOGAT | glutamate synthase 1 | chr5:1130031-1138186 FORWARD LENGTH=1648	GLTB_MAIZE P23225 RecName: Full=Ferredoxin-dependent glutamate synthase, chloroplastic; EC=1.4.7.1; AltName: Full=Fd-GOGAT; Flags: Precursor; [Zea mays (Maize).]
Os09g0287000	AT1G72360.2 | Symbols: HRE1 | Integrase-type DNA-binding superfamily protein | chr1:27241904-27242777 FORWARD LENGTH=262	B4G1H0_MAIZE B4G1H0 SubName: Full=Ethylene response element binding protein; SubName: Full=Putative uncharacterized protein; [Zea mays (Maize).]
Os04g0622400	N.A.	N.A.
Os09g0272900	AT1G20140.1 | Symbols: ASK4, SK4 | SKP1-like 4 | chr1:6986430-6987079 FORWARD LENGTH=163	B6TG56_MAIZE B6TG56 SubName: Full=SKP1-like protein 1A; [Zea mays (Maize).]
Os11g0640600	AT3G14470.1 | Symbols: | NB-ARC domain-containing disease resistance protein | chr3:4857940-4861104 FORWARD LENGTH=1054	Q8H6U8_MAIZE Q8H6U8 SubName: Full=Putative rp3 protein; [Zea mays (Maize).]
Os02g0156100	N.A.	N.A.
Os11g0187500	AT3G12580.1 | Symbols: HSP70, ATHSP70 | heat shock protein 70 | chr3:3991487-3993689 REVERSE LENGTH=650	C4J410_MAIZE C4J410 SubName: Full=Putative uncharacterized protein; [Zea mays (Maize).]
Os04g0431200	AT1G21760.1 | Symbols: ATFBP7, FBP7 | F-box protein 7 | chr1:7649324-7651613 FORWARD LENGTH=328	B6TB56_MAIZE B6TB56 SubName: Full=F-box only protein 9; [Zea mays (Maize).]
Os06g0586300	N.A.	N.A.
Os09g0471550	AT1G21240.1 | Symbols: WAK3 | wall associated kinase 3 | chr1:7434303-7436702 FORWARD LENGTH=741	B6SKC4_MAIZE B6SKC4 SubName: Full=WAK80-OsWAK receptor-like protein kinase; [Zea mays (Maize).]
Os01g0117500	AT5G39030.1 | Symbols: | Protein kinase superfamily protein | chr5:15620066-15622486 FORWARD LENGTH=806	Q5W239_MAIZE Q5W239 SubName: Full=Ser/Thr receptor-like kinase; Flags: Precursor; [Zea mays (Maize).]
Os04g0369600	AT1G21270.1 | Symbols: WAK2 | wall-associated kinase 2 | chr1:7444997-7447345 FORWARD LENGTH=732	B6UCC0_MAIZE B6UCC0 SubName: Full=Wall-associated kinase 3; [Zea mays (Maize).]
Os01g0774200	N.A.	B6U9Q3_MAIZE B6U9Q3 SubName: Full=F-box domain containing protein; [Zea mays (Maize).]
Os11g0202600	N.A.	N.A.
Os07g0283050	AT2G37710.1 | Symbols: RLK | receptor lectin kinase | chr2:15814934-15816961 REVERSE LENGTH=675	B4FW79_MAIZE B4FW79 SubName: Full=Putative uncharacterized protein; [Zea mays (Maize).]
Os03g0560200	N.A.	N.A.
Os09g0522800	N.A.	N.A.
Os12g0509100	N.A.	N.A.
Os01g0887400	AT1G33330.1 | Symbols: | Class I peptide chain release factor | chr1:12084968-12086238 FORWARD LENGTH=257	C0PFT8_MAIZE C0PFT8 SubName: Full=Putative uncharacterized protein; [Zea mays (Maize).]
Os06g0716600	AT2G42740.1 | Symbols: RPL16A | ribosomal protein large subunit 16A | chr2:17791794-17792946 FORWARD LENGTH=182	B4FSZ0_MAIZE B4FSZ0 SubName: Full=Putative uncharacterized protein; SubName: Full=Transposon protein Pong sub-class; [Zea mays (Maize).]
Os12g0587100	AT3G28880.1 | Symbols: | Ankyrin repeat family protein | chr3:10892435-10895895 FORWARD LENGTH=772	B4FHR9_MAIZE B4FHR9 SubName: Full=Putative uncharacterized protein; [Zea mays (Maize).]
Os12g0552900	AT3G07040.1 | Symbols: RPM1, RPS3 | NB-ARC domain-containing disease resistance protein | chr3:2226244-2229024 REVERSE LENGTH=926	C0HGT8_MAIZE C0HGT8 SubName: Full=Putative uncharacterized protein; [Zea mays (Maize).]
Os11g0640300	AT3G14460.1 | Symbols: | LRR and NB-ARC domains-containing disease resistance protein | chr3:4851990-4856264 REVERSE LENGTH=1424	Q8H6U8_MAIZE Q8H6U8 SubName: Full=Putative rp3 protein; [Zea mays (Maize).]
Os08g0208400	N.A.	Q9SPU5_MAIZE Q9SPU5 SubName: Full=Putative transposase protein; Flags: Fragment; [Zea mays (Maize).]
Os06g0146900	N.A.	N.A.
Os12g0434601	N.A.	N.A.
Os08g0349750	AT4G28570.1 | Symbols: | Long-chain fatty alcohol dehydrogenase family protein | chr4:14119548-14121923 FORWARD LENGTH=748	C0P3J6_MAIZE C0P3J6 SubName: Full=Putative uncharacterized protein; [Zea mays (Maize).]
Os11g0485900	AT3G14470.1 | Symbols: | NB-ARC domain-containing disease resistance protein | chr3:4857940-4861104 FORWARD LENGTH=1054	B7ZZ31_MAIZE B7ZZ31 SubName: Full=Putative uncharacterized protein; [Zea mays (Maize).]
Os08g0132400	N.A.	N.A.
Os11g0647866	AT3G50950.2 | Symbols: ZAR1 | HOPZ-ACTIVATED RESISTANCE 1 | chr3:18936127-18938685 FORWARD LENGTH=852	C4J2M9_MAIZE C4J2M9 SubName: Full=Putative uncharacterized protein; [Zea mays (Maize).]
Os06g0147250	N.A.	B6THQ6_MAIZE B6THQ6 SubName: Full=Putative uncharacterized protein; [Zea mays (Maize).]
Os09g0265500	AT2G28970.1 | Symbols: | Leucine-rich repeat protein kinase family protein | chr2:12443919-12448163 FORWARD LENGTH=786	B6SV57_MAIZE B6SV57 SubName: Full=Putative uncharacterized protein; [Zea mays (Maize).]
Os09g0351700	N.A.	N.A.
Os08g0194900	AT5G45540.1 | Symbols: | Protein of unknown function (DUF594) | chr5:18458294-18460705 REVERSE LENGTH=803	C0PG88_MAIZE C0PG88 SubName: Full=Putative uncharacterized protein; [Zea mays (Maize).]
Os02g0156800	AT1G17240.1 | Symbols: AtRLP2, RLP2 | receptor like protein 2 | chr1:5896528-5898717 REVERSE LENGTH=729	B4FYY1_MAIZE B4FYY1 SubName: Full=Putative uncharacterized protein; [Zea mays (Maize).]
Os04g0370100	N.A.	N.A.
Os01g0553200	N.A.	N.A.
Os06g0621300	N.A.	N.A.
Os07g0131600	AT5G61520.1 | Symbols: | Major facilitator superfamily protein | chr5:24739358-24741175 REVERSE LENGTH=514	B4FSQ6_MAIZE B4FSQ6 SubName: Full=Putative uncharacterized protein; [Zea mays (Maize).]
Os06g0668000	N.A.	N.A.
Os03g0599400	AT5G45500.1 | Symbols: | RNI-like superfamily protein | chr5:18432636-18434951 REVERSE LENGTH=771	C0P8B0_MAIZE C0P8B0 SubName: Full=Putative uncharacterized protein; [Zea mays (Maize).]
Os03g0109900	N.A.	N.A.
Os11g0625801	N.A.	N.A.
Os04g0431800	AT4G17010.1 | Symbols: | unknown protein; Has 30201 Blast hits to 17322 proteins in 780 species: Archae - 12; Bacteria - 1396; Metazoa - 17338; Fungi - 3422; Plants - 5037; Viruses - 0; Other Eukaryotes - 2996 (source: NCBI BLink). | chr4:9576442-9577627 FORWARD LENGTH=160	C0PC89_MAIZE C0PC89 SubName: Full=Putative uncharacterized protein; [Zea mays (Maize).]
Os10g0197700	AT3G30340.1 | Symbols: | nodulin MtN21 /EamA-like transporter family protein | chr3:11956626-11958969 FORWARD LENGTH=364	B4FIV6_MAIZE B4FIV6 SubName: Full=Putative uncharacterized protein; [Zea mays (Maize).]
Os06g0586600	N.A.	B4FN35_MAIZE B4FN35 SubName: Full=Putative uncharacterized protein; [Zea mays (Maize).]
Os03g0418600	N.A.	N.A.
Os10g0579900	N.A.	N.A.
Os11g0540900	AT3G50160.1 | Symbols: | Plant protein of unknown function (DUF247) | chr3:18598826-18600903 REVERSE LENGTH=503	B4FXC8_MAIZE B4FXC8 SubName: Full=Putative uncharacterized protein; [Zea mays (Maize).]
Os09g0267701	N.A.	N.A.
Os07g0594900	N.A.	N.A.
Os02g0467300	N.A.	N.A.
Os01g0101900	AT3G48660.1 | Symbols: | Protein of unknown function (DUF 3339) | chr3:18029659-18030133 FORWARD LENGTH=89	B6SQM2_MAIZE B6SQM2 SubName: Full=Putative uncharacterized protein; [Zea mays (Maize).]
Os06g0580100	N.A.	B4FAF2_MAIZE B4FAF2 SubName: Full=Putative uncharacterized protein; [Zea mays (Maize).]
Os05g0546800	N.A.	N.A.
Os12g0459300	N.A.	C0PK60_MAIZE C0PK60 SubName: Full=Putative uncharacterized protein; [Zea mays (Maize).]
Os08g0256750	N.A.	N.A.
Os11g0513000	N.A.	N.A.
Os12g0542700	N.A.	N.A.
Os04g0370900	AT1G21270.1 | Symbols: WAK2 | wall-associated kinase 2 | chr1:7444997-7447345 FORWARD LENGTH=732	B4F8T7_MAIZE B4F8T7 SubName: Full=Putative uncharacterized protein; [Zea mays (Maize).]
Os08g0226400	AT3G06190.1 | Symbols: ATBPM2, BPM2 | BTB-POZ and MATH domain 2 | chr3:1874577-1876575 REVERSE LENGTH=406	B6SGI6_MAIZE B6SGI6 SubName: Full=Speckle-type POZ protein; [Zea mays (Maize).]
Os08g0255300	N.A.	N.A.
Os11g0211200	N.A.	N.A.
Os12g0129700	AT2G02360.1 | Symbols: AtPP2-B10, PP2-B10 | phloem protein 2-B10 | chr2:619699-620736 REVERSE LENGTH=272	B6TVP3_MAIZE B6TVP3 SubName: Full=Phloem-specific lectin; [Zea mays (Maize).]
Os01g0341200	N.A.	B6U3K9_MAIZE B6U3K9 SubName: Full=Putative uncharacterized protein; [Zea mays (Maize).]
Os03g0813500	AT3G29000.1 | Symbols: | Calcium-binding EF-hand family protein | chr3:11005791-11006375 FORWARD LENGTH=194	B6UD40_MAIZE B6UD40 SubName: Full=Calcium-binding allergen Ole e 8; [Zea mays (Maize).]
Os11g0685300	N.A.	N.A.
Os02g0142400	N.A.	N.A.
Os08g0324600	N.A.	N.A.
Os10g0116600	AT1G21250.1 | Symbols: WAK1, PRO25 | cell wall-associated kinase | chr1:7439512-7441892 FORWARD LENGTH=735	C4J0D3_MAIZE C4J0D3 SubName: Full=Putative uncharacterized protein; [Zea mays (Maize).]
Os08g0411900	AT3G07040.1 | Symbols: RPM1, RPS3 | NB-ARC domain-containing disease resistance protein | chr3:2226244-2229024 REVERSE LENGTH=926	C0P8B0_MAIZE C0P8B0 SubName: Full=Putative uncharacterized protein; [Zea mays (Maize).]
Os02g0212900	AT4G23180.1 | Symbols: CRK10, RLK4 | cysteine-rich RLK (RECEPTOR-like protein kinase) 10 | chr4:12138171-12140780 FORWARD LENGTH=669	B6SVD4_MAIZE B6SVD4 SubName: Full=Protein kinase; [Zea mays (Maize).]
Os11g0539901	N.A.	N.A.
Os10g0158700	N.A.	B4F806_MAIZE B4F806 SubName: Full=Putative uncharacterized protein; [Zea mays (Maize).]
Os03g0556600	AT4G21380.1 | Symbols: ARK3, RK3 | receptor kinase 3 | chr4:11389219-11393090 REVERSE LENGTH=850	B6U2B7_MAIZE B6U2B7 SubName: Full=Serine/threonine-protein kinase receptor; [Zea mays (Maize).]
Os08g0222100	N.A.	N.A.
Os11g0271100	AT5G19010.1 | Symbols: MPK16 | mitogen-activated protein kinase 16 | chr5:6345096-6347676 REVERSE LENGTH=567	Q6TAR9_MAIZE Q6TAR9 SubName: Full=Mitogen activated protein kinase 6; [Zea mays (Maize).]
Os03g0559900	N.A.	N.A.
Os03g0848700	AT3G14460.1 | Symbols: | LRR and NB-ARC domains-containing disease resistance protein | chr3:4851990-4856264 REVERSE LENGTH=1424	C0PEA3_MAIZE C0PEA3 SubName: Full=Putative uncharacterized protein; [Zea mays (Maize).]
Os07g0543800	N.A.	N.A.
Os09g0122000	N.A.	N.A.
Os04g0142400	N.A.	N.A.
Os06g0520600	AT5G57870.1 | Symbols: eIFiso4G1 | MIF4G domain-containing protein / MA3 domain-containing protein | chr5:23439755-23443433 FORWARD LENGTH=780	C0P3U7_MAIZE C0P3U7 SubName: Full=Putative uncharacterized protein; [Zea mays (Maize).]
Os03g0856400	AT1G09020.1 | Symbols: SNF4, ATSNF4 | homolog of yeast sucrose nonfermenting 4 | chr1:2900149-2904212 REVERSE LENGTH=487	C0PKY5_MAIZE C0PKY5 SubName: Full=Putative uncharacterized protein; [Zea mays (Maize).]
Os10g0136100	AT3G07040.1 | Symbols: RPM1, RPS3 | NB-ARC domain-containing disease resistance protein | chr3:2226244-2229024 REVERSE LENGTH=926	Q5BMB3_MAIZE Q5BMB3 SubName: Full=RXO1 disease resistance protein; [Zea mays (Maize).]
Os01g0937300	AT3G14470.1 | Symbols: | NB-ARC domain-containing disease resistance protein | chr3:4857940-4861104 FORWARD LENGTH=1054	Q6PW75_MAIZE Q6PW75 SubName: Full=Rust resistance protein rp3-1; [Zea mays (Maize).]
Os12g0218800	N.A.	N.A.
Os08g0240000	AT5G43690.1 | Symbols: | P-loop containing nucleoside triphosphate hydrolases superfamily protein | chr5:17546273-17547268 FORWARD LENGTH=331	B6STJ6_MAIZE B6STJ6 SubName: Full=Flavonol 4-sulfotransferase; SubName: Full=Putative uncharacterized protein; [Zea mays (Maize).]
Os11g0623601	N.A.	N.A.
Os11g0626700	N.A.	N.A.
Os11g0198951	N.A.	N.A.
Os12g0508900	N.A.	N.A.
Os01g0162001	N.A.	N.A.
Os06g0276300	AT3G07040.1 | Symbols: RPM1, RPS3 | NB-ARC domain-containing disease resistance protein | chr3:2226244-2229024 REVERSE LENGTH=926	C4J2M9_MAIZE C4J2M9 SubName: Full=Putative uncharacterized protein; [Zea mays (Maize).]
Os10g0197600	N.A.	C0PK60_MAIZE C0PK60 SubName: Full=Putative uncharacterized protein; [Zea mays (Maize).]
Os06g0536850	N.A.	N.A.
Os03g0247300	N.A.	N.A.
Os11g0228600	AT3G46530.1 | Symbols: RPP13 | NB-ARC domain-containing disease resistance protein | chr3:17130739-17133246 REVERSE LENGTH=835	Q52QI0_MAIZE Q52QI0 SubName: Full=NBS-LRR type disease resistance protein; [Zea mays (Maize).]
Os10g0118200	AT4G35160.1 | Symbols: | O-methyltransferase family protein | chr4:16730989-16732808 REVERSE LENGTH=382	B4FLE0_MAIZE B4FLE0 SubName: Full=O-methyltransferase ZRP4; SubName: Full=Putative uncharacterized protein; [Zea mays (Maize).]
Os03g0202500	N.A.	B6U9Q3_MAIZE B6U9Q3 SubName: Full=F-box domain containing protein; [Zea mays (Maize).]
Os06g0713400	AT3G59230.1 | Symbols: | RNI-like superfamily protein | chr3:21896052-21897787 REVERSE LENGTH=491	B6T9R0_MAIZE B6T9R0 SubName: Full=F-box domain containing protein; [Zea mays (Maize).]
Os12g0211600	N.A.	N.A.
Os07g0103000	N.A.	N.A.
Os10g0116300	AT2G44310.1 | Symbols: | Calcium-binding EF-hand family protein | chr2:18309285-18309713 FORWARD LENGTH=142	B6TEB1_MAIZE B6TEB1 SubName: Full=EF hand family protein; [Zea mays (Maize).]
Os04g0394250	N.A.	N.A.
Os10g0540300	N.A.	N.A.
Os01g0810500	AT2G19190.1 | Symbols: FRK1 | FLG22-induced receptor-like kinase 1 | chr2:8326067-8329893 REVERSE LENGTH=876	B6SV57_MAIZE B6SV57 SubName: Full=Putative uncharacterized protein; [Zea mays (Maize).]
Os04g0639800	N.A.	N.A.
Os08g0352400	N.A.	N.A.
Os11g0150800	N.A.	N.A.
Os11g0474400	N.A.	N.A.
Os11g0606200	AT5G48620.1 | Symbols: | Disease resistance protein (CC-NBS-LRR class) family | chr5:19717406-19720932 FORWARD LENGTH=908	C0P8B0_MAIZE C0P8B0 SubName: Full=Putative uncharacterized protein; [Zea mays (Maize).]
Os10g0386300	N.A.	N.A.
Os11g0211300	AT3G14470.1 | Symbols: | NB-ARC domain-containing disease resistance protein | chr3:4857940-4861104 FORWARD LENGTH=1054	Q8H6V1_MAIZE Q8H6V1 SubName: Full=Putative rp3 protein; [Zea mays (Maize).]
Os03g0383900	AT4G39700.1 | Symbols: | Heavy metal transport/detoxification superfamily protein | chr4:18424265-18424906 FORWARD LENGTH=158	B6U811_MAIZE B6U811 SubName: Full=Metal ion binding protein; [Zea mays (Maize).]
Os01g0552850	N.A.	N.A.
Os11g0229000	N.A.	N.A.
Os04g0139100	AT5G45460.1 | Symbols: | unknown protein; BEST Arabidopsis thaliana protein match is: Protein of unknown function (DUF594) (TAIR:AT5G45470.1); Has 30201 Blast hits to 17322 proteins in 780 species: Archae - 12; Bacteria - 1396; Metazoa - 17338; Fungi - 3422; Plants - 5037; Viruses - 0; Other Eukaryotes - 2996 (source: NCBI BLink). | chr5:18417154-18419265 REVERSE LENGTH=703	C0PG88_MAIZE C0PG88 SubName: Full=Putative uncharacterized protein; [Zea mays (Maize).]
Os01g0538000	N.A.	N.A.
Os11g0549680	AT5G12410.1 | Symbols: | THUMP domain-containing protein | chr5:4021974-4023950 REVERSE LENGTH=376	B6T443_MAIZE B6T443 SubName: Full=THUMP domain containing protein; [Zea mays (Maize).]
Os01g0521200	N.A.	N.A.
Os11g0647000	AT3G46730.1 | Symbols: | NB-ARC domain-containing disease resistance protein | chr3:17213069-17215612 REVERSE LENGTH=847	C4J2M9_MAIZE C4J2M9 SubName: Full=Putative uncharacterized protein; [Zea mays (Maize).]
Os12g0487832	N.A.	C0PBM4_MAIZE C0PBM4 SubName: Full=Putative uncharacterized protein; [Zea mays (Maize).]
Os11g0694100	AT1G21270.1 | Symbols: WAK2 | wall-associated kinase 2 | chr1:7444997-7447345 FORWARD LENGTH=732	C0HF82_MAIZE C0HF82 SubName: Full=Putative uncharacterized protein; [Zea mays (Maize).]
Os11g0174250	N.A.	N.A.
Os06g0473100	AT5G05670.2 | Symbols: | signal recognition particle binding | chr5:1695916-1697534 REVERSE LENGTH=260	B4FDR1_MAIZE B4FDR1 SubName: Full=Putative uncharacterized protein; [Zea mays (Maize).]
Os03g0118900	AT4G00231.1 | Symbols: MEE50 | ARM repeat superfamily protein | chr4:97528-99050 FORWARD LENGTH=475	B6TJF5_MAIZE B6TJF5 SubName: Full=Putative uncharacterized protein; [Zea mays (Maize).]
Os12g0119000	AT5G24910.1 | Symbols: CYP714A1 | cytochrome P450, family 714, subfamily A, polypeptide 1 | chr5:8567674-8570260 REVERSE LENGTH=532	B6SSW8_MAIZE B6SSW8 SubName: Full=Cytochrome P450 CYP714B3; [Zea mays (Maize).]
Os11g0229600	N.A.	N.A.
Os12g0486900	AT1G65800.1 | Symbols: ARK2, RK2 | receptor kinase 2 | chr1:24473166-24476523 FORWARD LENGTH=847	B4FXK7_MAIZE B4FXK7 SubName: Full=Putative uncharacterized protein; [Zea mays (Maize).]
Os07g0173601	N.A.	N.A.
Os10g0429300	AT2G39760.1 | Symbols: ATBPM3, BPM3 | BTB/POZ/MATH-domains containing protein | chr2:16583213-16585983 FORWARD LENGTH=408	B4FDD4_MAIZE B4FDD4 SubName: Full=Putative uncharacterized protein; [Zea mays (Maize).]
Os01g0781200	AT3G14470.1 | Symbols: | NB-ARC domain-containing disease resistance protein | chr3:4857940-4861104 FORWARD LENGTH=1054	Q9SWU0_MAIZE Q9SWU0 SubName: Full=Rust resistance protein; [Zea mays (Maize).]
Os10g0197000	N.A.	N.A.
Os06g0161900	N.A.	B6SNK2_MAIZE B6SNK2 SubName: Full=Putative uncharacterized protein; [Zea mays (Maize).]
Os04g0622501	N.A.	N.A.
Os11g0677050	N.A.	N.A.
Os09g0321300	N.A.	N.A.
Os08g0125200	AT5G10530.1 | Symbols: | Concanavalin A-like lectin protein kinase family protein | chr5:3324978-3326933 REVERSE LENGTH=651	C4J5U7_MAIZE C4J5U7 SubName: Full=Putative uncharacterized protein; [Zea mays (Maize).]
Os06g0135000	AT5G51570.1 | Symbols: | SPFH/Band 7/PHB domain-containing membrane-associated protein family | chr5:20949511-20951234 FORWARD LENGTH=292	C0P2E6_MAIZE C0P2E6 SubName: Full=Putative uncharacterized protein; [Zea mays (Maize).]
Os09g0340400	N.A.	N.A.
Os11g0684200	AT3G07040.1 | Symbols: RPM1, RPS3 | NB-ARC domain-containing disease resistance protein | chr3:2226244-2229024 REVERSE LENGTH=926	C0P8B0_MAIZE C0P8B0 SubName: Full=Putative uncharacterized protein; [Zea mays (Maize).]
Os08g0355400	AT3G50190.1 | Symbols: | Plant protein of unknown function (DUF247) | chr3:18609164-18611169 REVERSE LENGTH=493	B4FUG0_MAIZE B4FUG0 SubName: Full=Putative uncharacterized protein; [Zea mays (Maize).]
Os02g0261400	AT3G14470.1 | Symbols: | NB-ARC domain-containing disease resistance protein | chr3:4857940-4861104 FORWARD LENGTH=1054	Q8S454_MAIZE Q8S454 SubName: Full=Rust resistance-like protein RP1-3; [Zea mays (Maize).]
Os04g0359100	AT4G13010.1 | Symbols: | Oxidoreductase, zinc-binding dehydrogenase family protein | chr4:7600682-7602567 FORWARD LENGTH=329	B6T2P8_MAIZE B6T2P8 SubName: Full=Chloroplastic quinone-oxidoreductase; [Zea mays (Maize).]
Os03g0779500	N.A.	N.A.
Os02g0616450	N.A.	N.A.
Os01g0158566	N.A.	N.A.
Os12g0500500	AT3G07040.1 | Symbols: RPM1, RPS3 | NB-ARC domain-containing disease resistance protein | chr3:2226244-2229024 REVERSE LENGTH=926	Q5BMB3_MAIZE Q5BMB3 SubName: Full=RXO1 disease resistance protein; [Zea mays (Maize).]
Os11g0658800	AT3G16850.1 | Symbols: | Pectin lyase-like superfamily protein | chr3:5748692-5750981 FORWARD LENGTH=455	B4F8V7_MAIZE B4F8V7 SubName: Full=Putative uncharacterized protein; [Zea mays (Maize).]
Os09g0552500	AT1G07750.1 | Symbols: | RmlC-like cupins superfamily protein | chr1:2404300-2405863 REVERSE LENGTH=356	B6TDD3_MAIZE B6TDD3 SubName: Full=Legumin-like protein; [Zea mays (Maize).]
Os07g0285700	AT1G69630.1 | Symbols: | F-box/RNI-like superfamily protein | chr1:26191640-26193174 REVERSE LENGTH=451	C0PDA5_MAIZE C0PDA5 SubName: Full=Putative uncharacterized protein; [Zea mays (Maize).]
Os11g0289700	AT1G12740.2 | Symbols: CYP87A2 | cytochrome P450, family 87, subfamily A, polypeptide 2 | chr1:4342462-4344569 FORWARD LENGTH=478	B6TAZ6_MAIZE B6TAZ6 SubName: Full=Cytochrome P450 CYP87A15; [Zea mays (Maize).]
Os11g0655100	N.A.	N.A.
Os12g0545400	N.A.	N.A.
Os10g0131800	AT3G07040.1 | Symbols: RPM1, RPS3 | NB-ARC domain-containing disease resistance protein | chr3:2226244-2229024 REVERSE LENGTH=926	C0P8B0_MAIZE C0P8B0 SubName: Full=Putative uncharacterized protein; [Zea mays (Maize).]
Os08g0238700	N.A.	N.A.
Os12g0110951	N.A.	N.A.
Os01g0162400	N.A.	N.A.
Os04g0622800	AT1G06230.1 | Symbols: GTE4 | global transcription factor group E4 | chr1:1907626-1910183 FORWARD LENGTH=766	B6TY40_MAIZE B6TY40 SubName: Full=Bromodomain containing protein; [Zea mays (Maize).]
Os02g0557150	N.A.	N.A.
Os01g0541000	N.A.	N.A.
Os01g0101800	AT3G23740.1 | Symbols: | unknown protein; FUNCTIONS IN: molecular_function unknown; INVOLVED IN: biological_process unknown; LOCATED IN: chloroplast; EXPRESSED IN: 9 plant structures; EXPRESSED DURING: C globular stage, F mature embryo stage, petal differentiation and expansion stage, E expanded cotyledon stage, D bilateral stage; BEST Arabidopsis thaliana protein match is: unknown protein (TAIR:…	B6SWV3_MAIZE B6SWV3 SubName: Full=Putative uncharacterized protein; [Zea mays (Maize).]
Os05g0185767	N.A.	N.A.
Os09g0566400	N.A.	N.A.
Os09g0311600	AT4G26090.1 | Symbols: RPS2 | NB-ARC domain-containing disease resistance protein | chr4:13224596-13227325 FORWARD LENGTH=909	Q5BMB3_MAIZE Q5BMB3 SubName: Full=RXO1 disease resistance protein; [Zea mays (Maize).]
Os04g0128300	N.A.	B4FGC1_MAIZE B4FGC1 SubName: Full=Putative uncharacterized protein; [Zea mays (Maize).]
Os01g0585300	AT1G74730.1 | Symbols: | Protein of unknown function (DUF1118) | chr1:28078995-28079831 FORWARD LENGTH=198	B6TFL9_MAIZE B6TFL9 SubName: Full=Putative uncharacterized protein; [Zea mays (Maize).]
Os09g0348600	N.A.	N.A.
Os05g0304800	AT5G63470.1 | Symbols: NF-YC4 | nuclear factor Y, subunit C4 | chr5:25416037-25417084 REVERSE LENGTH=250	B6SWV5_MAIZE B6SWV5 SubName: Full=Nuclear transcription factor Y subunit C-1; [Zea mays (Maize).]
Os11g0694150	N.A.	N.A.
Os04g0267600	AT1G16930.1 | Symbols: | F-box/RNI-like/FBD-like domains-containing protein | chr1:5789987-5791534 FORWARD LENGTH=449	B4FMF5_MAIZE B4FMF5 SubName: Full=Putative uncharacterized protein; [Zea mays (Maize).]
Os03g0682666	N.A.	N.A.
Os02g0163600	N.A.	N.A.
Os12g0273300	AT3G07040.1 | Symbols: RPM1, RPS3 | NB-ARC domain-containing disease resistance protein | chr3:2226244-2229024 REVERSE LENGTH=926	C0P8B0_MAIZE C0P8B0 SubName: Full=Putative uncharacterized protein; [Zea mays (Maize).]
Os07g0534100	AT1G11340.1 | Symbols: | S-locus lectin protein kinase family protein | chr1:3814116-3817420 REVERSE LENGTH=901	B6U8P2_MAIZE B6U8P2 SubName: Full=Receptor-like protein kinase RK20-1; [Zea mays (Maize).]
Os11g0708900	AT2G37040.1 | Symbols: PAL1, ATPAL1 | PHE ammonia lyase 1 | chr2:15557602-15560237 REVERSE LENGTH=725	B6U0Z0_MAIZE B6U0Z0 RecName: Full=Phenylalanine ammonia-lyase; EC=4.3.1.24; [Zea mays (Maize).]
Os09g0520000	N.A.	N.A.
Os04g0276200	AT2G29190.1 | Symbols: APUM2, PUM2 | pumilio 2 | chr2:12544260-12548071 REVERSE LENGTH=972	B7ZZV6_MAIZE B7ZZV6 SubName: Full=Putative uncharacterized protein; [Zea mays (Maize).]
Os07g0205900	AT5G21080.1 | Symbols: | Uncharacterized protein | chr5:7158035-7162906 REVERSE LENGTH=1025	C4J317_MAIZE C4J317 SubName: Full=Putative uncharacterized protein; [Zea mays (Maize).]
Os04g0257500	AT3G23230.1 | Symbols: | Integrase-type DNA-binding superfamily protein | chr3:8289647-8290066 REVERSE LENGTH=139	C4IZQ9_MAIZE C4IZQ9 SubName: Full=Putative uncharacterized protein; [Zea mays (Maize).]
Os03g0103100	AT4G12470.1 | Symbols: AZI1 | azelaic acid induced 1 | chr4:7401371-7401856 REVERSE LENGTH=161	B6SQH2_MAIZE B6SQH2 SubName: Full=Cortical cell-delineating protein; [Zea mays (Maize).]
Os11g0598200	N.A.	N.A.
Os01g0359400	AT3G14460.1 | Symbols: | LRR and NB-ARC domains-containing disease resistance protein | chr3:4851990-4856264 REVERSE LENGTH=1424	Q9ZTJ0_MAIZE Q9ZTJ0 SubName: Full=Disease resistance gene analog PIC15; Flags: Fragment; [Zea mays (Maize).]
Os09g0385300	N.A.	N.A.
Os03g0787500	N.A.	N.A.
Os11g0223201	AT3G50950.2 | Symbols: ZAR1 | HOPZ-ACTIVATED RESISTANCE 1 | chr3:18936127-18938685 FORWARD LENGTH=852	C0P8B0_MAIZE C0P8B0 SubName: Full=Putative uncharacterized protein; [Zea mays (Maize).]
Os12g0119350	N.A.	B4G149_MAIZE B4G149 SubName: Full=Putative uncharacterized protein; [Zea mays (Maize).]
Os01g0794800	AT4G10540.1 | Symbols: | Subtilase family protein | chr4:6512515-6515743 REVERSE LENGTH=775	B4FAJ9_MAIZE B4FAJ9 SubName: Full=Putative uncharacterized protein; [Zea mays (Maize).]
Os08g0299801	N.A.	N.A.
Os08g0194501	N.A.	N.A.
Os06g0161800	N.A.	B6SNK2_MAIZE B6SNK2 SubName: Full=Putative uncharacterized protein; [Zea mays (Maize).]
Os11g0208900	AT3G47570.1 | Symbols: | Leucine-rich repeat protein kinase family protein | chr3:17527611-17530748 FORWARD LENGTH=1010	B7ZZL3_MAIZE B7ZZL3 SubName: Full=Putative uncharacterized protein; [Zea mays (Maize).]
Os07g0541800	AT4G05200.1 | Symbols: CRK25 | cysteine-rich RLK (RECEPTOR-like protein kinase) 25 | chr4:2679793-2682309 REVERSE LENGTH=675	B6UIQ8_MAIZE B6UIQ8 SubName: Full=Receptor-like protein kinase RK20-1; [Zea mays (Maize).]
Os09g0532900	AT4G12350.1 | Symbols: MYB42, AtMYB42 | myb domain protein 42 | chr4:7324912-7326636 FORWARD LENGTH=286	B4FXD3_MAIZE B4FXD3 SubName: Full=Putative uncharacterized protein; [Zea mays (Maize).]
Os12g0222650	N.A.	N.A.
Os06g0524900	AT3G46530.1 | Symbols: RPP13 | NB-ARC domain-containing disease resistance protein | chr3:17130739-17133246 REVERSE LENGTH=835	C0HGT8_MAIZE C0HGT8 SubName: Full=Putative uncharacterized protein; [Zea mays (Maize).]
Os07g0432100	N.A.	N.A.
Os01g0158800	AT5G05610.1 | Symbols: AL1 | alfin-like 1 | chr5:1677331-1678942 REVERSE LENGTH=241	B6SQT6_MAIZE B6SQT6 SubName: Full=PHD finger protein; SubName: Full=Putative uncharacterized protein; [Zea mays (Maize).]
Os11g0539700	AT3G03360.1 | Symbols: | F-box/RNI-like superfamily protein | chr3:795218-796918 FORWARD LENGTH=481	B6T9R0_MAIZE B6T9R0 SubName: Full=F-box domain containing protein; [Zea mays (Maize).]
Os07g0220200	AT5G25140.1 | Symbols: CYP71B13 | cytochrome P450, family 71, subfamily B, polypeptide 13 | chr5:8672989-8674557 FORWARD LENGTH=496	B4FVP3_MAIZE B4FVP3 SubName: Full=Putative uncharacterized protein; [Zea mays (Maize).]
Os08g0451500	AT3G43240.1 | Symbols: | ARID/BRIGHT DNA-binding domain-containing protein | chr3:15210032-15214440 REVERSE LENGTH=747	B4F8W0_MAIZE B4F8W0 SubName: Full=Putative uncharacterized protein; [Zea mays (Maize).]
Os03g0164150	N.A.	N.A.
Os04g0115600	N.A.	N.A.
Os01g0714600	N.A.	B6SQW7_MAIZE B6SQW7 SubName: Full=Putative uncharacterized protein; [Zea mays (Maize).]
Os06g0579100	N.A.	N.A.
Os09g0456900	N.A.	B6SKJ1_MAIZE B6SKJ1 SubName: Full=Putative uncharacterized protein; [Zea mays (Maize).]
Os11g0172133	N.A.	N.A.
Os01g0144900	N.A.	N.A.
Os11g0204100	N.A.	N.A.
Os10g0116701	AT1G21270.1 | Symbols: WAK2 | wall-associated kinase 2 | chr1:7444997-7447345 FORWARD LENGTH=732	B4FDG0_MAIZE B4FDG0 SubName: Full=Putative uncharacterized protein; [Zea mays (Maize).]
Os11g0695201	AT5G20480.1 | Symbols: EFR | EF-TU receptor | chr5:6922497-6925679 FORWARD LENGTH=1031	C4J706_MAIZE C4J706 SubName: Full=Putative uncharacterized protein; [Zea mays (Maize).]
Os11g0609500	N.A.	N.A.
Os11g0618700	AT4G19080.1 | Symbols: | Protein of unknown function (DUF594) | chr4:10448813-10449796 REVERSE LENGTH=327	B6SVL4_MAIZE B6SVL4 SubName: Full=Putative uncharacterized protein; [Zea mays (Maize).]
Os10g0495100	AT1G63130.1 | Symbols: | Tetratricopeptide repeat (TPR)-like superfamily protein | chr1:23412854-23414746 FORWARD LENGTH=630	C9W3P9_MAIZE C9W3P9 SubName: Full=PPR-814a; [Zea mays (Maize).]
Os03g0253800	AT4G00026.1 | Symbols: | FUNCTIONS IN: molecular_function unknown; INVOLVED IN: biological_process unknown; LOCATED IN: chloroplast; EXPRESSED IN: cultured cell; CONTAINS InterPro DOMAIN/s: Mitochondrial inner membrane translocase complex, subunit Tim21 (InterPro:IPR013261); Has 35333 Blast hits to 34131 proteins in 2444 species: Archae - 798; Bacteria - 22429; Metazoa - 974; Fungi - 991; Plants …	B4FET7_MAIZE B4FET7 SubName: Full=Putative uncharacterized protein; [Zea mays (Maize).]
Os09g0419500	AT3G53690.1 | Symbols: | RING/U-box superfamily protein | chr3:19898997-19900044 REVERSE LENGTH=320	C0PNE5_MAIZE C0PNE5 SubName: Full=Putative uncharacterized protein; [Zea mays (Maize).]
Os01g0115300	N.A.	N.A.
Os11g0676500	N.A.	Q93Y95_MAIZE Q93Y95 SubName: Full=Pollen signalling protein with adenylyl cyclase activity; Flags: Fragment; [Zea mays (Maize).]
Os01g0117700	N.A.	C0PFN9_MAIZE C0PFN9 SubName: Full=Putative uncharacterized protein; [Zea mays (Maize).]
Os01g0366100	N.A.	N.A.
Os11g0123033	AT4G34880.1 | Symbols: | Amidase family protein | chr4:16615549-16617424 FORWARD LENGTH=466	N.A.
Os10g0578050	N.A.	N.A.
Os07g0541600	N.A.	N.A.
Os11g0678400	AT3G46530.1 | Symbols: RPP13 | NB-ARC domain-containing disease resistance protein | chr3:17130739-17133246 REVERSE LENGTH=835	Q5BMB3_MAIZE Q5BMB3 SubName: Full=RXO1 disease resistance protein; [Zea mays (Maize).]
Os04g0268300	N.A.	N.A.
Os01g0161200	N.A.	N.A.
Os04g0220300	N.A.	N.A.
Os08g0527600	AT1G04860.1 | Symbols: UBP2, ATUBP2 | ubiquitin-specific protease 2 | chr1:1369306-1372290 REVERSE LENGTH=961	B6SW43_MAIZE B6SW43 SubName: Full=UBP25; [Zea mays (Maize).]
Os01g0117400	AT1G66980.1 | Symbols: SNC4 | suppressor of npr1-1 constitutive 4 | chr1:24997491-25001961 REVERSE LENGTH=1118	B4FE27_MAIZE B4FE27 SubName: Full=Putative uncharacterized protein; [Zea mays (Maize).]
Os07g0541500	AT4G23160.1 | Symbols: CRK8 | cysteine-rich RLK (RECEPTOR-like protein kinase) 8 | chr4:12129485-12134086 FORWARD LENGTH=1262	B7ZYA7_MAIZE B7ZYA7 SubName: Full=Putative uncharacterized protein; [Zea mays (Maize).]
Os07g0411900	N.A.	B7ZXE9_MAIZE B7ZXE9 SubName: Full=Putative uncharacterized protein; [Zea mays (Maize).]
Os08g0125500	AT5G10530.1 | Symbols: | Concanavalin A-like lectin protein kinase family protein | chr5:3324978-3326933 REVERSE LENGTH=651	C4J5U7_MAIZE C4J5U7 SubName: Full=Putative uncharacterized protein; [Zea mays (Maize).]
Os07g0539200	N.A.	B4FA52_MAIZE B4FA52 SubName: Full=Putative uncharacterized protein; [Zea mays (Maize).]
Os02g0616501	AT5G43810.1 | Symbols: ZLL, PNH, AGO10 | Stabilizer of iron transporter SufD / Polynucleotidyl transferase | chr5:17611939-17616562 FORWARD LENGTH=988	B7ZZW2_MAIZE B7ZZW2 SubName: Full=Putative uncharacterized protein; [Zea mays (Maize).]
Os11g0575600	AT3G22400.1 | Symbols: LOX5 | PLAT/LH2 domain-containing lipoxygenase family protein | chr3:7927011-7931167 FORWARD LENGTH=886	Q8W0V2_MAIZE Q8W0V2 RecName: Full=Lipoxygenase; EC=1.13.11.12; [Zea mays (Maize).]
Os06g0271400	N.A.	C0HG63_MAIZE C0HG63 SubName: Full=Putative uncharacterized protein; [Zea mays (Maize).]
Os09g0332450	N.A.	N.A.
Os01g0158500	AT4G26300.1 | Symbols: emb1027 | Arginyl-tRNA synthetase, class Ic | chr4:13308400-13313109 REVERSE LENGTH=642	B4FMR1_MAIZE B4FMR1 SubName: Full=Arginyl-tRNA synthetase; [Zea mays (Maize).]
Os12g0503200	AT1G76810.1 | Symbols: | eukaryotic translation initiation factor 2 (eIF-2) family protein | chr1:28831366-28836310 REVERSE LENGTH=1294	N.A.
Os11g0306400	AT4G35160.1 | Symbols: | O-methyltransferase family protein | chr4:16730989-16732808 REVERSE LENGTH=382	B6TS22_MAIZE B6TS22 SubName: Full=O-methyltransferase ZRP4; [Zea mays (Maize).]
Os10g0161100	N.A.	N.A.
Os03g0217400	N.A.	N.A.
Os11g0658700	AT2G03060.2 | Symbols: AGL30 | AGAMOUS-like 30 | chr2:901614-903569 FORWARD LENGTH=386	B6T4Z8_MAIZE B6T4Z8 SubName: Full=MADS-box protein AGL66; [Zea mays (Maize).]
Os04g0128700	N.A.	N.A.
Os01g0640000	N.A.	N.A.
Os07g0417800	N.A.	N.A.
Os03g0813450	N.A.	N.A.
Os01g0113400	AT1G66980.1 | Symbols: SNC4 | suppressor of npr1-1 constitutive 4 | chr1:24997491-25001961 REVERSE LENGTH=1118	B6SVX9_MAIZE B6SVX9 SubName: Full=TAK14; [Zea mays (Maize).]
Os11g0639600	AT3G07040.1 | Symbols: RPM1, RPS3 | NB-ARC domain-containing disease resistance protein | chr3:2226244-2229024 REVERSE LENGTH=926	Q52QI0_MAIZE Q52QI0 SubName: Full=NBS-LRR type disease resistance protein; [Zea mays (Maize).]
Os02g0262800	AT3G14470.1 | Symbols: | NB-ARC domain-containing disease resistance protein | chr3:4857940-4861104 FORWARD LENGTH=1054	Q6PT59_MAIZE Q6PT59 SubName: Full=Rust resistance protein; [Zea mays (Maize).]
Os05g0547100	AT4G17240.1 | Symbols: | unknown protein; FUNCTIONS IN: molecular_function unknown; INVOLVED IN: biological_process unknown; LOCATED IN: chloroplast; EXPRESSED IN: 16 plant structures; EXPRESSED DURING: 8 growth stages; Has 1142 Blast hits to 1055 proteins in 252 species: Archae - 22; Bacteria - 318; Metazoa - 248; Fungi - 96; Plants - 59; Viruses - 3; Other Eukaryotes - 396 (source: NCBI BLink).…	B6TMX4_MAIZE B6TMX4 SubName: Full=Putative uncharacterized protein; [Zea mays (Maize).]
Os01g0116300	N.A.	C0PFN9_MAIZE C0PFN9 SubName: Full=Putative uncharacterized protein; [Zea mays (Maize).]
Os11g0226933	AT3G07040.1 | Symbols: RPM1, RPS3 | NB-ARC domain-containing disease resistance protein | chr3:2226244-2229024 REVERSE LENGTH=926	Q52QI0_MAIZE Q52QI0 SubName: Full=NBS-LRR type disease resistance protein; [Zea mays (Maize).]
Os01g0152500	AT2G27110.1 | Symbols: FRS3 | FAR1-related sequence 3 | chr2:11576969-11580405 REVERSE LENGTH=851	Q8S457_MAIZE Q8S457 SubName: Full=163k15.5; [Zea mays (Maize).]
Os11g0513500	N.A.	N.A.
Os08g0183900	AT2G33590.1 | Symbols: | NAD(P)-binding Rossmann-fold superfamily protein | chr2:14224622-14226365 FORWARD LENGTH=321	B6T7H1_MAIZE B6T7H1 SubName: Full=Dihydroflavonol-4-reductase; [Zea mays (Maize).]
Os07g0521400	N.A.	N.A.
Os08g0210300	N.A.	N.A.
Os08g0539400	AT3G07040.1 | Symbols: RPM1, RPS3 | NB-ARC domain-containing disease resistance protein | chr3:2226244-2229024 REVERSE LENGTH=926	C0P8B0_MAIZE C0P8B0 SubName: Full=Putative uncharacterized protein; [Zea mays (Maize).]
Os10g0429400	AT3G06190.1 | Symbols: ATBPM2, BPM2 | BTB-POZ and MATH domain 2 | chr3:1874577-1876575 REVERSE LENGTH=406	B4FE04_MAIZE B4FE04 SubName: Full=Putative uncharacterized protein; [Zea mays (Maize).]
Os04g0161100	N.A.	B6SHB1_MAIZE B6SHB1 SubName: Full=Putative uncharacterized protein; [Zea mays (Maize).]
Os01g0162701	N.A.	N.A.
Os06g0122600	N.A.	Q5NKQ2_MAIZE Q5NKQ2 SubName: Full=Putative uncharacterized protein 9C20.3a; [Zea mays (Maize).]
Os11g0479400	N.A.	N.A.
Os11g0639300	AT5G45540.1 | Symbols: | Protein of unknown function (DUF594) | chr5:18458294-18460705 REVERSE LENGTH=803	C4J680_MAIZE C4J680 SubName: Full=Putative uncharacterized protein; [Zea mays (Maize).]
Os03g0201400	AT2G16880.1 | Symbols: | Pentatricopeptide repeat (PPR) superfamily protein | chr2:7312262-7314493 REVERSE LENGTH=743	C0PGV7_MAIZE C0PGV7 SubName: Full=Putative uncharacterized protein; [Zea mays (Maize).]
Os11g0474500	AT3G14470.1 | Symbols: | NB-ARC domain-containing disease resistance protein | chr3:4857940-4861104 FORWARD LENGTH=1054	B6SPM3_MAIZE B6SPM3 SubName: Full=Putative uncharacterized protein; [Zea mays (Maize).]
Os11g0691650	AT1G69730.1 | Symbols: | Wall-associated kinase family protein | chr1:26228703-26231339 REVERSE LENGTH=792	C0HF82_MAIZE C0HF82 SubName: Full=Putative uncharacterized protein; [Zea mays (Maize).]
Os01g0937400	AT3G14470.1 | Symbols: | NB-ARC domain-containing disease resistance protein | chr3:4857940-4861104 FORWARD LENGTH=1054	Q8H6U7_MAIZE Q8H6U7 SubName: Full=Putative rp3 protein; [Zea mays (Maize).]
Os08g0343000	AT4G23230.1 | Symbols: CRK15 | cysteine-rich RLK (RECEPTOR-like protein kinase) 15 | chr4:12157827-12159919 REVERSE LENGTH=507	B6SVD4_MAIZE B6SVD4 SubName: Full=Protein kinase; [Zea mays (Maize).]
Os11g0579200	N.A.	N.A.
Os11g0480000	AT3G46530.1 | Symbols: RPP13 | NB-ARC domain-containing disease resistance protein | chr3:17130739-17133246 REVERSE LENGTH=835	C0P8B0_MAIZE C0P8B0 SubName: Full=Putative uncharacterized protein; [Zea mays (Maize).]
Os01g0105400	AT1G18370.1 | Symbols: HIK, ATNACK1, NACK1 | ATP binding microtubule motor family protein | chr1:6319732-6323820 REVERSE LENGTH=974	Q93XG2_MAIZE Q93XG2 SubName: Full=Kinesin heavy chain; Flags: Fragment; [Zea mays (Maize).]
Os11g0300800	AT3G53690.1 | Symbols: | RING/U-box superfamily protein | chr3:19898997-19900044 REVERSE LENGTH=320	C0PIU3_MAIZE C0PIU3 SubName: Full=Putative uncharacterized protein; [Zea mays (Maize).]
Os02g0616100	AT4G06744.1 | Symbols: | Leucine-rich repeat (LRR) family protein | chr4:4070870-4072084 REVERSE LENGTH=404	B4FAA2_MAIZE B4FAA2 SubName: Full=Putative uncharacterized protein; [Zea mays (Maize).]
Os11g0258400	N.A.	N.A.
Os02g0119000	AT3G48820.1 | Symbols: | Glycosyltransferase family 29 (sialyltransferase) family protein | chr3:18100106-18102852 REVERSE LENGTH=440	B4FRM6_MAIZE B4FRM6 SubName: Full=Putative uncharacterized protein; [Zea mays (Maize).]
Os11g0668100	N.A.	Q8S455_MAIZE Q8S455 SubName: Full=Rust resistance-like protein RP1-2; [Zea mays (Maize).]
Os12g0299700	N.A.	N.A.
Os07g0486400	N.A.	B4G1N4_MAIZE B4G1N4 SubName: Full=CsAtPR5; SubName: Full=Putative uncharacterized protein; [Zea mays (Maize).]
Os09g0397200	N.A.	N.A.
Os08g0207800	AT4G30030.1 | Symbols: | Eukaryotic aspartyl protease family protein | chr4:14682210-14683484 REVERSE LENGTH=424	B8A0S8_MAIZE B8A0S8 SubName: Full=Putative uncharacterized protein; [Zea mays (Maize).]
Os12g0254400	N.A.	N.A.
Os11g0474450	N.A.	N.A.
Os03g0736000	AT1G07705.2 | Symbols: | NOT2 / NOT3 / NOT5 family | chr1:2382090-2385856 FORWARD LENGTH=614	B6SVB8_MAIZE B6SVB8 SubName: Full=CCR4-NOT transcription complex subunit 2; [Zea mays (Maize).]
Os10g0569500	N.A.	N.A.
Os12g0548800	AT5G18980.1 | Symbols: | ARM repeat superfamily protein | chr5:6334944-6337943 REVERSE LENGTH=835	C0PF49_MAIZE C0PF49 SubName: Full=Putative uncharacterized protein; [Zea mays (Maize).]
Os10g0118000	AT1G51990.1 | Symbols: | O-methyltransferase family protein | chr1:19330949-19332667 FORWARD LENGTH=363	B4FLE0_MAIZE B4FLE0 SubName: Full=O-methyltransferase ZRP4; SubName: Full=Putative uncharacterized protein; [Zea mays (Maize).]
Os08g0322400	AT1G43190.1 | Symbols: PTB3 | polypyrimidine tract-binding protein 3 | chr1:16275432-16278185 REVERSE LENGTH=432	C0PF88_MAIZE C0PF88 SubName: Full=Putative uncharacterized protein; [Zea mays (Maize).]
Os08g0264700	AT2G21910.1 | Symbols: CYP96A5 | cytochrome P450, family 96, subfamily A, polypeptide 5 | chr2:9341498-9343030 FORWARD LENGTH=510	B4FWE0_MAIZE B4FWE0 SubName: Full=Putative uncharacterized protein; [Zea mays (Maize).]
Os01g0343100	AT5G45470.1 | Symbols: | Protein of unknown function (DUF594) | chr5:18422164-18424764 REVERSE LENGTH=866	C0PD03_MAIZE C0PD03 SubName: Full=Putative uncharacterized protein; [Zea mays (Maize).]
Os06g0579800	N.A.	N.A.
Os03g0411900	N.A.	N.A.
Os01g0184200	N.A.	N.A.
Os01g0363500	N.A.	N.A.
Os10g0214300	N.A.	N.A.
Os06g0684500	N.A.	B6TVF1_MAIZE B6TVF1 SubName: Full=Retrotransposon protein; [Zea mays (Maize).]
Os04g0114801	AT5G26610.1 | Symbols: | D111/G-patch domain-containing protein | chr5:9375456-9376991 FORWARD LENGTH=301	C4JA23_MAIZE C4JA23 SubName: Full=Putative uncharacterized protein; [Zea mays (Maize).]
Os08g0299700	N.A.	B4F806_MAIZE B4F806 SubName: Full=Putative uncharacterized protein; [Zea mays (Maize).]
Os11g0227600	N.A.	N.A.
Os11g0549675	N.A.	N.A.
Os06g0189600	N.A.	B6T6U9_MAIZE B6T6U9 SubName: Full=Putative uncharacterized protein; [Zea mays (Maize).]
Os11g0645700	N.A.	N.A.
Os11g0203400	N.A.	N.A.
Os05g0141100	N.A.	N.A.
Os11g0695000	AT3G47570.1 | Symbols: | Leucine-rich repeat protein kinase family protein | chr3:17527611-17530748 FORWARD LENGTH=1010	B7ZZL3_MAIZE B7ZZL3 SubName: Full=Putative uncharacterized protein; [Zea mays (Maize).]
Os09g0387000	N.A.	N.A.
Os04g0368000	AT1G21270.1 | Symbols: WAK2 | wall-associated kinase 2 | chr1:7444997-7447345 FORWARD LENGTH=732	B4F8T7_MAIZE B4F8T7 SubName: Full=Putative uncharacterized protein; [Zea mays (Maize).]
Os11g0228800	AT3G07040.1 | Symbols: RPM1, RPS3 | NB-ARC domain-containing disease resistance protein | chr3:2226244-2229024 REVERSE LENGTH=926	Q52QI0_MAIZE Q52QI0 SubName: Full=NBS-LRR type disease resistance protein; [Zea mays (Maize).]
Os08g0208300	N.A.	N.A.
Os08g0258700	AT3G14470.1 | Symbols: | NB-ARC domain-containing disease resistance protein | chr3:4857940-4861104 FORWARD LENGTH=1054	Q93Y95_MAIZE Q93Y95 SubName: Full=Pollen signalling protein with adenylyl cyclase activity; Flags: Fragment; [Zea mays (Maize).]
Os03g0103000	AT1G12110.1 | Symbols: NRT1.1, CHL1-1, NRT1, B-1, ATNRT1, CHL1 | nitrate transporter 1.1 | chr1:4105341-4109290 FORWARD LENGTH=590	B7ZX38_MAIZE B7ZX38 SubName: Full=Putative uncharacterized protein; [Zea mays (Maize).]
Os06g0587900	AT3G47570.1 | Symbols: | Leucine-rich repeat protein kinase family protein | chr3:17527611-17530748 FORWARD LENGTH=1010	B7ZZL3_MAIZE B7ZZL3 SubName: Full=Putative uncharacterized protein; [Zea mays (Maize).]
Os09g0419600	AT3G53690.1 | Symbols: | RING/U-box superfamily protein | chr3:19898997-19900044 REVERSE LENGTH=320	C0P3C8_MAIZE C0P3C8 SubName: Full=Putative uncharacterized protein; [Zea mays (Maize).]
Os11g0272900	N.A.	Q8S457_MAIZE Q8S457 SubName: Full=163k15.5; [Zea mays (Maize).]
Os12g0228400	AT3G23990.1 | Symbols: HSP60, HSP60-3B | heat shock protein 60 | chr3:8669013-8672278 FORWARD LENGTH=577	C0PB80_MAIZE C0PB80 SubName: Full=Putative uncharacterized protein; [Zea mays (Maize).]
Os11g0590700	AT3G46530.1 | Symbols: RPP13 | NB-ARC domain-containing disease resistance protein | chr3:17130739-17133246 REVERSE LENGTH=835	C0HGT8_MAIZE C0HGT8 SubName: Full=Putative uncharacterized protein; [Zea mays (Maize).]
Os04g0153475	N.A.	N.A.
Os06g0515400	N.A.	N.A.
Os04g0170500	N.A.	N.A.
Os08g0451600	ATMG00860.1 | Symbols: ORF158 | DNA/RNA polymerases superfamily protein | chrM:235916-236392 FORWARD LENGTH=158	Q8SA91_MAIZE Q8SA91 SubName: Full=Putative gag-pol polyprotein; [Zea mays (Maize).]
Os12g0275400	N.A.	N.A.
Os07g0209401	N.A.	N.A.
Os04g0625350	N.A.	N.A.
Os04g0688500	AT1G71695.1 | Symbols: | Peroxidase superfamily protein | chr1:26964359-26966557 FORWARD LENGTH=358	B4FG39_MAIZE B4FG39 SubName: Full=Putative uncharacterized protein; [Zea mays (Maize).]
Os11g0226966	N.A.	N.A.
Os10g0138150	N.A.	N.A.
Os04g0121900	N.A.	N.A.
Os04g0394300	AT3G27700.1 | Symbols: | zinc finger (CCCH-type) family protein / RNA recognition motif (RRM)-containing protein | chr3:10257681-10261330 REVERSE LENGTH=908	C4J388_MAIZE C4J388 SubName: Full=Putative uncharacterized protein; [Zea mays (Maize).]
Os11g0545300	AT4G31670.1 | Symbols: UBP18 | ubiquitin-specific protease 18 | chr4:15336007-15339506 REVERSE LENGTH=631	B6SW43_MAIZE B6SW43 SubName: Full=UBP25; [Zea mays (Maize).]
Os08g0449500	N.A.	N.A.
Os11g0270500	AT3G46710.1 | Symbols: | NB-ARC domain-containing disease resistance protein | chr3:17206489-17209032 REVERSE LENGTH=847	C0P8B0_MAIZE C0P8B0 SubName: Full=Putative uncharacterized protein; [Zea mays (Maize).]
Os09g0352000	N.A.	N.A.
Os02g0216700	N.A.	N.A.
Os07g0131400	AT2G37710.1 | Symbols: RLK | receptor lectin kinase | chr2:15814934-15816961 REVERSE LENGTH=675	B6SWU9_MAIZE B6SWU9 SubName: Full=Lectin-like receptor kinase 7; [Zea mays (Maize).]
Os04g0139400	AT5G45540.1 | Symbols: | Protein of unknown function (DUF594) | chr5:18458294-18460705 REVERSE LENGTH=803	C0PG88_MAIZE C0PG88 SubName: Full=Putative uncharacterized protein; [Zea mays (Maize).]
Os01g0520800	N.A.	N.A.
Os05g0547600	N.A.	N.A.
Os11g0476000	N.A.	N.A.
Os12g0129650	AT3G56900.1 | Symbols: | Transducin/WD40 repeat-like superfamily protein | chr3:21066330-21069343 FORWARD LENGTH=447	C0PG55_MAIZE C0PG55 SubName: Full=Putative uncharacterized protein; [Zea mays (Maize).]
Os05g0495100	AT3G02860.2 | Symbols: | zinc ion binding | chr3:625299-627157 REVERSE LENGTH=313	B8A0U2_MAIZE B8A0U2 SubName: Full=Putative uncharacterized protein; [Zea mays (Maize).]
Os12g0140600	AT5G56340.1 | Symbols: ATCRT1 | RING/U-box superfamily protein | chr5:22818254-22819444 FORWARD LENGTH=396	C0PCL5_MAIZE C0PCL5 SubName: Full=Putative uncharacterized protein; [Zea mays (Maize).]
Os01g0113000	N.A.	Q5NKQ2_MAIZE Q5NKQ2 SubName: Full=Putative uncharacterized protein 9C20.3a; [Zea mays (Maize).]
Os06g0605600	N.A.	N.A.
Os11g0204600	N.A.	N.A.
Os12g0229100	N.A.	N.A.
Os11g0654800	N.A.	C0P8B0_MAIZE C0P8B0 SubName: Full=Putative uncharacterized protein; [Zea mays (Maize).]
Os01g0898600	N.A.	N.A.
Os11g0606300	N.A.	N.A.
Os08g0125300	AT4G23160.1 | Symbols: CRK8 | cysteine-rich RLK (RECEPTOR-like protein kinase) 8 | chr4:12129485-12134086 FORWARD LENGTH=1262	A0EVG5_MAIZE A0EVG5 SubName: Full=Ji1 putative pol protein; [Zea mays (Maize).]
Os01g0967700	AT3G09510.1 | Symbols: | Ribonuclease H-like superfamily protein | chr3:2921804-2923258 FORWARD LENGTH=484	N.A.
Os09g0349100	N.A.	N.A.
Os08g0351300	N.A.	N.A.
Os02g0500250	N.A.	N.A.
Os09g0436600	N.A.	N.A.
Os09g0428266	N.A.	N.A.
Os10g0349600	N.A.	N.A.
Os09g0304800	N.A.	N.A.
Os05g0141000	AT5G18980.1 | Symbols: | ARM repeat superfamily protein | chr5:6334944-6337943 REVERSE LENGTH=835	C0PF49_MAIZE C0PF49 SubName: Full=Putative uncharacterized protein; [Zea mays (Maize).]
Os01g0953400	AT5G45500.1 | Symbols: | RNI-like superfamily protein | chr5:18432636-18434951 REVERSE LENGTH=771	Q93Y95_MAIZE Q93Y95 SubName: Full=Pollen signalling protein with adenylyl cyclase activity; Flags: Fragment; [Zea mays (Maize).]
Os12g0453500	N.A.	B6TZ67_MAIZE B6TZ67 SubName: Full=Putative uncharacterized protein; [Zea mays (Maize).]
Os07g0276050	N.A.	N.A.
Os11g0539100	N.A.	B4FN35_MAIZE B4FN35 SubName: Full=Putative uncharacterized protein; [Zea mays (Maize).]
Os07g0485950	N.A.	N.A.
Os11g0597601	N.A.	N.A.
Os01g0603700	N.A.	N.A.
Os10g0138100	AT3G43600.1 | Symbols: AAO2, AO3, atAO-2, AOgamma, AtAO3 | aldehyde oxidase 2 | chr3:15512778-15517375 REVERSE LENGTH=1321	O23888_MAIZE O23888 SubName: Full=Aldehyde oxidase-2; [Zea mays (Maize).]
Os11g0687900	N.A.	C0P8B0_MAIZE C0P8B0 SubName: Full=Putative uncharacterized protein; [Zea mays (Maize).]
Os04g0173800	N.A.	N.A.
Os12g0632600	AT4G37850.1 | Symbols: | basic helix-loop-helix (bHLH) DNA-binding superfamily protein | chr4:17796362-17797647 REVERSE LENGTH=328	C0P7S1_MAIZE C0P7S1 SubName: Full=Putative uncharacterized protein; [Zea mays (Maize).]
Os11g0576900	N.A.	B4FXI4_MAIZE B4FXI4 SubName: Full=Putative uncharacterized protein; [Zea mays (Maize).]
Os06g0492000	AT1G68000.1 | Symbols: ATPIS1, ATPIS, PIS1 | phosphatidylinositol synthase 1 | chr1:25491346-25492930 FORWARD LENGTH=227	A9P3Q5_MAIZE A9P3Q5 SubName: Full=CDP-diacylglycerol--inositol 3-phosphatidyltransferase 1; SubName: Full=Phosphatidylinositol synthase 2; [Zea mays (Maize).]
Os07g0434100	N.A.	N.A.
Os03g0448500	N.A.	N.A.
Os11g0604900	AT3G46530.1 | Symbols: RPP13 | NB-ARC domain-containing disease resistance protein | chr3:17130739-17133246 REVERSE LENGTH=835	C0P8B0_MAIZE C0P8B0 SubName: Full=Putative uncharacterized protein; [Zea mays (Maize).]
Os08g0238600	AT3G23570.1 | Symbols: | alpha/beta-Hydrolases superfamily protein | chr3:8458052-8459608 REVERSE LENGTH=239	B4FY74_MAIZE B4FY74 SubName: Full=Putative uncharacterized protein; [Zea mays (Maize).]
Os02g0609900	AT5G20480.1 | Symbols: EFR | EF-TU receptor | chr5:6922497-6925679 FORWARD LENGTH=1031	B8A2F3_MAIZE B8A2F3 SubName: Full=Putative uncharacterized protein; [Zea mays (Maize).]
Os11g0238000	AT3G07040.1 | Symbols: RPM1, RPS3 | NB-ARC domain-containing disease resistance protein | chr3:2226244-2229024 REVERSE LENGTH=926	C0P8B0_MAIZE C0P8B0 SubName: Full=Putative uncharacterized protein; [Zea mays (Maize).]
Os12g0255200	AT2G40410.2 | Symbols: | Staphylococcal nuclease homologue | chr2:16873509-16875215 FORWARD LENGTH=332	B4G0V2_MAIZE B4G0V2 SubName: Full=Putative uncharacterized protein; [Zea mays (Maize).]
Os12g0141900	AT1G22050.1 | Symbols: MUB6 | membrane-anchored ubiquitin-fold protein 6 precursor | chr1:7771897-7772843 FORWARD LENGTH=119	B6TMU4_MAIZE B6TMU4 SubName: Full=NTGP5; SubName: Full=Putative uncharacterized protein; [Zea mays (Maize).]
Os08g0296700	AT3G14470.1 | Symbols: | NB-ARC domain-containing disease resistance protein | chr3:4857940-4861104 FORWARD LENGTH=1054	Q9AT73_MAIZE Q9AT73 SubName: Full=Rust resistance Rp1-D-like protein; [Zea mays (Maize).]
Os07g0268800	AT5G45540.1 | Symbols: | Protein of unknown function (DUF594) | chr5:18458294-18460705 REVERSE LENGTH=803	C0PE21_MAIZE C0PE21 SubName: Full=Putative uncharacterized protein; [Zea mays (Maize).]
Os02g0112900	AT3G22200.2 | Symbols: POP2 | Pyridoxal phosphate (PLP)-dependent transferases superfamily protein | chr3:7835457-7838863 FORWARD LENGTH=513	B4G0T5_MAIZE B4G0T5 SubName: Full=Putative uncharacterized protein; [Zea mays (Maize).]
Os02g0815100	AT2G33320.1 | Symbols: | Calcium-dependent lipid-binding (CaLB domain) family protein | chr2:14119526-14121334 REVERSE LENGTH=602	C4IZM4_MAIZE C4IZM4 SubName: Full=Putative uncharacterized protein; [Zea mays (Maize).]
Os10g0366400	N.A.	N.A.
Os10g0196050	N.A.	N.A.
Os02g0615500	AT3G47570.1 | Symbols: | Leucine-rich repeat protein kinase family protein | chr3:17527611-17530748 FORWARD LENGTH=1010	B7ZZL3_MAIZE B7ZZL3 SubName: Full=Putative uncharacterized protein; [Zea mays (Maize).]
Os11g0260100	AT4G36470.1 | Symbols: | S-adenosyl-L-methionine-dependent methyltransferases superfamily protein | chr4:17215128-17216475 REVERSE LENGTH=371	C4J4Q4_MAIZE C4J4Q4 SubName: Full=Putative uncharacterized protein; [Zea mays (Maize).]
Os03g0720300	AT5G17330.1 | Symbols: GAD, GAD1 | glutamate decarboxylase | chr5:5711141-5714839 FORWARD LENGTH=502	B4F972_MAIZE B4F972 SubName: Full=Glutamate decarboxylase; [Zea mays (Maize).]
Os04g0419200	N.A.	N.A.
Os05g0145900	N.A.	N.A.
Os07g0440900	N.A.	N.A.
Os06g0243100	N.A.	N.A.
Os03g0680500	AT3G04710.1 | Symbols: TPR10 | ankyrin repeat family protein | chr3:1278229-1280942 FORWARD LENGTH=456	B4FHR9_MAIZE B4FHR9 SubName: Full=Putative uncharacterized protein; [Zea mays (Maize).]
Os01g0145600	N.A.	N.A.
Os05g0547700	N.A.	N.A.
Os10g0317300	N.A.	N.A.
Os04g0389500	N.A.	N.A.
Os10g0495200	AT1G62670.1 | Symbols: RPF2 | rna processing factor 2 | chr1:23204773-23206665 REVERSE LENGTH=630	C9W4C0_MAIZE C9W4C0 SubName: Full=PPR-816; [Zea mays (Maize).]
Os09g0471800	AT1G21240.1 | Symbols: WAK3 | wall associated kinase 3 | chr1:7434303-7436702 FORWARD LENGTH=741	B6SKC4_MAIZE B6SKC4 SubName: Full=WAK80-OsWAK receptor-like protein kinase; [Zea mays (Maize).]
Os10g0450400	AT4G19090.1 | Symbols: | Protein of unknown function (DUF594) | chr4:10449900-10452757 FORWARD LENGTH=751	B6SVL4_MAIZE B6SVL4 SubName: Full=Putative uncharacterized protein; [Zea mays (Maize).]
Os07g0521300	N.A.	N.A.
Os11g0172600	AT5G20480.1 | Symbols: EFR | EF-TU receptor | chr5:6922497-6925679 FORWARD LENGTH=1031	C0P3Z6_MAIZE C0P3Z6 SubName: Full=Putative uncharacterized protein; [Zea mays (Maize).]
Os03g0622500	AT5G41980.1 | Symbols: | CONTAINS InterPro DOMAIN/s: Putative harbinger transposase-derived nuclease (InterPro:IPR006912); BEST Arabidopsis thaliana protein match is: unknown protein (TAIR:AT1G43722.1); Has 1807 Blast hits to 1807 proteins in 277 species: Archae - 0; Bacteria - 0; Metazoa - 736; Fungi - 347; Plants - 385; Viruses - 0; Other Eukaryotes - 339 (source: NCBI BLink). | chr5:16793765-1…	B4FJS9_MAIZE B4FJS9 SubName: Full=Putative uncharacterized protein; [Zea mays (Maize).]
Os12g0459100	AT5G17540.1 | Symbols: | HXXXD-type acyl-transferase family protein | chr5:5782061-5783682 REVERSE LENGTH=461	B4FUS4_MAIZE B4FUS4 SubName: Full=Putative uncharacterized protein; SubName: Full=Transferase family protein; [Zea mays (Maize).]
Os03g0609000	N.A.	N.A.
Os09g0429600	N.A.	N.A.
Os11g0223400	AT1G64140.1 | Symbols: | BEST Arabidopsis thaliana protein match is: loricrin-related (TAIR:AT5G64550.1); Has 3596 Blast hits to 2004 proteins in 150 species: Archae - 0; Bacteria - 54; Metazoa - 1597; Fungi - 38; Plants - 513; Viruses - 9; Other Eukaryotes - 1385 (source: NCBI BLink). | chr1:23804069-23806009 REVERSE LENGTH=646	C0PCQ7_MAIZE C0PCQ7 SubName: Full=Putative uncharacterized protein; [Zea mays (Maize).]
Os01g0564600	AT3G50160.1 | Symbols: | Plant protein of unknown function (DUF247) | chr3:18598826-18600903 REVERSE LENGTH=503	B6T9G9_MAIZE B6T9G9 SubName: Full=Putative uncharacterized protein; [Zea mays (Maize).]
Os11g0691280	AT1G21210.1 | Symbols: WAK4 | wall associated kinase 4 | chr1:7424653-7427041 FORWARD LENGTH=738	C0HF82_MAIZE C0HF82 SubName: Full=Putative uncharacterized protein; [Zea mays (Maize).]
Os09g0261900	N.A.	N.A.
Os08g0248100	AT3G47570.1 | Symbols: | Leucine-rich repeat protein kinase family protein | chr3:17527611-17530748 FORWARD LENGTH=1010	B7ZZL3_MAIZE B7ZZL3 SubName: Full=Putative uncharacterized protein; [Zea mays (Maize).]
Os11g0675200	AT3G14470.1 | Symbols: | NB-ARC domain-containing disease resistance protein | chr3:4857940-4861104 FORWARD LENGTH=1054	Q93Y95_MAIZE Q93Y95 SubName: Full=Pollen signalling protein with adenylyl cyclase activity; Flags: Fragment; [Zea mays (Maize).]
Os07g0564466	AT5G63690.1 | Symbols: | Nucleic acid-binding, OB-fold-like protein | chr5:25492864-25493283 REVERSE LENGTH=139	B6TV99_MAIZE B6TV99 SubName: Full=Putative uncharacterized protein; [Zea mays (Maize).]
Os11g0616900	N.A.	N.A.
Os06g0514100	AT1G66100.1 | Symbols: | Plant thionin | chr1:24605876-24606473 REVERSE LENGTH=134	N.A.
Os11g0474800	AT1G79460.1 | Symbols: GA2, KS, ATKS, ATKS1, KS1 | Terpenoid cyclases/Protein prenyltransferases superfamily protein | chr1:29890568-29894436 FORWARD LENGTH=785	C0PHK0_MAIZE C0PHK0 SubName: Full=Putative uncharacterized protein; [Zea mays (Maize).]
Os02g0588500	AT1G66980.1 | Symbols: SNC4 | suppressor of npr1-1 constitutive 4 | chr1:24997491-25001961 REVERSE LENGTH=1118	C0PGU8_MAIZE C0PGU8 SubName: Full=Putative uncharacterized protein; [Zea mays (Maize).]
Os07g0217600	AT5G25140.1 | Symbols: CYP71B13 | cytochrome P450, family 71, subfamily B, polypeptide 13 | chr5:8672989-8674557 FORWARD LENGTH=496	B4FVP3_MAIZE B4FVP3 SubName: Full=Putative uncharacterized protein; [Zea mays (Maize).]
Os07g0218200	AT5G23960.1 | Symbols: ATTPS21, TPS21 | terpene synthase 21 | chr5:8092969-8095128 FORWARD LENGTH=547	Q5GJ59_MAIZE Q5GJ59 SubName: Full=Terpene synthase 7; [Zea mays (Maize).]
Os10g0370100	AT4G12070.1 | Symbols: | unknown protein; INVOLVED IN: biological_process unknown; LOCATED IN: plasma membrane; EXPRESSED IN: 22 plant structures; EXPRESSED DURING: 13 growth stages; Has 30201 Blast hits to 17322 proteins in 780 species: Archae - 12; Bacteria - 1396; Metazoa - 17338; Fungi - 3422; Plants - 5037; Viruses - 0; Other Eukaryotes - 2996 (source: NCBI BLink). | chr4:7231941-7234272 FOR…	C0P8B0_MAIZE C0P8B0 SubName: Full=Putative uncharacterized protein; [Zea mays (Maize).]
Os12g0118900	AT5G24910.1 | Symbols: CYP714A1 | cytochrome P450, family 714, subfamily A, polypeptide 1 | chr5:8567674-8570260 REVERSE LENGTH=532	C0PEU9_MAIZE C0PEU9 SubName: Full=Putative uncharacterized protein; [Zea mays (Maize).]
Os09g0240850	N.A.	N.A.
Os11g0225300	AT3G46710.1 | Symbols: | NB-ARC domain-containing disease resistance protein | chr3:17206489-17209032 REVERSE LENGTH=847	C0P8B0_MAIZE C0P8B0 SubName: Full=Putative uncharacterized protein; [Zea mays (Maize).]
Os04g0431700	N.A.	C0P2V8_MAIZE C0P2V8 SubName: Full=Putative uncharacterized protein; [Zea mays (Maize).]
Os11g0615300	N.A.	N.A.
Os11g0501500	N.A.	N.A.
Os03g0856700	AT5G51810.1 | Symbols: GA20OX2, AT2353, ATGA20OX2 | gibberellin 20 oxidase 2 | chr5:21055389-21056746 REVERSE LENGTH=378	B4FP62_MAIZE B4FP62 SubName: Full=Gibberellin 20 oxidase 1; [Zea mays (Maize).]
Os12g0573700	N.A.	N.A.
Os05g0341300	AT2G26300.1 | Symbols: GPA1, GP ALPHA 1, ATGPA1 | G protein alpha subunit 1 | chr2:11198087-11200822 FORWARD LENGTH=383	B6TWS6_MAIZE B6TWS6 SubName: Full=Guanine nucleotide-binding protein alpha-1 subunit; SubName: Full=Putative uncharacterized protein; [Zea mays (Maize).]
Os06g0579600	N.A.	N.A.
Os02g0467200	N.A.	N.A.
Os11g0569800	AT3G47570.1 | Symbols: | Leucine-rich repeat protein kinase family protein | chr3:17527611-17530748 FORWARD LENGTH=1010	B7ZZL3_MAIZE B7ZZL3 SubName: Full=Putative uncharacterized protein; [Zea mays (Maize).]
Os04g0122000	AT1G74190.1 | Symbols: AtRLP15, RLP15 | receptor like protein 15 | chr1:27902590-27906158 REVERSE LENGTH=965	C0P7W0_MAIZE C0P7W0 SubName: Full=Putative uncharacterized protein; [Zea mays (Maize).]
Os01g0937366	N.A.	N.A.
Os07g0174200	AT4G09800.1 | Symbols: RPS18C | S18 ribosomal protein | chr4:6173818-6174963 FORWARD LENGTH=152	B4FUS2_MAIZE B4FUS2 SubName: Full=40S ribosomal protein S18; [Zea mays (Maize).]
Os04g0367800	N.A.	Q8H6X5_MAIZE Q8H6X5 SubName: Full=Thioredoxin h-like protein; [Zea mays (Maize).]
Os11g0661800	N.A.	N.A.
Os07g0611500	AT2G27660.1 | Symbols: | Cysteine/Histidine-rich C1 domain family protein | chr2:11798694-11800850 REVERSE LENGTH=718	B4FIP6_MAIZE B4FIP6 SubName: Full=Putative uncharacterized protein; [Zea mays (Maize).]
Os12g0140300	N.A.	B4FZ30_MAIZE B4FZ30 SubName: Full=Putative uncharacterized protein; [Zea mays (Maize).]
Os06g0621500	AT3G14470.1 | Symbols: | NB-ARC domain-containing disease resistance protein | chr3:4857940-4861104 FORWARD LENGTH=1054	Q8S454_MAIZE Q8S454 SubName: Full=Rust resistance-like protein RP1-3; [Zea mays (Maize).]
Os01g0148200	N.A.	N.A.
Os11g0585200	N.A.	N.A.
Os11g0481150	AT3G14460.1 | Symbols: | LRR and NB-ARC domains-containing disease resistance protein | chr3:4851990-4856264 REVERSE LENGTH=1424	Q7X8H3_MAIZE Q7X8H3 SubName: Full=Rust resistance protein Rp1; Flags: Fragment; [Zea mays (Maize).]
Os04g0371000	AT1G21270.1 | Symbols: WAK2 | wall-associated kinase 2 | chr1:7444997-7447345 FORWARD LENGTH=732	B4F8T7_MAIZE B4F8T7 SubName: Full=Putative uncharacterized protein; [Zea mays (Maize).]
Os06g0203200	AT1G19250.1 | Symbols: FMO1 | flavin-dependent monooxygenase 1 | chr1:6650656-6653053 REVERSE LENGTH=530	C0HE41_MAIZE C0HE41 SubName: Full=Putative uncharacterized protein; [Zea mays (Maize).]
Os08g0101600	AT3G48900.2 | Symbols: | single-stranded DNA endonuclease family protein | chr3:18131854-18136239 FORWARD LENGTH=600	B6TDH7_MAIZE B6TDH7 SubName: Full=XPG I-region family protein; [Zea mays (Maize).]
Os04g0202700	N.A.	N.A.
Os09g0428750	N.A.	N.A.
Os04g0616700	AT1G56130.1 | Symbols: | Leucine-rich repeat transmembrane protein kinase | chr1:20994931-21000887 REVERSE LENGTH=1032	N.A.
Os02g0156700	N.A.	B6SVJ0_MAIZE B6SVJ0 SubName: Full=Putative uncharacterized protein; [Zea mays (Maize).]
Os11g0685400	N.A.	N.A.
Os11g0606600	N.A.	N.A.
Os04g0115500	AT1G75710.1 | Symbols: | C2H2-like zinc finger protein | chr1:28428806-28431128 FORWARD LENGTH=462	C4JBR8_MAIZE C4JBR8 SubName: Full=Putative uncharacterized protein; [Zea mays (Maize).]
Os06g0120050	N.A.	N.A.
Os05g0116500	N.A.	N.A.
Os12g0487500	N.A.	N.A.
Os07g0209500	AT1G67500.2 | Symbols: REV3 | recovery protein 3 | chr1:25287707-25296714 REVERSE LENGTH=1916	N.A.
Os05g0167300	N.A.	N.A.
Os07g0256866	N.A.	N.A.
Os12g0214700	N.A.	N.A.
Os07g0110500	N.A.	N.A.
Os07g0110000	N.A.	N.A.
Os09g0523700	N.A.	N.A.
Os11g0223000	N.A.	N.A.
Os11g0513900	AT3G05040.1 | Symbols: HST, HST1 | ARM repeat superfamily protein | chr3:1401479-1408095 REVERSE LENGTH=1202	N.A.
Os04g0201000	N.A.	C0P2V8_MAIZE C0P2V8 SubName: Full=Putative uncharacterized protein; [Zea mays (Maize).]
Os04g0330200	AT1G73040.1 | Symbols: | Mannose-binding lectin superfamily protein | chr1:27475159-27475777 REVERSE LENGTH=176	B6T6H0_MAIZE B6T6H0 SubName: Full=Agglutinin; [Zea mays (Maize).]
Os06g0160001	AT5G65360.1 | Symbols: | Histone superfamily protein | chr5:26120099-26120509 REVERSE LENGTH=136	B4FBW9_MAIZE B4FBW9 RecName: Full=Histone H3; [Zea mays (Maize).]
Os05g0334400	AT2G22360.1 | Symbols: | DNAJ heat shock family protein | chr2:9498162-9500459 FORWARD LENGTH=442	C0P6X3_MAIZE C0P6X3 SubName: Full=Putative uncharacterized protein; [Zea mays (Maize).]
Os05g0141200	AT5G18980.1 | Symbols: | ARM repeat superfamily protein | chr5:6334944-6337943 REVERSE LENGTH=835	C0PF49_MAIZE C0PF49 SubName: Full=Putative uncharacterized protein; [Zea mays (Maize).]
Os07g0609550	N.A.	N.A.
Os06g0483200	AT2G07050.1 | Symbols: CAS1 | cycloartenol synthase 1 | chr2:2924629-2930295 FORWARD LENGTH=759	B6U7M4_MAIZE B6U7M4 SubName: Full=Cycloartenol synthase; [Zea mays (Maize).]
Os11g0636600	N.A.	N.A.
Os01g0556800	AT1G09320.1 | Symbols: | agenet domain-containing protein | chr1:3010270-3012228 REVERSE LENGTH=517	B4FKF9_MAIZE B4FKF9 SubName: Full=Putative uncharacterized protein; [Zea mays (Maize).]
Os11g0589800	AT1G58410.1 | Symbols: | Disease resistance protein (CC-NBS-LRR class) family | chr1:21701286-21704255 REVERSE LENGTH=899	C0HGU4_MAIZE C0HGU4 SubName: Full=Putative uncharacterized protein; [Zea mays (Maize).]
Os02g0253700	N.A.	N.A.
Os04g0639700	N.A.	Q5NKP7_MAIZE Q5NKP7 SubName: Full=Putative uncharacterized protein 9C20.3c; [Zea mays (Maize).]
Os06g0519400	AT5G18550.1 | Symbols: | Zinc finger C-x8-C-x5-C-x3-H type family protein | chr5:6160515-6162729 FORWARD LENGTH=465	B4FTY3_MAIZE B4FTY3 SubName: Full=Putative uncharacterized protein; [Zea mays (Maize).]
Os09g0322500	AT4G03500.1 | Symbols: | Ankyrin repeat family protein | chr4:1553453-1556571 FORWARD LENGTH=652	C4J0R1_MAIZE C4J0R1 SubName: Full=Putative uncharacterized protein; [Zea mays (Maize).]
Os04g0205200	AT3G46710.1 | Symbols: | NB-ARC domain-containing disease resistance protein | chr3:17206489-17209032 REVERSE LENGTH=847	C0P8B0_MAIZE C0P8B0 SubName: Full=Putative uncharacterized protein; [Zea mays (Maize).]
Os09g0369400	AT4G39770.1 | Symbols: TPPH | Haloacid dehalogenase-like hydrolase (HAD) superfamily protein | chr4:18449138-18451218 REVERSE LENGTH=349	B6STK8_MAIZE B6STK8 SubName: Full=Putative uncharacterized protein; [Zea mays (Maize).]
Os03g0164200	N.A.	N.A.
Os12g0518000	N.A.	N.A.
Os07g0696100	N.A.	N.A.
Os06g0674100	N.A.	N.A.
Os08g0198300	N.A.	B4FKJ5_MAIZE B4FKJ5 SubName: Full=Speckle-type POZ protein; [Zea mays (Maize).]
Os11g0625900	AT3G47570.1 | Symbols: | Leucine-rich repeat protein kinase family protein | chr3:17527611-17530748 FORWARD LENGTH=1010	B7ZZL3_MAIZE B7ZZL3 SubName: Full=Putative uncharacterized protein; [Zea mays (Maize).]
Os07g0110600	N.A.	N.A.
Os05g0289100	N.A.	N.A.
Os06g0586400	AT3G47570.1 | Symbols: | Leucine-rich repeat protein kinase family protein | chr3:17527611-17530748 FORWARD LENGTH=1010	B7ZZL3_MAIZE B7ZZL3 SubName: Full=Putative uncharacterized protein; [Zea mays (Maize).]
Os03g0849300	N.A.	N.A.
Os06g0286900	N.A.	N.A.
Os06g0272450	N.A.	N.A.
Os04g0125100	N.A.	N.A.
Os01g0636700	AT5G63950.1 | Symbols: CHR24 | chromatin remodeling 24 | chr5:25592160-25598405 REVERSE LENGTH=1090	B4FMA8_MAIZE B4FMA8 SubName: Full=Putative uncharacterized protein; [Zea mays (Maize).]
Os01g0186600	N.A.	N.A.
Os11g0540000	N.A.	N.A.
Os12g0178800	N.A.	N.A.
Os11g0567600	AT2G34930.1 | Symbols: | disease resistance family protein / LRR family protein | chr2:14737169-14739886 REVERSE LENGTH=905	N.A.
Os11g0632200	N.A.	N.A.
Os06g0619600	AT5G60900.1 | Symbols: RLK1 | receptor-like protein kinase 1 | chr5:24498467-24501494 REVERSE LENGTH=748	C0HFM8_MAIZE C0HFM8 SubName: Full=Putative uncharacterized protein; [Zea mays (Maize).]
Os12g0211100	N.A.	N.A.
Os05g0495250	N.A.	N.A.
Os04g0343900	N.A.	N.A.
Os08g0221100	N.A.	B6U8G5_MAIZE B6U8G5 SubName: Full=Acyl-CoA binding protein; [Zea mays (Maize).]
Os02g0654633	N.A.	N.A.
Os12g0499200	AT2G17780.1 | Symbols: MCA2 | PLAC8 family protein | chr2:7725155-7726952 REVERSE LENGTH=416	B4FE65_MAIZE B4FE65 SubName: Full=Putative uncharacterized protein; [Zea mays (Maize).]
Os07g0136500	N.A.	N.A.
Os05g0494500	AT4G32390.1 | Symbols: | Nucleotide-sugar transporter family protein | chr4:15636550-15637602 FORWARD LENGTH=350	B6TB76_MAIZE B6TB76 SubName: Full=Plastidic phosphate translocator-like protein1; [Zea mays (Maize).]
Os07g0442000	N.A.	B6T9R0_MAIZE B6T9R0 SubName: Full=F-box domain containing protein; [Zea mays (Maize).]
Os05g0495200	AT2G16770.1 | Symbols: bZIP23 | Basic-leucine zipper (bZIP) transcription factor family protein | chr2:7279859-7280817 FORWARD LENGTH=249	B4G1L8_MAIZE B4G1L8 SubName: Full=Putative uncharacterized protein; [Zea mays (Maize).]
Os11g0692000	N.A.	N.A.
Os10g0507000	AT3G14470.1 | Symbols: | NB-ARC domain-containing disease resistance protein | chr3:4857940-4861104 FORWARD LENGTH=1054	B4FG23_MAIZE B4FG23 SubName: Full=Putative uncharacterized protein; [Zea mays (Maize).]
Os10g0187366	N.A.	N.A.
Os07g0432201	N.A.	N.A.
Os06g0582600	AT5G45890.1 | Symbols: SAG12 | senescence-associated gene 12 | chr5:18613300-18614759 FORWARD LENGTH=346	B6TYT3_MAIZE B6TYT3 SubName: Full=Cysteine protease 1; [Zea mays (Maize).]
Os04g0255600	AT5G10600.1 | Symbols: CYP81K2 | cytochrome P450, family 81, subfamily K, polypeptide 2 | chr5:3351227-3352777 FORWARD LENGTH=516	B7ZY34_MAIZE B7ZY34 SubName: Full=Putative uncharacterized protein; [Zea mays (Maize).]
Os07g0219300	N.A.	N.A.
Os04g0626450	AT3G14470.1 | Symbols: | NB-ARC domain-containing disease resistance protein | chr3:4857940-4861104 FORWARD LENGTH=1054	Q8S454_MAIZE Q8S454 SubName: Full=Rust resistance-like protein RP1-3; [Zea mays (Maize).]
Os06g0673700	N.A.	N.A.
Os07g0468500	AT2G34930.1 | Symbols: | disease resistance family protein / LRR family protein | chr2:14737169-14739886 REVERSE LENGTH=905	C0PLM1_MAIZE C0PLM1 SubName: Full=Putative uncharacterized protein; [Zea mays (Maize).]
Os04g0625300	AT4G27010.2 | Symbols: | INVOLVED IN: biological_process unknown; LOCATED IN: cellular_component unknown; EXPRESSED IN: 20 plant structures; EXPRESSED DURING: 10 growth stages; CONTAINS InterPro DOMAIN/s: Ribosome 60S biogenesis N-terminal (InterPro:IPR021714); BEST Arabidopsis thaliana protein match is: unknown protein (TAIR:AT1G72270.1); Has 312 Blast hits to 226 proteins in 103 species: Archae…	N.A.
Os04g0302500	AT4G32300.1 | Symbols: SD2-5 | S-domain-2 5 | chr4:15599970-15602435 FORWARD LENGTH=821	B4FWG3_MAIZE B4FWG3 SubName: Full=Putative uncharacterized protein; [Zea mays (Maize).]
Os05g0191700	AT4G25150.1 | Symbols: | HAD superfamily, subfamily IIIB acid phosphatase | chr4:12901736-12902882 REVERSE LENGTH=260	B6TV55_MAIZE B6TV55 SubName: Full=Stem 28 kDa glycoprotein; [Zea mays (Maize).]
Os07g0132000	AT3G47570.1 | Symbols: | Leucine-rich repeat protein kinase family protein | chr3:17527611-17530748 FORWARD LENGTH=1010	B7ZZL3_MAIZE B7ZZL3 SubName: Full=Putative uncharacterized protein; [Zea mays (Maize).]
Os09g0482880	N.A.	N.A.
Os04g0143200	AT5G45480.1 | Symbols: | Protein of unknown function (DUF594) | chr5:18426296-18428929 REVERSE LENGTH=877	C0PG88_MAIZE C0PG88 SubName: Full=Putative uncharacterized protein; [Zea mays (Maize).]
Os08g0543050	AT3G14470.1 | Symbols: | NB-ARC domain-containing disease resistance protein | chr3:4857940-4861104 FORWARD LENGTH=1054	Q9ZTJ0_MAIZE Q9ZTJ0 SubName: Full=Disease resistance gene analog PIC15; Flags: Fragment; [Zea mays (Maize).]
Os12g0420000	AT5G36700.1 | Symbols: ATPGLP1, PGLP1 | 2-phosphoglycolate phosphatase 1 | chr5:14421929-14424430 REVERSE LENGTH=362	B6UCU8_MAIZE B6UCU8 SubName: Full=4-nitrophenylphosphatase; [Zea mays (Maize).]
Os11g0694400	AT3G47570.1 | Symbols: | Leucine-rich repeat protein kinase family protein | chr3:17527611-17530748 FORWARD LENGTH=1010	B7ZZL3_MAIZE B7ZZL3 SubName: Full=Putative uncharacterized protein; [Zea mays (Maize).]
Os01g0784450	N.A.	N.A.
Os11g0692100	AT3G47570.1 | Symbols: | Leucine-rich repeat protein kinase family protein | chr3:17527611-17530748 FORWARD LENGTH=1010	B7ZZL3_MAIZE B7ZZL3 SubName: Full=Putative uncharacterized protein; [Zea mays (Maize).]
Os11g0679101	N.A.	N.A.
Os11g0691900	AT5G46330.1 | Symbols: FLS2 | Leucine-rich receptor-like protein kinase family protein | chr5:18791802-18795407 FORWARD LENGTH=1173	B7ZZL3_MAIZE B7ZZL3 SubName: Full=Putative uncharacterized protein; [Zea mays (Maize).]
Os11g0694600	AT3G47570.1 | Symbols: | Leucine-rich repeat protein kinase family protein | chr3:17527611-17530748 FORWARD LENGTH=1010	B7ZZL3_MAIZE B7ZZL3 SubName: Full=Putative uncharacterized protein; [Zea mays (Maize).]
Os11g0551300	AT1G50180.1 | Symbols: | NB-ARC domain-containing disease resistance protein | chr1:18584235-18587136 FORWARD LENGTH=857	C0HGU4_MAIZE C0HGU4 SubName: Full=Putative uncharacterized protein; [Zea mays (Maize).]
Os11g0692500	AT5G46330.1 | Symbols: FLS2 | Leucine-rich receptor-like protein kinase family protein | chr5:18791802-18795407 FORWARD LENGTH=1173	B7ZZL3_MAIZE B7ZZL3 SubName: Full=Putative uncharacterized protein; [Zea mays (Maize).]
Os08g0176150	AT1G34210.1 | Symbols: SERK2, ATSERK2 | somatic embryogenesis receptor-like kinase 2 | chr1:12459078-12462752 FORWARD LENGTH=628	Q93W70_MAIZE Q93W70 SubName: Full=SERK1 protein; SubName: Full=Somatic embryogenesis receptor-like kinase 1; Flags: Precursor; [Zea mays (Maize).]
Os02g0156666	N.A.	N.A.
Os08g0527700	AT1G72125.1 | Symbols: | Major facilitator superfamily protein | chr1:27134168-27136257 FORWARD LENGTH=561	B6SXJ7_MAIZE B6SXJ7 SubName: Full=POT family protein; SubName: Full=Putative uncharacterized protein; [Zea mays (Maize).]
Os11g0694850	AT3G47570.1 | Symbols: | Leucine-rich repeat protein kinase family protein | chr3:17527611-17530748 FORWARD LENGTH=1010	B7ZZL3_MAIZE B7ZZL3 SubName: Full=Putative uncharacterized protein; [Zea mays (Maize).]
Os12g0503550	N.A.	N.A.
Os11g0670100	AT4G11900.1 | Symbols: | S-locus lectin protein kinase family protein | chr4:7150241-7153542 REVERSE LENGTH=849	B4FPI0_MAIZE B4FPI0 SubName: Full=Putative uncharacterized protein; [Zea mays (Maize).]
Os11g0638700	AT5G45540.1 | Symbols: | Protein of unknown function (DUF594) | chr5:18458294-18460705 REVERSE LENGTH=803	C0PG88_MAIZE C0PG88 SubName: Full=Putative uncharacterized protein; [Zea mays (Maize).]
Os04g0143100	AT5G45540.1 | Symbols: | Protein of unknown function (DUF594) | chr5:18458294-18460705 REVERSE LENGTH=803	C0PG88_MAIZE C0PG88 SubName: Full=Putative uncharacterized protein; [Zea mays (Maize).]
Os02g0156000	AT5G10530.1 | Symbols: | Concanavalin A-like lectin protein kinase family protein | chr5:3324978-3326933 REVERSE LENGTH=651	B7ZYV3_MAIZE B7ZYV3 SubName: Full=Putative uncharacterized protein; [Zea mays (Maize).]
Os03g0849100	AT3G14460.1 | Symbols: | LRR and NB-ARC domains-containing disease resistance protein | chr3:4851990-4856264 REVERSE LENGTH=1424	C0PEA3_MAIZE C0PEA3 SubName: Full=Putative uncharacterized protein; [Zea mays (Maize).]
Os11g0187533	AT3G12580.1 | Symbols: HSP70, ATHSP70 | heat shock protein 70 | chr3:3991487-3993689 REVERSE LENGTH=650	C4J410_MAIZE C4J410 SubName: Full=Putative uncharacterized protein; [Zea mays (Maize).]
Os04g0198001	N.A.	N.A.
Os03g0103066	N.A.	N.A.
Os10g0495050	N.A.	N.A.
Os02g0588550	N.A.	N.A.
Os06g0161100	AT1G59710.1 | Symbols: | Protein of unknown function (DUF569) | chr1:21938623-21939673 FORWARD LENGTH=300	B6SNK2_MAIZE B6SNK2 SubName: Full=Putative uncharacterized protein; [Zea mays (Maize).]
Os11g0462900	AT4G24390.2 | Symbols: | RNI-like superfamily protein | chr4:12613909-12615966 REVERSE LENGTH=623	B7ZYH8_MAIZE B7ZYH8 SubName: Full=Putative uncharacterized protein; [Zea mays (Maize).]
Os11g0260200	AT2G03760.1 | Symbols: ST, ATST1, RAR047, ST1, AtSOT1, AtSOT12, SOT12 | sulphotransferase 12 | chr2:1149475-1150455 REVERSE LENGTH=326	B6STJ6_MAIZE B6STJ6 SubName: Full=Flavonol 4-sulfotransferase; SubName: Full=Putative uncharacterized protein; [Zea mays (Maize).]
Os01g0117300	AT5G38280.1 | Symbols: PR5K | PR5-like receptor kinase | chr5:15293325-15295838 REVERSE LENGTH=665	Q5W239_MAIZE Q5W239 SubName: Full=Ser/Thr receptor-like kinase; Flags: Precursor; [Zea mays (Maize).]
Os02g0118800	AT3G14470.1 | Symbols: | NB-ARC domain-containing disease resistance protein | chr3:4857940-4861104 FORWARD LENGTH=1054	B7ZZ31_MAIZE B7ZZ31 SubName: Full=Putative uncharacterized protein; [Zea mays (Maize).]
Os02g0577600	N.A.	C0P4M7_MAIZE C0P4M7 SubName: Full=Putative uncharacterized protein; [Zea mays (Maize).]
Os06g0707733	AT3G14460.1 | Symbols: | LRR and NB-ARC domains-containing disease resistance protein | chr3:4851990-4856264 REVERSE LENGTH=1424	Q7XY05_MAIZE Q7XY05 SubName: Full=Rust resistance protein Rp1; Flags: Fragment; [Zea mays (Maize).]
Os11g0638802	N.A.	N.A.
Os11g0598300	AT1G59780.1 | Symbols: | NB-ARC domain-containing disease resistance protein | chr1:21993581-21997691 REVERSE LENGTH=906	C4J2M9_MAIZE C4J2M9 SubName: Full=Putative uncharacterized protein; [Zea mays (Maize).]
Os10g0136150	N.A.	B6SRJ7_MAIZE B6SRJ7 SubName: Full=Putative uncharacterized protein; [Zea mays (Maize).]
Os01g0601625	AT2G34930.1 | Symbols: | disease resistance family protein / LRR family protein | chr2:14737169-14739886 REVERSE LENGTH=905	C0PLM1_MAIZE C0PLM1 SubName: Full=Putative uncharacterized protein; [Zea mays (Maize).]
Os08g0194850	N.A.	N.A.
Os11g0623800	AT3G14470.1 | Symbols: | NB-ARC domain-containing disease resistance protein | chr3:4857940-4861104 FORWARD LENGTH=1054	Q93Y95_MAIZE Q93Y95 SubName: Full=Pollen signalling protein with adenylyl cyclase activity; Flags: Fragment; [Zea mays (Maize).]
Os04g0341100	AT1G60750.1 | Symbols: | NAD(P)-linked oxidoreductase superfamily protein | chr1:22362293-22363854 REVERSE LENGTH=330	B4FT62_MAIZE B4FT62 SubName: Full=Putative uncharacterized protein; [Zea mays (Maize).]
Os05g0527532	N.A.	N.A.
Os01g0578200	AT4G02220.1 | Symbols: | zinc finger (MYND type) family protein / programmed cell death 2 C-terminal domain-containing protein | chr4:976728-978902 FORWARD LENGTH=418	B6TEZ7_MAIZE B6TEZ7 SubName: Full=Programmed cell death protein 2; [Zea mays (Maize).]
Os11g0695700	AT5G46330.1 | Symbols: FLS2 | Leucine-rich receptor-like protein kinase family protein | chr5:18791802-18795407 FORWARD LENGTH=1173	B7ZZL3_MAIZE B7ZZL3 SubName: Full=Putative uncharacterized protein; [Zea mays (Maize).]
Os11g0609700	N.A.	N.A.
Os03g0849500	AT3G14460.1 | Symbols: | LRR and NB-ARC domains-containing disease resistance protein | chr3:4851990-4856264 REVERSE LENGTH=1424	C0PEA3_MAIZE C0PEA3 SubName: Full=Putative uncharacterized protein; [Zea mays (Maize).]
Os12g0211301	N.A.	B6TQ62_MAIZE B6TQ62 SubName: Full=A/G-specific adenine DNA glycosylase; [Zea mays (Maize).]
Os01g0158533	N.A.	N.A.
Os11g0645800	AT3G50950.2 | Symbols: ZAR1 | HOPZ-ACTIVATED RESISTANCE 1 | chr3:18936127-18938685 FORWARD LENGTH=852	C4J2M9_MAIZE C4J2M9 SubName: Full=Putative uncharacterized protein; [Zea mays (Maize).]
Os06g0707800	AT3G14470.1 | Symbols: | NB-ARC domain-containing disease resistance protein | chr3:4857940-4861104 FORWARD LENGTH=1054	Q7XY06_MAIZE Q7XY06 SubName: Full=Rust resistance protein Rp1; Flags: Fragment; [Zea mays (Maize).]
